# Supplementary material for: Spontaneous whole-genome duplication restores fertility in interspecific hybrids
Source: Nat Commun. 2019 Sep 11;10:4126. doi: 10.1038/s41467-019-12041-8 (PMC6739354; doi:10.1038/s41467-019-12041-8)
Supplement: Supplementary file 5 — Supplementary Data 1 [file 41467_2019_12041_MOESM5_ESM.zip]

Archive with 7 entries (7 files):
- Autodiploidization_data.csv
- Fertility_data.csv
- Generations_data.csv
- ITC_data.csv
- Script_data_figure_fertility.R
- Scripts_Ploidy_GBS_Seq_analysis.R
- Survival_data.csv
