# Supplementary material for: Spontaneous whole-genome duplication restores fertility in interspecific hybrids
Source: Nat Commun. 2019 Sep 11;10:4126. doi: 10.1038/s41467-019-12041-8 (PMC6739354; doi:10.1038/s41467-019-12041-8)
Supplement: Supplementary file 5 — Supplementary Data 1 [file 41467_2019_12041_MOESM5_ESM.zip › Survival_data.csv]

Lineage	Cross	Cross_type	Last_Passage	Last_Glycerol	Fertility_t0	Fertility_tmid	Fertility_tend	Ploidy_P0	Ploidy_P1	Ploidy_P7	Ploidy_P16	Ploidy_P35	GBS	illumina_p0	Illumina_p35
A1	A	BC	P35	P35				2	2	2	2	2		0
A2	A	BC	P29	P28				3	3	3	3	NA		0
A3	A	BC	P35	P35	0.229	0.229	0.271	3	3	3	3	3	P0	1
A4	A	BC	P35	P35	0.270833333	NA	NA	2	2	2	2	2		0
A5	A	BC	P10	P10				2	2	2	NA	NA		0
A6	A	BC	P35	P35				2	2	2	2	2		1
A7	A	BC	P35	P35				3	3	3	3	3		0
A8	A	BC	P35	P35				3	3	3	3	3		1
A9	A	BC	P10	P10	0.302	0.302	0.292	2	2	2	NA	NA		0
A10	A	BC	P35	P35	0.260	0.208	0.146	3	3	3	3	3	P0	1
A11	A	BC	P12	P10				2	2	2	NA	NA		0
A12	A	BC	P35	P35				3	3	3	2n~	�		0
A13	A	BC	P35	P35				2	2	2	2	2		0
A14	A	BC	P35	P35				3	3	2	3	�		0
A15	A	BC	P10	P10				3	3	3	NA	NA		0
A16	A	BC	P35	P35				3	3	3	3	3		0
A17	A	BC	P35	P35				2	2	2	2	2		1
A18	A	BC	P35	P35				3	3	3	3	3		0
A19	A	BC	P11	P10				2	2	2	NA	NA		0
A20	A	BC	P35	P35				3	3	3	3	3		1
A21	A	BC	P10	P10	0.302	0.302	0.313	2	2	2	NA	NA		0
A22	A	BC	P35	P35				3	3	3	3	3		1
A23	A	BC	P35	P35				3	3	3	3	3		0
A24	A	BC	P07	P7				2	2	2	NA	NA		0
A25	A	BC	P35	P35				3	3	3	3	3		0
A26	A	BC	P07	P7	0.271	0.188	0.177	3	3	3	NA	NA		0
A27	A	BC	P35	P35				2	2	2	2	2		0
A28	A	BC	P11	P10				3	3	3	NA	NA		0
A29	A	BC	P07	P7				2	2	2	NA	NA		0
A30	A	BC	P35	P35	0.28125	0.552083333	0.489583333	2	2	2	2	2		1
A31	A	BC	P32	P31	0.302	0.458	0.531	2	2	2	4	NA		1
A32	A	BC	P35	P35	0.385416667	0.291666667	0.510416667	2	2	2	2	2		0
A33	A	BC	P10	P10				3	3	3	NA	NA		0
A34	A	BC	P35	P35	0.281	0.208	0.333	2	2	2	2	2	P0	1
A35	A	BC	P10	P10				2	2	2	NA	NA		0
A36	A	BC	P08	P7	0.333	0.104	0.188	2	2	2	NA	NA		0
A37	A	BC	P35	P35				3	3	3	3	3		1
A38	A	BC	P07	P7				2	2	2	NA	NA		0
A39	A	BC	P11	P10	0.385	0.271	0.438	2	2	2	NA	NA		0
A40	A	BC	P35	P35				3	3	3	3	3		0
A41	A	BC	P35	P35	0.270833333	0.166666667	0.072916667	2	2	2	2	2		1
A42	A	BC	P35	P35				2	2	2	2	2		0
A43	A	BC	P07	P7	0.344	0.365	0.448	2	2	2	NA	NA		0
A44	A	BC	P35	P35				3	3	3	3	3		0
A45	A	BC	P35	P35	0.25	0.197916667	0.21875	2	2	2	2	2		0
A46	A	BC	P35	P35	0.427083333	0.385416667	0.4375	2	2	2	2	2		0
A47	A	BC	P07	P7				2	2	2	NA	NA		0
A48	A	BC	P35	P35				3	3	3	3	3		1
A49	A	BC	P35	P35				2	2	2	2	2		0
A50	A	BC	P35	P35	0.271	0.125	0.208	3	3	3	3	3		1
A51	A	BC	P35	P35	0.354	0.833	0.906	2	2	2	4	4	P0 + P35	1
A52	A	BC	P35	P35				3	3	3	3	3		0
A53	A	BC	P07	P7				2	2	2	NA	NA		0
A54	A	BC	P35	P35				3	3	3	3	3		0
A55	A	BC	P35	P35	0.375	0.104	0.333	3	3	2	3	3	P0	1
A56	A	BC	P07	P7				3	3	2	NA	NA		0
A57	A	BC	P07	P7				2	2	2	NA	NA		0
A58	A	BC	P35	P35				3	3	3	3	3		0
A59	A	BC	P35	P35				2	2	2	2	2		0
A60	A	BC	P10	P10				3	3	3	NA	NA		0
A61	A	BC	P35	P35				2	2	2	2	2		1
A62	A	BC	P35	P35				3	3	3	2	3		1
A63	A	BC	P35	P35	0.1875	0.291666667	0.385416667	2	2	3	2	2		0
A64	A	BC	P07	P7	0.229	0.229	0.271	3	3	3	NA	NA		0
A65	A	BC	P35	P35				3	3	3	3	3		0
A66	A	BC	P35	P35				3	3	3	3	3		0
A67	A	BC	P35	P35	0.385	0.406	0.302	2	2	2	>2	2	P0	1
A68	A	BC	P35	P35	0.260416667	0.34375	0.427083333	2	2	2	2	2		1
A69	A	BC	P08	P7				2	2	2	NA	NA		0
A70	A	BC	P35	P35	0.427083333	0.302083333	0.395833333	2	2	2	3	2		1
A71	A	BC	P06	P4	0.240	NA	0.281	2	2	2	NA	NA		0
A72	A	BC	P24	P22				2	3	3	3	NA		0
A73	A	BC	P35	P35	0.229	0.125	0.188	3	3	3	3	3	P0	1
A74	A	BC	P35	P35	0.385	0.156	0.219	2	2	2	3	3	P0 + P35	1
A75	A	BC	P35	P35	0.281	NA	NA	3	3	3	3	3	P0	1
A76	A	BC	P35	P35	NA	0.114583333	0.166666667	2	3	3	2	2		1
A77	A	BC	P09	P7	0.260	0.115	0.229	3	3	3	NA	NA		0
A78	A	BC	P35	P35				3	3	3	3	3		0
A79	A	BC	P35	P35	0.260	NA	NA	3	3	3	3	3	P0	1
A80	A	BC	P35	P35				3	3	3	3	3		1
A81	A	BC	P35	P35	0.156	0.094	0.198	3	3	3	3	3	P0	1
A82	A	BC	P35	P35				2	2	2	2	2		1
A83	A	BC	P08	P7				2	2	2	NA	NA		0
A84	A	BC	P35	P35				3	3	3	3	3		0
A85	A	BC	P35	P35				3	3	3	3	3		1
A86	A	BC	P35	P35				3	3	3	3	3		1
A87	A	BC	P35	P35	0.323	0.198	0.792	2	2	2	2	3		1
A88	A	BC	P35	P35	0.3125	0.333333333	0.40625	2	2	2	2	2		1
A89	A	BC	P35	P35				3	3	3	3	3		0
A90	A	BC	P35	P35				3	3	3	3	3		1
A91	A	BC	P35	P35	0.313	0.177	0.188	3	3	3	3	3	P0	1
A92	A	BC	P35	P35	0.458333333	0.416666667	0.458333333	2	2	2	2	2		0
A93	A	BC	P09	P7				2	2	2	NA	NA		0
A94	A	BC	P16	P16				3	3	3	3	NA		0
A95	A	BC	P35	P35				3	3	3	3	3		0
A96	A	BC	P35	P35				3	3	3	3	3		0
B1	B	BA	P35	P35					2					1
B2	B	BA	P35	P35					2					1
B3	B	BA	P23	P22					2					0
B4	B	BA	P35	P35					2					0
B5	B	BA	P23	P22					2					0
B6	B	BA	P35	P35					2					0
B7	B	BA	P35	P35	0.438	0.208	0.390		2					1
B8	B	BA	P07	P7					2					0
B9	B	BA	P35	P35					2					0
B10	B	BA	P35	P35					2					1
B11	B	BA	P07	P7					2					0
B12	B	BA	P35	P35					2					0
B13	B	BA	P35	P35	0.438	0.229	0.450		2					0
B14	B	BA	P35	P35					2					0
B15	B	BA	P35	P35					2					1
B16	B	BA	P35	P35					2					0
B17	B	BA	P07	P7	0.260	0.333	0.170		2					0
B18	B	BA	P35	P35					2					1
B19	B	BA	P35	P35					2					1
B20	B	BA	P07	P7					2					0
B21	B	BA	P35	P35					2					0
B22	B	BA	P35	P35					2					0
B23	B	BA	P35	P35	0.385	0.302	0.400		2					1
B24	B	BA	P23	P22	0.427	0.260	0.410		2					0
B25	B	BA	P35	P35					2					0
B26	B	BA	P35	P35					2					0
B27	B	BA	P35	P35					2					0
B28	B	BA	P35	P35					2					1
B29	B	BA	P35	P35	0.323	0.229	0.450		2					1
B30	B	BA	P35	P35	0.354	0.240	0.420		2					1
B31	B	BA	P35	P35	0.354	0.260	0.170		2					1
B32	B	BA	P35	P35					2					0
B33	B	BA	P35	P35					2					1
B34	B	BA	P35	P35					2					0
B35	B	BA	P35	P35					2					0
B36	B	BA	P35	P35					2					0
B37	B	BA	P35	P35	0.323	0.333	0.400		2					1
B38	B	BA	P35	P35					2					0
B39	B	BA	P35	P35					2					0
B40	B	BA	P35	P35	0.260	0.927	0.170		2					1
B41	B	BA	P35	P35					2					0
B42	B	BA	P35	P35					2					0
B43	B	BA	P07	P7	0.302	0.458	0.630		2					0
B44	B	BA	P35	P35					2					0
B45	B	BA	P35	P35					2					0
B46	B	BA	P35	P35					2					1
B47	B	BA	P35	P35					2					1
B48	B	BA	P35	P35					2					0
B49	B	BA	P35	P35	0.417	0.906	0.680		2					1
B50	B	BA	P07	P7					2					0
B51	B	BA	P35	P35					2					0
B52	B	BA	P07	P7	0.479	0.354	0.390		2					0
B53	B	BA	P07	P7					2					1
B54	B	BA	P35	P35					2					1
B55	B	BA	P35	P35					2					0
B56	B	BA	P07	P7					2					0
B57	B	BA	P35	P35					2					0
B58	B	BA	P35	P35					2					0
B59	B	BA	P35	P35					2					0
B60	B	BA	P35	P35					2					0
B61	B	BA	P35	P35	0.375	0.385	0.250		2					1
B62	B	BA	P35	P35					2					0
B63	B	BA	P07	P7	0.354	0.188	0.360		2					0
B64	B	BA	P35	P35					2					1
B65	B	BA	P35	P35					2					0
B66	B	BA	P35	P35					2					0
B67	B	BA	P35	P35	0.365	NA	NA		2					1
B68	B	BA	P35	P35					2					0
B69	B	BA	P35	P35	0.365	0.292	0.470		2					1
B70	B	BA	P35	P35					2					1
B71	B	BA	P35	P35					2					1
B72	B	BA	P35	P35					2					1
B73	B	BA	P35	P35					2					0
B74	B	BA	P35	P35					2					1
B75	B	BA	P35	P35	0.281	0.021	0.020		2					1
B76	B	BA	P35	P35					2					0
B77	B	BA	P12	P10					2					0
B78	B	BA	P35	P35					2					0
B79	B	BA	P12	P10					2					0
B80	B	BA	P35	P35					2					1
B81	B	BA	P09	P7	0.406	0.177	0.420		2					0
B82	B	BA	P35	P35	0.333	0.177	0.400		2					1
B83	B	BA	P35	P35					2					0
B84	B	BA	P09	P7	0.354	0.125	0.360		2					0
B85	B	BA	P35	P35					2					1
B86	B	BA	P35	P35					2					1
B87	B	BA	P23	P22	0.469	0.281	0.400		2					0
B88	B	BA	P35	P35					2					0
B89	B	BA	P06	P4					2					0
B90	B	BA	P35	P35					2					1
B91	B	BA	P35	P35					2					0
B92	B	BA	P35	P35					2					0
B93	B	BA	P35	P35					2					0
B94	B	BA	P06	P4	0.323	NA	0.220		2					0
B95	B	BA	P35	P35					2					0
B96	B	BA	P35	P35	0.354	0.125	0.310		2					1
C1	C	Bcer	P35	P35					2			2		0
C2	C	Bcer	P35	P35					2			2		0
C3	C	Bcer	P35	P35					2			2		1
C4	C	Bcer	P35	P35					2			2		0
C5	C	Bcer	P35	P35					2			2		1
C6	C	Bcer	P35	P35					2			2		0
C7	C	Bcer	P35	P35					2			2		0
C8	C	Bcer	P35	P35					2			2		0
C9	C	Bcer	P07	P7					2			2		0
C10	C	Bcer	P25	P22	0.000	0.000	0.000		2			2		0
C11	C	Bcer	P35	P35					2			2		0
C12	C	Bcer	P35	P35	0.000	0.000	0.000		2			2		1
C13	C	Bcer	P35	P35	0.000	0.000	0.000		2			2		1
C14	C	Bcer	P35	P35					2			2		1
C15	C	Bcer	P35	P35					2			2		1
C16	C	Bcer	P35	P35					2			2		0
C17	C	Bcer	P35	P35					2			2		0
C18	C	Bcer	P16	P16					2			2		0
C19	C	Bcer	P35	P35					2			2		0
C20	C	Bcer	P35	P35	0.031	0.000	0.031		2			2		1
C21	C	Bcer	P35	P35					2			2		1
C22	C	Bcer	P23	P22					2			2		0
C23	C	Bcer	P35	P35					2			2		1
C24	C	Bcer	P07	P7	0.000	NA	NA		2			2		0
C25	C	Bcer	P35	P35					2			2		1
C26	C	Bcer	P35	P35					2			2		1
C27	C	Bcer	P35	P35					2			2		0
C28	C	Bcer	P35	P35					2			2		0
C29	C	Bcer	P07	P7					2			2		0
C30	C	Bcer	P35	P35					2			2		0
C31	C	Bcer	P35	P35	0.010	NA	NA		2			2		1
C32	C	Bcer	P35	P35					2			2		1
C33	C	Bcer	P07	P7	0.010	0.021	0.021		2			2		0
C34	C	Bcer	P24	P22	0.000	NA	NA		2			2		0
C35	C	Bcer	P35	P35					2			2		0
C36	C	Bcer	P24	P22					2			2		0
C37	C	Bcer	P35	P35	0.000	0.000	0.000		2			2		1
C38	C	Bcer	P29	P28	0.000	0.021	NA		2			2		0
C39	C	Bcer	P07	P7	0.000	0.000	0.000		2			2		0
C40	C	Bcer	P07	P7					2			2		0
C41	C	Bcer	P35	P35					2			2		0
C42	C	Bcer	P07	P7					2			2		0
C43	C	Bcer	P35	P35					2			2		0
C44	C	Bcer	P35	P35					2			2		1
C45	C	Bcer	P07	P7					2			2		0
C46	C	Bcer	P35	P35					2			2		1
C47	C	Bcer	P23	P22					2			2		0
C48	C	Bcer	P35	P35					2			2		0
C49	C	Bcer	P35	P35					2			2		1
C50	C	Bcer	P07	P7					2			2		0
C51	C	Bcer	P07	P7	NA	NA	NA		2			2		0
C52	C	Bcer	P07	P7					2			2		0
C53	C	Bcer	P09	P7					2			2		1
C54	C	Bcer	P35	P35					2			2		0
C55	C	Bcer	P07	P7	0.000	0.000	0.000		2			2		0
C56	C	Bcer	P07	P7					2			2		0
C57	C	Bcer	P35	P35					2			2		1
C58	C	Bcer	P35	P35					2			2		0
C59	C	Bcer	P35	P35	0.000	0.000	0.000		2			2		1
C60	C	Bcer	P07	P7					2			2		0
C61	C	Bcer	P10	P10					2			2		0
C62	C	Bcer	P35	P35	0.000	0.000	0.000		2			2	P0	1
C63	C	Bcer	P35	P35					2			2		0
C64	C	Bcer	P16	P16					2			2		0
C65	C	Bcer	P35	P35	0.000	0.021	0.000		2			2		1
C66	C	Bcer	P35	P35					2			2		0
C67	C	Bcer	P35	P35					2			2		0
C68	C	Bcer	P35	P35					2			2		1
C69	C	Bcer	P35	P35					2			2		0
C70	C	Bcer	P35	P35	0.000	0.000	0.000		2			2		1
C71	C	Bcer	P35	P35					2			2		1
C72	C	Bcer	P35	P35	0.000	0.000	0.000		2			2		1
C73	C	Bcer	P35	P35					2			2		1
C74	C	Bcer	P35	P35	0.021	NA	NA		2			2		1
C75	C	Bcer	P35	P35					2			2		0
C76	C	Bcer	P35	P35					2			2		0
C77	C	Bcer	P35	P35					2			2		1
C78	C	Bcer	P35	P35	0.000	NA	0.000		2			2		1
C79	C	Bcer	P35	P35					2			2		0
C80	C	Bcer	P30	P28	0.000	0.000	0.000		2			2	P0	0
C81	C	Bcer	P24	P22					2			2		0
C82	C	Bcer	P35	P35					2			2		1
C83	C	Bcer	P35	P35	0.000	NA	NA		2			2		1
C84	C	Bcer	P35	P35					2			2		1
C85	C	Bcer	P35	P35					2			2		0
C86	C	Bcer	P27	P25					2			2		0
C87	C	Bcer	P35	P35					2			2		1
C88	C	Bcer	P35	P35					2			2		0
C89	C	Bcer	P35	P35					2			2		0
C90	C	Bcer	P12	P10	0.000	0.000	0.000		2			2		0
C91	C	Bcer	P35	P35					2			2		0
C92	C	Bcer	P07	P7					2			2		0
C93	C	Bcer	P24	P22					2			2		0
C94	C	Bcer	P35	P35					2			2		0
C95	C	Bcer	P35	P35					2			2		0
C96	C	Bcer	P35	P35	0.000	0.000	0.000		2			2		1
D1	D	BC	P35	P35				2		2		2		0
D2	D	BC	P24	P22				2		2	2	NA		0
D3	D	BC	P35	P35	0.53125	NA	NA	2		2	2	2		0
D4	D	BC	P35	P35				3		3	3	3		1
D5	D	BC	P35	P35				3		3	3	3		0
D6	D	BC	P35	P35				3		3	3	3		0
D7	D	BC	P35	P35				3		3	3	3		0
D8	D	BC	P35	P35				2		2	2	2		0
D9	D	BC	P35	P35				3		3	3	3		0
D10	D	BC	P35	P35	0.250	0.083	0.083	3		3	3	3	P0	1
D11	D	BC	P08	P7				3		3	NA	NA		0
D12	D	BC	P35	P35				2		2	2	2		1
D13	D	BC	P07	P7				3		2	NA	NA		0
D14	D	BC	P07	P7	0.281	0.146	0.188	3		3	NA	NA		0
D15	D	BC	P35	P35				3		3	3	3		0
D16	D	BC	P07	P7				3		3	NA	NA		0
D17	D	BC	P35	P35				3		2	2	2		1
D18	D	BC	P07	P7	0.146	0.177	0.271	3		3	NA	NA		0
D19	D	BC	P07	P7				3		3	NA	NA		0
D20	D	BC	P07	P7				3		3	NA	NA		0
D21	D	BC	P35	P35	0.385	0.177	0.313	3		3	3	3	P0	1
D22	D	BC	P07	P7	0.323	0.156	0.104	3		3	NA	NA		0
D23	D	BC	P35	P35				2		2	2	2		0
D24	D	BC	P07	P7				2		2	NA	NA		0
D25	D	BC	P35	P35				3		3	3	3		1
D26	D	BC	P24	P22				2		2	2	NA		0
D27	D	BC	P14	P13				3		3	NA			0
D28	D	BC	P35	P35				2		2	2	2		0
D29	D	BC	P35	P35				2		2	2	2		1
D30	D	BC	P10	P10				2		2	NA	NA		0
D31	D	BC	P08	P7	0.135	0.073	0.250	3		3	NA	NA		0
D32	D	BC	P35	P35				3		3	3	3		0
D33	D	BC	P35	P35				3		3	3	3		0
D34	D	BC	P35	P35				3		3	3	3		0
D35	D	BC	P35	P35				3		3	2	2		0
D36	D	BC	P35	P35	0.260	0.938	0.969	2		2	4	3	P0 + P35	1
D37	D	BC	P26	P25	0.177	0.188	0.125	3		3	3	NA		0
D38	D	BC	P35	P35	0.322916667	NA	NA	2		2	2	2		1
D39	D	BC	P35	P35	0.479166667	0.458333333	0.427083333	2		2	2	2		0
D40	D	BC	P35	P35	0.240	0.094	0.271	3		3	3	NA	P0	1
D41	D	BC	P35	P35	0.4375	0.552083333	0.4375	2		2	2	2		0
D42	D	BC	P35	P35	0.521	0.344	0.271	2		2	2	2	P0	1
D43	D	BC	P35	P35				2		3	3	3		0
D44	D	BC	P15	P13	0.479	0.469	0.500	2		2	NA	NA		0
D45	D	BC	P35	P35	0.479	0.906	0.865	2		2	4	3		1
D46	D	BC	P35	P35				3		3	3	3		1
D47	D	BC	P35	P35	0.500	0.469	NA	2		2	2	2		1
D48	D	BC	P26	P25	0.510	0.417	0.427	2		2	2	NA		0
D49	D	BC	P35	P35				2		2	2	2		0
D50	D	BC	P35	P35				2		2	2	2		0
D51	D	BC	P35	P35	0.395833333	0.3125	0.239583333	2		2	2	2		1
D52	D	BC	P35	P35				3		3	2	2		1
D53	D	BC	P11	P10	0.552	0.500	0.552	2		2	NA	NA		0
D54	D	BC	P35	P35				3		3	3	3		0
D55	D	BC	P11	P10	0.229	0.188	0.177	3		3	NA	NA		0
D56	D	BC	P35	P35	0.479166667	0.333333333	0.447916667	2		2	2	2		0
D57	D	BC	P35	P35				2		2	2	2		1
D58	D	BC	P24	P22				3		3	3	NA		0
D59	D	BC	P35	P35				3		3	3	3		0
D60	D	BC	P35	P35				3		3	3	3		1
D61	D	BC	P35	P35	0.292	0.146	0.292	3		3	3	3	P0	1
D62	D	BC	P30	P28	0.542	0.469	0.510	2		2	2	NA		0
D63	D	BC	P35	P35	0.520833333	0.46875	0.40625	2		2	2	2		1
D64	D	BC	P35	P35				3		3	3	3		0
D65	D	BC	P35	P35				3		3	3	3		0
D66	D	BC	P27	P25				3		3	3	NA		0
D67	D	BC	P35	P35	0.469	NA	NA	2		3	3	3	P0 + P35	1
D68	D	BC	P35	P35	0.46875	0.46875	0.5625	2		2	2	2		1
D69	D	BC	P35	P35				3		2	2	2		0
D70	D	BC	P35	P35				3		3	3	3		1
D71	D	BC	P35	P35	0.385416667	NA	NA	2		2	2	2		0
D72	D	BC	P35	P35				2		2	2	2		0
D73	D	BC	P35	P35				�		2	2	2		1
D74	D	BC	P11	P10				2		2	NA	NA		0
D75	D	BC	P35	P35	0.438	0.375	0.542	2		2	2	2	P0	1
D76	D	BC	P22	P22				3		3	3	NA		0
D77	D	BC	P35	P35				3		3	3	3		0
D78	D	BC	P27	P25				3		3	3	NA		0
D79	D	BC	P35	P35				3		3	3	3		0
D80	D	BC	P35	P35				3		3	3	3		0
D81	D	BC	P35	P35				3		3	3	3		0
D82	D	BC	P07	P7				3		2	NA	NA		0
D83	D	BC	P35	P35				3		3	3	3		1
D84	D	BC	P35	P35	0.219	0.125	0.156	3		3	3	3	P0	1
D85	D	BC	P35	P35	0.188	0.219	0.188	3		3	3	3	P0	1
D86	D	BC	P35	P35	0.427083333	0.354166667	0.447916667	2		2	2	2		1
D87	D	BC	P35	P35				3		3	3	3		1
D88	D	BC	P35	P35				3		3	3	3		0
D89	D	BC	P35	P35	0.313	0.104	0.094	3		3	3	3	P0	1
D90	D	BC	P24	P22				3		3	3	NA		0
D91	D	BC	P07	P7	0.438	NA	NA	2		2	NA	NA		1
D92	D	BC	P35	P35				3		3	3	3		1
D93	D	BC	P35	P35	0.406	0.063	0.219	3		3	3	3	P0	1
D94	D	BC	P35	P35				3		3	3	3		1
D95	D	BC	P35	P35	0.46875	0.364583333	0.28125	2		2	2	2		0
D96	D	BC	P35	P35				3		3	3	3		0
E1	E	BA	P35	P35					2					0
E2	E	BA	P35	P35					2					0
E3	E	BA	P35	P35					2					1
E4	E	BA	P35	P35					2					0
E5	E	BA	P35	P35					2					0
E6	E	BA	P35	P35					2					0
E7	E	BA	P35	P35					2					0
E8	E	BA	P35	P35					2					0
E9	E	BA	P35	P35	0.177	0.146	0.188		2					1
E10	E	BA	P35	P35					2					0
E11	E	BA	P35	P35					2					1
E12	E	BA	P35	P35					2					1
E13	E	BA	P35	P35					2					0
E14	E	BA	P35	P35					2					0
E15	E	BA	P35	P35					2					1
E16	E	BA	P35	P35					2					0
E17	E	BA	P35	P35					2					0
E18	E	BA	P35	P35					2					0
E19	E	BA	P35	P35					2					0
E20	E	BA	P35	P35					2					0
E21	E	BA	P35	P35					2					1
E22	E	BA	P35	P35					2					0
E23	E	BA	P35	P35	0.240	NA	NA		2					1
E24	E	BA	P35	P35					2					0
E25	E	BA	P35	P35	0.146	NA	NA		2					1
E26	E	BA	P35	P35					2					0
E27	E	BA	P35	P35					2					0
E28	E	BA	P18	P16	0.115	0.104	0.219		2					0
E29	E	BA	P35	P35					2					0
E30	E	BA	P35	P35					2					1
E31	E	BA	P35	P35					2					0
E32	E	BA	P35	P35					2					0
E33	E	BA	P35	P35					2					1
E34	E	BA	P35	P35	0.292	NA	NA		2					1
E35	E	BA	P35	P35					2					0
E36	E	BA	P35	P35					2					1
E37	E	BA	P35	P35					2					1
E38	E	BA	P35	P35					2					0
E39	E	BA	P35	P35					2					1
E40	E	BA	P35	P35					2					1
E41	E	BA	P35	P35					2					0
E42	E	BA	P26	P22	0.260	0.156	0.188		2					0
E43	E	BA	P35	P35					2					0
E44	E	BA	P35	P35					2					0
E45	E	BA	P35	P35					2					0
E46	E	BA	P35	P35					2					0
E47	E	BA	P35	P35					2					0
E48	E	BA	P35	P35					2					0
E49	E	BA	P35	P35					2					0
E50	E	BA	P35	P35	0.271	0.135	0.198		2					1
E51	E	BA	P35	P35					2					1
E52	E	BA	P35	P35					2					1
E53	E	BA	P35	P35					2					0
E54	E	BA	P35	P35					2					1
E55	E	BA	P35	P35					2					0
E56	E	BA	P35	P35					2					0
E57	E	BA	P35	P35					2					0
E58	E	BA	P35	P35					2					0
E59	E	BA	P35	P35					2					0
E60	E	BA	P35	P35					2					1
E61	E	BA	P35	P35					2					1
E62	E	BA	P26	P25	0.146	NA	NA		2					0
E63	E	BA	P26	P25	0.188	0.188	0.198		2					0
E64	E	BA	P35	P35	0.240	0.146	0.146		2					1
E65	E	BA	P35	P35	0.208	NA	NA		2					1
E66	E	BA	P35	P35					2					0
E67	E	BA	P35	P35					2					0
E68	E	BA	P35	P35	0.167	0.094	0.094		2					1
E69	E	BA	P35	P35					2					1
E70	E	BA	P35	P35	0.208	NA	NA		2					1
E71	E	BA	P35	P35					2					0
E72	E	BA	P35	P35	0.167	0.104	0.198		2					1
E73	E	BA	P35	P35					2					0
E74	E	BA	P35	P35					2					0
E75	E	BA	P35	P35					2					0
E76	E	BA	P35	P35					2					0
E77	E	BA	P35	P35					2					0
E78	E	BA	P35	P35					2					1
E79	E	BA	P35	P35					2					0
E80	E	BA	P35	P35					2					0
E81	E	BA	P35	P35	0.125	NA	NA		2					1
E82	E	BA	P24	P22	0.229	0.208	0.156		2					0
E83	E	BA	P35	P35					2					0
E84	E	BA	P35	P35					2					1
E85	E	BA	P11	P10	0.167	0.198	0.260		2					0
E86	E	BA	P27	P25	0.156	0.198	0.427		2					1
E87	E	BA	P35	P35					2					0
E88	E	BA	P35	P35					2					1
E89	E	BA	P35	P35	0.167	0.063	0.302		2					1
E90	E	BA	P35	P35					2					0
E91	E	BA	P35	P35					2					0
E92	E	BA	P35	P35	0.094	0.167	0.219		2					1
E93	E	BA	P35	P35	0.146	0.167	0.167		2					1
E94	E	BA	P35	P35					2					0
E95	E	BA	P32	P31	0.083	0.188	0.406		2					0
E96	E	BA	P35	P35					2					0
F1	F	Bcer	P35	P35					2					1
F2	F	Bcer	P35	P35					2					0
F3	F	Bcer	P35	P35					2					1
F4	F	Bcer	P35	P35					2					1
F5	F	Bcer	P26	P25					2					0
F6	F	Bcer	P07	P7	0.000	0.177	NA		2					0
F7	F	Bcer	P35	P35					2					1
F8	F	Bcer	P35	P35	0.000	NA	NA		2					1
F9	F	Bcer	P35	P35					2					0
F10	F	Bcer	P14	P13					2					0
F11	F	Bcer	P35	P35					2					1
F12	F	Bcer	P35	P35	0.000	NA	NA		2					1
F13	F	Bcer	P35	P35					2					1
F14	F	Bcer	P35	P35					2					0
F15	F	Bcer	P35	P35	0.000	0.010	NA		2					1
F16	F	Bcer	P26	P25					2					0
F17	F	Bcer	P35	P35					2					0
F18	F	Bcer	P35	P35					2					0
F19	F	Bcer	P24	P22					2					0
F20	F	Bcer	P35	P35	0.000	NA	NA		2					1
F21	F	Bcer	P35	P35	0.000	NA	NA		2					1
F22	F	Bcer	P35	P35					2					0
F23	F	Bcer	P35	P35	0.000	0.000	0.000		2					1
F24	F	Bcer	P26	P25					2					0
F25	F	Bcer	P35	P35	0.000	0.000	0.000		2					1
F26	F	Bcer	P24	P22					2					0
F27	F	Bcer	P35	P35					2					1
F28	F	Bcer	P24	P22					2					0
F29	F	Bcer	P24	P22					2					0
F30	F	Bcer	P35	P35					2					0
F31	F	Bcer	P35	P35					2					1
F32	F	Bcer	P35	P35					2					0
F33	F	Bcer	P35	P35					2					0
F34	F	Bcer	P35	P35					2					1
F35	F	Bcer	P35	P35					2					0
F36	F	Bcer	P26	P25					2					0
F37	F	Bcer	P35	P35					2					0
F38	F	Bcer	P26	P25	0.000	0.938	0.698		2					1
F39	F	Bcer	P35	P35					2					1
F40	F	Bcer	P35	P35					2					0
F41	F	Bcer	P35	P35					2					0
F42	F	Bcer	P26	P25					2					0
F43	F	Bcer	P35	P35					2					0
F44	F	Bcer	P35	P35					2					0
F45	F	Bcer	P35	P35					2					0
F46	F	Bcer	P07	P7	0.000	NA	NA		2					0
F47	F	Bcer	P35	P35					2					1
F48	F	Bcer	P35	P35	0.000	NA	NA		2					1
F49	F	Bcer	P35	P35	0.000	0.000	0.000		2					1
F50	F	Bcer	P35	P35	0.000	0.000	0.000		2					1
F51	F	Bcer	P35	P35					2					0
F52	F	Bcer	P35	P35					2					1
F53	F	Bcer	P35	P35					2					1
F54	F	Bcer	P35	P35					2					0
F55	F	Bcer	P35	P35					2					0
F56	F	Bcer	P35	P35					2					1
F57	F	Bcer	P35	P35					2					0
F58	F	Bcer	P35	P35					2					1
F59	F	Bcer	P35	P35					2					1
F60	F	Bcer	P09	P7	0.000	NA	NA		2					0
F61	F	Bcer	P35	P35					2					0
F62	F	Bcer	P35	P35					2					1
F63	F	Bcer	P20	P19					2					0
F64	F	Bcer	P35	P35					2					0
F65	F	Bcer	P35	P35	0.010	NA	NA		2				P0	1
F66	F	Bcer	P16	P16					2					0
F67	F	Bcer	P35	P35					2					0
F68	F	Bcer	P35	P35					2					0
F69	F	Bcer	P06	P4	0.000	NA	NA		2					0
F70	F	Bcer	P35	P35					2					0
F71	F	Bcer	P35	P35					2					0
F72	F	Bcer	P35	P35	0.000	0.000	0.000		2					1
F73	F	Bcer	P35	P35					2					0
F74	F	Bcer	P27	P25	0.000	0.042	0.000		2					0
F75	F	Bcer	P35	P35					2					0
F76	F	Bcer	P35	P35	0.000	0.000	NA		2					1
F77	F	Bcer	P24	P22					2					0
F78	F	Bcer	P35	P35					2					0
F79	F	Bcer	P35	P35					2					1
F80	F	Bcer	P27	P25	0.010	NA	NA		2					0
F81	F	Bcer	P35	P35	0.000	0.000	0.000		2					1
F82	F	Bcer	P15	P13					2					0
F83	F	Bcer	P07	P7					2					0
F84	F	Bcer	P35	P35					2					0
F85	F	Bcer	P19	P19	0.000	0.000	0.000		2					0
F86	F	Bcer	P35	P35					2					0
F87	F	Bcer	P27	P25					2					1
F88	F	Bcer	P35	P35					2					1
F89	F	Bcer	P35	P35					2					0
F90	F	Bcer	P30	P28	0.000	NA	NA		2				P0	0
F91	F	Bcer	P20	P19					2					0
F92	F	Bcer	P35	P35					2					0
F93	F	Bcer	P35	P35					2					0
F94	F	Bcer	P15	P13	0.000	0.000	0.031		2					0
F95	F	Bcer	P35	P35					2					0
F96	F	Bcer	P35	P35					2					0
G1	G	BB	P35	P35					2					1
G2	G	BB	P30	P28					2					1
G3	G	BB	P10	P10					2					1
G4	G	BB	P24	P22					2					0
G5	G	BB	P30	P28					2					0
G6	G	BB	P30	P28					2					1
G7	G	BB	P07	P7					2					0
G8	G	BB	P35	P35					2					1
G9	G	BB	P35	P35					2					1
G10	G	BB	P35	P35					2					0
G11	G	BB	P35	P35					2					1
G12	G	BB	P30	P28					2					1
G13	G	BB	P35	P35					2					1
G14	G	BB	P27	P25					2					1
G15	G	BB	P35	P35					2					0
G16	G	BB	P07	P7					2					1
G17	G	BB	P35	P35					2					1
G18	G	BB	P35	P35					2					1
G19	G	BB	P35	P35					2					1
G20	G	BB	P10	P10					2					1
G21	G	BB	P35	P35					2					1
G22	G	BB	P35	P35					2					0
G23	G	BB	P35	P35					2					1
G24	G	BB	P35	P35					2					1
G25	G	BB	P35	P35					2					1
G26	G	BB	P35	P35					2					1
G27	G	BB	P35	P35					2					1
G28	G	BB	P35	P35					2					0
G29	G	BB	P35	P35					2					1
G30	G	BB	P07	P7					2					1
G31	G	BB	P07	P7					2					1
G32	G	BB	P35	P35					2					1
G33	G	BB	P35	P35					2					1
G34	G	BB	P35	P35					2					0
G35	G	BB	P35	P35					2					0
G36	G	BB	P35	P35					2					0
G37	G	BB	P35	P35					2					1
G38	G	BB	P35	P35					2					0
G39	G	BB	P31	P31					2					0
G40	G	BB	P35	P35					2					1
G41	G	BB	P07	P7					2					1
G42	G	BB	P35	P35					2					0
G43	G	BB	P35	P35					2					1
G44	G	BB	P35	P35					2					1
G45	G	BB	P35	P35					2					1
G46	G	BB	P35	P35					2					1
G47	G	BB	P35	P35					2					1
G48	G	BB	P35	P35					2					1
G49	G	BB	P35	P35					2					1
G50	G	BB	P35	P35					2					1
G51	G	BB	P31	P31					2					1
G52	G	BB	P35	P35					2					1
G53	G	BB	P35	P35					2					1
G54	G	BB	P35	P35					2					1
G55	G	BB	P35	P35					2					1
G56	G	BB	P35	P35					2					1
G57	G	BB	P35	P35					2					0
G58	G	BB	P35	P35					2					0
G59	G	BB	P35	P35					2					1
G60	G	BB	P35	P35					2					1
G61	G	BB	P35	P35					2					0
G62	G	BB	P35	P35					2					1
G63	G	BB	P35	P35					2					1
G64	G	BB	P35	P35					2					1
G65	G	BB	P35	P35					2					0
G66	G	BB	P35	P35					2					1
G67	G	BB	P07	P7					2					1
G68	G	BB	P35	P35					2					0
G69	G	BB	P35	P35					2					1
G70	G	BB	P07	P7					2					1
G71	G	BB	P35	P35					2					1
G72	G	BB	P35	P35					2					0
G73	G	BB	P35	P35					2					1
G74	G	BB	P07	P7					2					1
G75	G	BB	P07	P7					2					0
G76	G	BB	P06	P4					2					1
G77	G	BB	P35	P35					2					1
G78	G	BB	P35	P35					2					0
G79	G	BB	P35	P35					2					1
G80	G	BB	P35	P35					2					0
G81	G	BB	P35	P35					2					1
G82	G	BB	P35	P35					2					0
G83	G	BB	P23	P22					2					1
G84	G	BB	P35	P35					2					1
G85	G	BB	P35	P35					2					1
G86	G	BB	P20	P19					2					1
G87	G	BB	P35	P35					2					0
G88	G	BB	P31	P31					2					1
G89	G	BB	P35	P35					2					0
G90	G	BB	P35	P35					2					1
G91	G	BB	P35	P35					2					1
G92	G	BB	P35	P35					2					0
G93	G	BB	P35	P35					2					1
G94	G	BB	P35	P35					2					1
G95	G	BB	P35	P35					2					1
G96	G	BB	P35	P35					2					1
H1	H	BB	P35	P35	0.697916667	0.791666667	0.864583333
H2	H	BB	P35	P35	0.697916667	0.75	0.708333333
H3	H	BB	P35	P35	0.729166667	0.791666667	0.770833333
H4	H	BB	P20	P19
H5	H	BB	P35	P35
H6	H	BB	P35	P35	0.802083333	0.6875	0.145833333
H7	H	BB	P35	P35
H8	H	BB	P35	P35
H9	H	BB	P35	P35	0.802083333	0.739583333	0.8125
H10	H	BB	P12	P10
H11	H	BB	P35	P35	0.770833333	0.71875	0.770833333
H12	H	BB	P35	P35	0.677083333	0.697916667	0.78125
H13	H	BB	P35	P35	0.71875	0.6875	0.78125
H14	H	BB	P35	P35
H15	H	BB	P35	P35
H16	H	BB	P35	P35
H17	H	BB	P35	P35	0.75	0.65625	0.729166667
H18	H	BB	P35	P35	0.708333333	0.791666667	0.71875
H19	H	BB	P35	P35
H20	H	BB	P35	P35
H21	H	BB	P35	P35	0.6875	0.489583333	0.5
H22	H	BB	P35	P35
H23	H	BB	P35	P35	0.729166667	NA	NA
H24	H	BB	P35	P35	0.71875	0.71875	0.760416667
H25	H	BB	P35	P35	0.71875	0.729166667	0.15625
H26	H	BB	P35	P35	0.697916667	0.729166667	0.84375
H27	H	BB	P35	P35	0.6875	0.71875	0.802083333
H28	H	BB	P35	P35
H29	H	BB	P35	P35	0.635416667	0.604166667	0.739583333
H30	H	BB	P35	P35	0.802083333	NA	NA
H31	H	BB	P35	P35
H32	H	BB	P35	P35	0.802083333	0.760416667	0.71875
H33	H	BB	P35	P35	0.697916667	0.729166667	0.6875
H34	H	BB	P35	P35
H35	H	BB	P12	P10
H36	H	BB	P35	P35
H37	H	BB	P35	P35
H38	H	BB	P35	P35
H39	H	BB	P35	P35
H40	H	BB	P35	P35
H41	H	BB	P35	P35
H42	H	BB	P35	P35
H43	H	BB	P35	P35	0.78125	0.6875	0.697916667
H44	H	BB	P35	P35	0.71875	0.604166667	0.708333333
H45	H	BB	P35	P35	0.78125	0.729166667	0.802083333
H46	H	BB	P35	P35	0.802083333	0.739583333	0.697916667
H47	H	BB	P35	P35
H48	H	BB	P35	P35
I1	I	BB	P35	P35	0.53125	0.510416667	0.322916667
I2	I	BB	P35	P35	0.572916667	0.364583333	0.458333333
I3	I	BB	P35	P35	0.489583333	NA	NA
I4	I	BB	P35	P35	0.40625	0.489583333	0.604166667
I5	I	BB	P35	P35	0.489583333	0.5	0.395833333
I6	I	BB	P35	P35	0.458333333	0.510416667	0.40625
I7	I	BB	P35	P35	0.479166667	0.354166667	0.364583333
I8	I	BB	P35	P35	0.427083333	0.46875	0.489583333
I9	I	BB	P35	P35
I10	I	BB	P35	P35
I11	I	BB	P35	P35
I12	I	BB	P35	P35	0.458333333	0.541666667	0.447916667
I13	I	BB	P35	P35
I14	I	BB	P35	P35	0.40625	0.552083333	0.385416667
I15	I	BB	P35	P35	0.4375	0.5625	0.447916667
I16	I	BB	P35	P35
I17	I	BB	P35	P35
I18	I	BB	P35	P35	0.46875	0.458333333	0.4375
I19	I	BB	P35	P35	0.59375	0.447916667	0.520833333
I20	I	BB	P35	P35
I21	I	BB	P35	P35
I22	I	BB	P35	P35	0.59375	0.416666667	0.479166667
I23	I	BB	P35	P35
I24	I	BB	P35	P35
I25	I	BB	P35	P35	0.385416667	0.375	0.416666667
I26	I	BB	P35	P35	0.375	0.322916667	0.541666667
I27	I	BB	P35	P35
I28	I	BB	P35	P35
I29	I	BB	P35	P35
I30	I	BB	P35	P35
I31	I	BB	P35	P35	0.510416667	0.479166667	0.4375
I32	I	BB	P35	P35
I33	I	BB	P35	P35	0.354166667	0.520833333	0.395833333
I34	I	BB	P35	P35
I35	I	BB	P35	P35
I36	I	BB	P35	P35
I37	I	BB	P35	P35	0.479166667	0.489583333	0.364583333
I38	I	BB	P35	P35
I39	I	BB	P35	P35
I40	I	BB	P35	P35	0.458333333	0.354166667	0.395833333
I41	I	BB	P12	P10
I42	I	BB	P35	P35	0.489583333	0.520833333	0.572916667
I43	I	BB	P35	P35	0.510416667	0.291666667	0.21875
I44	I	BB	P35	P35
I45	I	BB	P35	P35	0.510416667	0.1875	0.072916667
I46	I	BB	P35	P35
I47	I	BB	P35	P35	0.447916667	0.53125	0.416666667
I48	I	BB	P35	P35
