# Supplementary material for: Spontaneous whole-genome duplication restores fertility in interspecific hybrids
Source: Nat Commun. 2019 Sep 11;10:4126. doi: 10.1038/s41467-019-12041-8 (PMC6739354; doi:10.1038/s41467-019-12041-8)
Supplement: Supplementary file 6 — Supplementary Data 2 [file 41467_2019_12041_MOESM6_ESM.zip]

Archive with 56 entries (54 files):
- .DS_Store
- .ipynb_checkpoints/
- .ipynb_checkpoints/gitter_coloration-checkpoint.ipynb
- .ipynb_checkpoints/mitomarkers_sporulation-checkpoint.ipynb
- .ipynb_checkpoints/pheno_sporulation-checkpoint.ipynb
- background.csv
- Bilan-MA_utf8.csv
- gitter_coloration.ipynb
- hue_sat.png
- images/
- images/IMG_070_crop.JPG
- images/IMG_070_crop.JPG.dat
- images/IMG_071_crop.JPG
- images/IMG_071_crop.JPG.dat
- images/IMG_072_crop.JPG
- images/IMG_072_crop.JPG.dat
- images/IMG_073_crop.JPG
- images/IMG_073_crop.JPG.dat
- images/IMG_074_crop.JPG
- images/IMG_074_crop.JPG.dat
- images/IMG_075_crop.JPG
- images/IMG_075_crop.JPG.dat
- images/IMG_076_crop.JPG
- images/IMG_076_crop.JPG.dat
- images/IMG_077_crop.JPG
- images/IMG_077_crop.JPG.dat
- images/IMG_098_crop.JPG
- images/IMG_098_crop.JPG.dat
- images/IMG_099_crop.JPG
- images/IMG_099_crop.JPG.dat
- images/IMG_100_crop.JPG
- images/IMG_100_crop.JPG.dat
- images/IMG_101_crop.JPG
- images/IMG_101_crop.JPG.dat
- images/IMG_102_crop.JPG
- images/IMG_102_crop.JPG.dat
- images/IMG_103_crop.JPG
- images/IMG_103_crop.JPG.dat
- images/IMG_104_crop.JPG
- images/IMG_104_crop.JPG.dat
- images/IMG_105_crop.JPG
- images/IMG_105_crop.JPG.dat
- mitomarkers_sporulation.ipynb
- mito_map_5x10.pdf
- mito_markers.csv
- mito_table.pdf
- mtDNAcomplete_sporulation.pdf
- pheno_sporulation.ipynb
- plate_info.csv
- RGB.csv
- S288c.mt.all_feature.gff
- S288c.mt.genome.fa
- spo_ability_sat_glyc.png
- spo_loss_sat_glyc_diff.png
- YPS138.mt.all_feature.gff
- YPS138.mt.genome.fa
