# Supplementary material for: Spontaneous whole-genome duplication restores fertility in interspecific hybrids
Source: Nat Commun. 2019 Sep 11;10:4126. doi: 10.1038/s41467-019-12041-8 (PMC6739354; doi:10.1038/s41467-019-12041-8)
Supplement: Supplementary file 6 — Supplementary Data 2 [file 41467_2019_12041_MOESM6_ESM.zip › background.csv]

	R	G	B	H	S	V
0	0.20079411764705943	0.17168627450980417	0.11387254901960803	0.11085419956387658	0.43288901909086547	0.20079411764705943
1	0.1968529411764714	0.17040196078431422	0.11139215686274533	0.11508164123742852	0.43413516609393016	0.1968529411764714
2	0.20135294117647104	0.1699509803921573	0.11203921568627456	0.10806805708013197	0.4435680202551378	0.20135294117647104
3	0.2071274509803925	0.17306862745098045	0.1141960784313729	0.10558427400921283	0.44866758176740584	0.2071274509803925
4	0.20424509803921595	0.1717549019607845	0.11650980392156882	0.10494654896264005	0.4295588729419669	0.20424509803921595
5	0.21057843137254964	0.17557843137254925	0.12092156862745117	0.1016037907782026	0.4257647004050476	0.21057843137254964
6	0.21919607843137334	0.1785588235294122	0.12013725490196098	0.09829440485616237	0.45191877627694893	0.21919607843137334
7	0.21434313725490292	0.1797058823529415	0.1196764705882355	0.1056855840927914	0.44165942459863855	0.21434313725490292
8	0.21952941176470656	0.18108823529411822	0.12063725490196094	0.10188030798717838	0.45047338335119785	0.21952941176470656
9	0.21631372549019695	0.18276470588235363	0.12448039215686306	0.1057791537667699	0.42453770848440986	0.21631372549019695
10	0.21503921568627546	0.18355882352941205	0.12163725490196098	0.11049298485007449	0.4343485000455929	0.21503921568627546
11	0.2207058823529416	0.18884313725490232	0.12274509803921578	0.11245663197224452	0.4438521677327654	0.2207058823529416
12	0.22547058823529434	0.19270588235294145	0.12670588235294145	0.1113758189398452	0.43803809026871837	0.22547058823529434
13	0.22944117647058893	0.1962549019607847	0.12840196078431398	0.11192509217931278	0.44037089262060475	0.22944117647058893
14	0.22960784313725544	0.19119607843137254	0.13150980392156889	0.10140582317276227	0.4272416737830916	0.22960784313725544
15	0.23014705882353048	0.19264705882352953	0.13007843137254915	0.10420952940792166	0.4348029818956357	0.23014705882353048
16	0.23185294117647146	0.19410784313725535	0.13163725490196113	0.10389356290354101	0.4322381496046351	0.23185294117647146
17	0.23798039215686267	0.20237254901960824	0.14170588235294157	0.10502376103190819	0.40454807613083776	0.23798039215686267
18	0.22556862745098108	0.1965882352941184	0.1363039215686279	0.11255720300201381	0.39573191933240603	0.22556862745098108
19	0.2368529411764702	0.20447058823529432	0.13483333333333378	0.11376449484271946	0.43072974874787584	0.2368529411764702
20	0.22474509803921644	0.1957941176470596	0.1395490196078436	0.11003068661296532	0.3790786948176583	0.22474509803921644
21	0.2359803921568631	0.2013235294117657	0.1386666666666668	0.10731076633756591	0.4123805567095973	0.2359803921568631
22	0.2410392156862752	0.21135294117647138	0.14196078431372583	0.11672933570816052	0.4110469372813799	0.2410392156862752
23	0.20355882352941201	0.1758725490196083	0.1132843137254905	0.11555169417897516	0.4434811925058991	0.20355882352941201
24	0.2104117647058824	0.1754019607843141	0.1146666666666669	0.10572394020069675	0.45503680924424467	0.2104117647058824
25	0.2120490196078437	0.17615686274509837	0.1135588235294118	0.10592939146592335	0.46446899995376706	0.2120490196078437
26	0.2114509803921571	0.17733333333333362	0.11619607843137268	0.10697131878688092	0.4504821958456973	0.2114509803921571
27	0.21325490196078514	0.1806568627450983	0.11650000000000026	0.1105144053771061	0.4537054063994125	0.21325490196078514
28	0.213509803921569	0.17840196078431422	0.12090196078431405	0.10348295574846521	0.43374047203599914	0.213509803921569
29	0.21750980392156893	0.17741176470588285	0.12086274509803935	0.09751809021437795	0.44433426485170846	0.21750980392156893
30	0.22485294117647167	0.18192156862745165	0.12101960784313727	0.09775595631511036	0.461783300632224	0.22485294117647167
31	0.22031372549019668	0.18081372549019664	0.12281372549019634	0.0991452991452993	0.44255072979708115	0.22031372549019668
32	0.20767647058823574	0.17637254901960808	0.1262745098039217	0.10257336705608398	0.3919652551574383	0.20767647058823574
33	0.21118627450980465	0.18145098039215724	0.12816666666666696	0.1069713430955751	0.39311081194002206	0.21118627450980465
34	0.2142254901960794	0.18441176470588277	0.12776470588235328	0.10919605397437289	0.4035970893780616	0.2142254901960794
35	0.21714705882353055	0.18674509803921585	0.12855882352941198	0.10946952929024518	0.40796424217797855	0.21714705882353055
36	0.23117647058823607	0.19877450980392222	0.13234313725490232	0.11202592335416463	0.42752332485156946	0.23117647058823607
37	0.23266666666666735	0.19942156862745164	0.1355686274509805	0.10960218093699543	0.41732681611326605	0.23266666666666735
38	0.23819607843137292	0.19797058823529454	0.1340686274509807	0.10228164328531537	0.4371501481725383	0.23819607843137292
39	0.24320588235294127	0.20122549019607885	0.14081372549019652	0.09833397165836875	0.4210101987342266	0.24320588235294127
40	0.24190196078431495	0.20897058823529446	0.14606862745098068	0.10939471440750116	0.3961660047013069	0.24190196078431495
41	0.24458823529411816	0.2087254901960787	0.14131372549019652	0.10879058287450126	0.4222382555715883	0.24458823529411816
42	0.24588235294117713	0.2111372549019614	0.14196078431372586	0.11094339622641515	0.4226475279106859	0.24588235294117713
43	0.23825490196078453	0.2098137254901961	0.13985294117647093	0.1184949021952107	0.4130112747921973	0.23825490196078453
44	0.23851960784313733	0.2042058823529413	0.1437156862745102	0.10634264046880372	0.3974680422540986	0.23851960784313733
45	0.2354215686274516	0.20674509803921567	0.13917647058823565	0.11700791144612992	0.4088202223795444	0.2354215686274516
46	0.20914705882352955	0.18002941176470658	0.11537254901960801	0.11491549050357303	0.44836638072469837	0.20914705882352955
47	0.2122843137254912	0.17795098039215734	0.11403921568627463	0.1084223131424006	0.4627996120629955	0.2122843137254912
48	0.21248039215686326	0.17642156862745154	0.11421568627450997	0.10550733313379257	0.4624648179762844	0.21248039215686326
49	0.22426470588235353	0.18091176470588294	0.12040196078431403	0.09709898684790151	0.4631256830601093	0.22426470588235353
50	0.2192450980392163	0.18171568627451049	0.12048039215686294	0.10333531864204921	0.45047623306354306	0.2192450980392163
51	0.22090196078431446	0.18556862745098074	0.12275490196078437	0.10666600073252731	0.44430143795491017	0.22090196078431446
52	0.21934313725490243	0.18175490196078503	0.12491176470588253	0.10032530454042148	0.4305189290662857	0.21934313725490243
53	0.22004901960784362	0.18317647058823583	0.12322549019607858	0.10319630079654413	0.44000891067052855	0.22004901960784362
54	0.21388235294117727	0.18005882352941233	0.126745098039216	0.1019726972697269	0.4074074074074082	0.21388235294117727
55	0.20692156862745092	0.17562745098039262	0.12233333333333349	0.10500695410292159	0.408793707950345	0.20692156862745092
56	0.20400980392156842	0.17186274509803962	0.11593137254901995	0.10583630157316788	0.4317362679609762	0.20400980392156842
57	0.20752941176470618	0.1754901960784318	0.12159803921568656	0.10452557520441175	0.41406840513983323	0.20752941176470618
58	0.2105392156862752	0.18097058823529472	0.12566666666666693	0.10860190212159727	0.40311990686845245	0.2105392156862752
59	0.22857843137254946	0.19741176470588317	0.13192156862745125	0.11292558406870279	0.42286081921509755	0.22857843137254946
60	0.2259705882352949	0.19617647058823579	0.1370980392156866	0.11079242507813909	0.3932925506529573	0.2259705882352949
61	0.23420588235294126	0.20100980392156914	0.14084313725490233	0.10740662956351349	0.39863535518439314	0.23420588235294126
62	0.24211764705882377	0.20791176470588232	0.14544117647058852	0.1076969881350771	0.3992954324586972	0.24211764705882377
63	0.2402745098039223	0.20978431372549067	0.1488039215686278	0.11111111111111088	0.38069201893259386	0.2402745098039223
64	0.24589215686274613	0.2113823529411771	0.1436372549019612	0.11041866410993899	0.41585263745464773	0.24589215686274613
65	0.24731372549019678	0.21327450980392232	0.14493137254901994	0.1112547479970637	0.4139776421152782	0.24731372549019678
66	0.24205882352941255	0.20809803921568673	0.14321568627451003	0.10940289625074368	0.40834345889023993	0.24205882352941255
67	0.23894117647058813	0.21042156862745182	0.1438333333333335	0.11668900113390522	0.3980387329722623	0.23894117647058813
68	0.2359215686274514	0.2110392156862752	0.14008823529411793	0.12339300937766466	0.40620844414893603	0.2359215686274514
69	0.2106176470588241	0.18354901960784378	0.12045098039215706	0.11663223514914318	0.4281059442349771	0.2106176470588241
70	0.21663725490196167	0.1815588235294122	0.11869607843137282	0.10697364030697322	0.45209756980585697	0.21663725490196167
71	0.21774509803921646	0.1825686274509809	0.11635294117647091	0.10884419519112985	0.4656461053579473	0.21774509803921646
72	0.21677450980392174	0.17578431372549028	0.12055882352941198	0.09566265878676701	0.44385147664058555	0.21677450980392174
73	0.22679411764705912	0.1841764705882355	0.1223725490196081	0.09864488467436534	0.46042450179397354	0.22679411764705912
74	0.22124509803921646	0.18171568627451049	0.12198039215686293	0.10029629629629654	0.44866397837550515	0.22124509803921646
75	0.21738235294117725	0.18201960784313742	0.12729411764705903	0.10124424130300651	0.41442294682722347	0.21738235294117725
76	0.21284313725490228	0.17894117647058877	0.12196078431372576	0.10449478604818453	0.4269921695071392	0.21284313725490228
77	0.2038137254901962	0.17452941176470627	0.11865686274509833	0.10935221429119697	0.41781711482033657	0.2038137254901962
78	0.1994117647058828	0.1640980392156866	0.11696078431372581	0.09528339278636533	0.4134709931170105	0.1994117647058828
79	0.21049019607843178	0.17483333333333356	0.11970588235294138	0.10120590352771759	0.4312994876571962	0.21049019607843178
80	0.20951960784313783	0.1766862745098042	0.11804901960784342	0.10684172918899572	0.4365729259276592	0.20951960784313783
81	0.21414705882353044	0.18234313725490217	0.1211862745098042	0.10964634746537198	0.4340978803277952	0.21414705882353044
82	0.21542156862745185	0.1815490196078436	0.12509803921568655	0.10416440536922429	0.41928730714968476	0.21542156862745185
83	0.22215686274509827	0.18868627450980446	0.12461764705882385	0.10947498911113392	0.4390556045895843	0.22215686274509827
84	0.2214509803921565	0.18897058823529442	0.13105882352941212	0.10677874186551052	0.4081813352222393	0.2214509803921565
85	0.23352941176470668	0.20237254901960816	0.14114705882352965	0.11045668400014097	0.39559193954660055	0.23352941176470668
86	0.23845098039215717	0.20600000000000013	0.14904901960784347	0.1061702672076613	0.3749280486802066	0.23845098039215717
87	0.2534705882352943	0.21870588235294125	0.1517450980392161	0.10970830120791542	0.401330548464453	0.2534705882352943
88	0.2554705882352941	0.22157843137254912	0.15015686274509857	0.11302985167256242	0.4122342466804799	0.2554705882352941
89	0.25806862745098064	0.21790196078431387	0.14944117647058858	0.10503910950661832	0.4209246666413395	0.25806862745098064
90	0.24183333333333415	0.21117647058823621	0.14625490196078486	0.11320819229322698	0.3952243888596098	0.24183333333333415
91	0.24713725490196167	0.21728431372549084	0.14674509803921615	0.11710611979166648	0.4062202475404636	0.24713725490196167
92	0.21477450980392235	0.18232352941176524	0.11625490196078447	0.11176899857365569	0.4587118272698236	0.21477450980392235
93	0.21035294117647116	0.17474509803921603	0.11618627450980391	0.10364393545028631	0.44766032811334977	0.21035294117647116
94	0.22210784313725515	0.1777647058823533	0.1143137254901964	0.09810519933303029	0.48532332818362306	0.22210784313725515
95	0.2241470588235302	0.1811078431372555	0.12209803921568656	0.09637493194991519	0.45527708524690613	0.2241470588235302
96	0.22118627450980483	0.17891176470588274	0.11976470588235323	0.09719671338810977	0.45853463942201234	0.22118627450980483
97	0.22207843137254973	0.17742156862745154	0.11972549019607868	0.0939495530012772	0.4608864559420808	0.22207843137254973
98	0.2077745098039217	0.17355882352941213	0.11729411764705919	0.103640697800412	0.43547397725663994	0.2077745098039217
99	0.19820588235294165	0.1668333333333336	0.1143529411764706	0.10431037842472422	0.42305980115744307	0.19820588235294165
100	0.20453921568627442	0.17143137254901986	0.1148039215686277	0.10517498816417242	0.4387192637683923	0.20453921568627442
101	0.20415686274509837	0.16915686274509845	0.11788235294117673	0.09905303030303052	0.42258932001536653	0.20415686274509837
102	0.20212745098039236	0.16831372549019644	0.11799019607843166	0.09968538802144046	0.4162584275112763	0.20212745098039236
103	0.2098627450980394	0.17632352941176496	0.11991176470588255	0.1045231607629429	0.42861814444548213	0.2098627450980394
104	0.20910784313725553	0.1770294117647065	0.11966666666666681	0.10689100807482947	0.42772750714989083	0.20910784313725553
105	0.21681372549019673	0.18200980392156904	0.12565686274509813	0.10303291030329098	0.42043861632376345	0.21681372549019673
106	0.2172745098039222	0.18178431372549092	0.12310784313725504	0.1038521603331603	0.4333995126793621	0.2172745098039222
107	0.2267058823529414	0.19188235294117661	0.127558823529412	0.10812815188371389	0.43733783082511624	0.2267058823529414
108	0.2239215686274511	0.19200000000000045	0.126637254901961	0.11197890422923225	0.43445709281961403	0.2239215686274511
109	0.24080392156862776	0.2055294117647064	0.14365686274509842	0.10614929188952836	0.4034280596042659	0.24080392156862776
110	0.2514019607843144	0.2137156862745104	0.14821568627451026	0.10579572446555817	0.41044339585851874	0.2514019607843144
111	0.26027450980392186	0.21849019607843137	0.1517647058823533	0.10248765209010913	0.416905228265782	0.26027450980392186
112	0.2632352941176473	0.22019607843137287	0.15092156862745143	0.10279911545623838	0.4266666666666655	0.2632352941176473
113	0.2551568627450984	0.2149215686274515	0.1474019607843141	0.1044339307918602	0.42230846076999856	0.2551568627450984
114	0.24792156862745138	0.20904901960784358	0.14486274509803962	0.10380200405885344	0.4156912369503315	0.24792156862745138
115	0.2192352941176477	0.18176470588235355	0.11646078431372577	0.10590161849343399	0.4687863339593957	0.2192352941176477
116	0.21331372549019664	0.1768823529411767	0.1164607843137257	0.10397476127813175	0.4540398933725531	0.21331372549019664
117	0.22621568627451058	0.17898039215686332	0.11740196078431393	0.09431780640898585	0.4810175955621054	0.22621568627451058
118	0.22241176470588267	0.1757450980392158	0.11992156862745126	0.09077864932083385	0.46081283611037593	0.22241176470588267
119	0.23010784313725569	0.182303921568628	0.12135294117647068	0.09340725382373281	0.4726257935324457	0.23010784313725569
120	0.2249901960784321	0.1762745098039218	0.12054901960784342	0.08892643699740244	0.4642032332563515	0.2249901960784321
121	0.2140686274509807	0.1737058823529414	0.12094117647058839	0.09443099273607745	0.4350354934737808	0.2140686274509807
122	0.20613725490196114	0.16751960784313785	0.11268627450980408	0.0977933976779975	0.45334347950156967	0.20613725490196114
123	0.2026666666666667	0.16724509803921614	0.11527450980392155	0.09911375364595104	0.43121130030959764	0.2026666666666667
124	0.20241176470588237	0.16625490196078477	0.11576470588235308	0.0971185034321498	0.4280732345248468	0.20241176470588237
125	0.21254901960784323	0.17159803921568667	0.11462745098039229	0.09696635963155836	0.4607011070110697	0.21254901960784323
126	0.20678431372549028	0.1697450980392162	0.11769607843137274	0.0973735372877011	0.4308268537834243	0.20678431372549028
127	0.2114313725490201	0.17557843137254964	0.1189803921568629	0.1020325203252037	0.4372623574144493	0.2114313725490201
128	0.21263725490196111	0.17430392156862776	0.11776470588235308	0.0993248596328064	0.4461708700262808	0.21263725490196111
129	0.23398039215686312	0.19090196078431426	0.1289411764705886	0.09831373281065302	0.44892315427805185	0.23398039215686312
130	0.22256862745098027	0.18409803921568646	0.12304901960784348	0.10223951663218751	0.4471412210377922	0.22256862745098027
131	0.2278235294117656	0.19211764705882367	0.1255784313725492	0.10846357912231835	0.44879077373268056	0.2278235294117656
132	0.21910784313725482	0.1872549019607848	0.12740196078431404	0.10877699379944485	0.41854221665398733	0.21910784313725482
133	0.25390196078431426	0.21180392156862854	0.14830392156862782	0.10022282053662711	0.41590084176384257	0.25390196078431426
134	0.2608921568627461	0.2141176470588248	0.14916666666666703	0.09689072189072272	0.4282439592649664	0.2608921568627461
135	0.2665490196078434	0.2176666666666672	0.1522352941176474	0.09539736992567216	0.4288656760335434	0.2665490196078434
136	0.2520098039215694	0.20884313725490253	0.14373529411764752	0.10022033079801991	0.4296440381248784	0.2520098039215694
137	0.25947058823529523	0.2153627450980401	0.14650000000000035	0.1015939136220314	0.43538880072546016	0.25947058823529523
138	0.22056862745098102	0.1814215686274515	0.11791176470588241	0.10311017731512451	0.46541914836874515	0.22056862745098102
139	0.21759803921568696	0.17685294117647085	0.11833333333333348	0.09825514403292146	0.4561838251858537	0.21759803921568696
140	0.22201960784313773	0.17600000000000032	0.11808823529411791	0.09286859730214121	0.46811798993199677	0.22201960784313773
141	0.22632352941176553	0.1772156862745103	0.12037254901960798	0.08941735295024826	0.46813948451375487	0.22632352941176553
142	0.22843137254902018	0.18001960784313778	0.11922549019607853	0.09278211688661485	0.4780686695278979	0.22843137254902018
143	0.2253235294117647	0.17641176470588285	0.12075490196078471	0.08870866929183124	0.46408214767436623	0.2253235294117647
144	0.20825490196078483	0.1678333333333338	0.11907843137254924	0.09112063910876593	0.42820826664155953	0.20825490196078483
145	0.20773529411764755	0.16349019607843174	0.11517647058823532	0.0869964339935743	0.4455613761857579	0.20773529411764755
146	0.2072450980392161	0.16614705882352981	0.1133627450980393	0.0937064884433308	0.45300156109560596	0.2072450980392161
147	0.20682352941176516	0.16699019607843188	0.11681372549019621	0.09290926914279528	0.43520098596890466	0.20682352941176516
148	0.20881372549019647	0.16822549019607888	0.1150294117647061	0.09453620461356216	0.44912906709235173	0.20881372549019647
149	0.21384313725490223	0.17220588235294126	0.11615686274509819	0.09562759266693409	0.4568127636163579	0.21384313725490223
150	0.21167647058823605	0.17379411764705943	0.12006862745098051	0.09774543378995454	0.43277291464036083	0.21167647058823605
151	0.2204019607843145	0.1772450980392162	0.11923529411764727	0.0955680459992893	0.45900983052355415	0.2204019607843145
152	0.21988235294117714	0.180568627450981	0.12614705882352958	0.09676463410382485	0.4262974852862503	0.21988235294117714
153	0.2303529411764708	0.18968627450980408	0.12474509803921605	0.10248793167471204	0.4584610146407888	0.2303529411764708
154	0.2192843137254907	0.18325490196078476	0.1240098039215689	0.10363929477944711	0.434479366924487	0.2192843137254907
155	0.24033333333333384	0.19710784313725557	0.13179411764705923	0.10029205431608136	0.4516194827445536	0.24033333333333384
156	0.24611764705882386	0.20410784313725505	0.142196078431373	0.09929245283018832	0.42224346717654454	0.24611764705882386
157	0.2723529411764709	0.2205784313725487	0.15261764705882394	0.09459865170992565	0.4396328293736493	0.2723529411764709
158	0.26177450980392203	0.21066666666666758	0.14572549019607878	0.09326687505280128	0.4433167297104974	0.26177450980392203
159	0.2675392156862751	0.21575490196078512	0.15100000000000022	0.092608171391717	0.43559676059950936	0.2675392156862751
160	0.2543333333333344	0.2099019607843139	0.14340196078431433	0.09991162174105062	0.4361652918047953	0.2543333333333344
161	0.2160000000000008	0.1802745098039221	0.11870588235294141	0.1054682251780195	0.4504357298474955	0.2160000000000008
162	0.22151960784313732	0.1733725490196082	0.11694117647058848	0.08993468954095217	0.47209559637087756	0.22151960784313732
163	0.22535294117647112	0.17515686274509842	0.1163921568627454	0.08988662947633609	0.4835117027756024	0.22535294117647112
164	0.22735294117647156	0.1778725490196084	0.11965686274509825	0.09009255044757991	0.47369555843035926	0.22735294117647156
165	0.22713725490196157	0.17879411764705921	0.11927450980392182	0.09196812700721058	0.47487914364640954	0.22713725490196157
166	0.2138627450980397	0.16962745098039264	0.11900000000000034	0.08894860135042039	0.44356835060053146	0.2138627450980397
167	0.20635294117647138	0.16399019607843182	0.11205882352941181	0.09178969986830249	0.45695553021664953	0.20635294117647138
168	0.20846078431372575	0.16537254901960824	0.11024509803921585	0.09354827976309339	0.47114706297323977	0.20846078431372575
169	0.20782352941176502	0.16756862745098094	0.11324509803921579	0.09572924225147772	0.4550901028398909	0.20782352941176502
170	0.209372549019608	0.16750000000000018	0.11537254901960811	0.09242455847587257	0.4489604794905404	0.209372549019608
171	0.21193137254901978	0.16896078431372585	0.1151764705882355	0.09264700915324109	0.45653883517601834	0.21193137254901978
172	0.21959803921568638	0.1718823529411768	0.1156274509803923	0.09017758918749048	0.47345863654627396	0.21959803921568638
173	0.21793137254901945	0.17251960784313775	0.11718627450980394	0.09154015829765243	0.46227900490350393	0.21793137254901945
174	0.2183529411764707	0.17593137254901997	0.11436274509803944	0.09867697432513155	0.47624820402298773	0.2183529411764707
175	0.22669607843137304	0.18229411764705947	0.12315686274509838	0.09519300571284318	0.456731392985339	0.22669607843137304
176	0.21978431372549054	0.17991176470588285	0.12026470588235318	0.09989163629199127	0.4528057810687838	0.21978431372549054
177	0.22639215686274547	0.1826274509803926	0.12241176470588265	0.09651769438682523	0.4592932617356656	0.22639215686274547
178	0.22991176470588265	0.1857745098039217	0.12503921568627482	0.09652238945498713	0.4561425951984983	0.22991176470588265
179	0.2441176470588238	0.2015686274509806	0.1416078431372552	0.09748788574343266	0.4199196787148589	0.2441176470588238
180	0.25999019607843155	0.20838235294117693	0.14372549019607883	0.09268628608370603	0.4471888080244341	0.25999019607843155
181	0.260274509803922	0.2120098039215695	0.1471862745098043	0.09553532726484681	0.4344960072321828	0.260274509803922
182	0.25400980392156897	0.20704901960784391	0.14446078431372592	0.09522104886343358	0.4312787062410736	0.25400980392156897
183	0.25805882352941223	0.21163725490196178	0.14232352941176496	0.09981646195115153	0.44848415773877365	0.25805882352941223
184	0.21800000000000044	0.17957843137254945	0.11778431372549042	0.10276853844648808	0.4597049829105955	0.21800000000000044
185	0.22386274509803974	0.17436274509803945	0.11684313725490213	0.08957798949554152	0.47805903477270784	0.22386274509803974
186	0.2276274509803929	0.17440196078431394	0.11642156862745122	0.08689647065738006	0.48854337152209554	0.2276274509803929
187	0.2272941176470595	0.17494117647058857	0.12143137254901988	0.08424399580169145	0.46575224292615636	0.2272941176470595
188	0.2262941176470593	0.17697058823529466	0.12108823529411795	0.08852856210977562	0.46490772030153343	0.2262941176470593
189	0.21366666666666706	0.16768627450980447	0.1147450980392159	0.08919722497522341	0.462971460034872	0.21366666666666706
190	0.21250000000000077	0.16431372549019646	0.11287254901960797	0.0860558945089548	0.4688350634371409	0.21250000000000077
191	0.21149019607843184	0.1655000000000005	0.11140196078431373	0.09008391288732208	0.47325236417578453	0.21149019607843184
192	0.20866666666666686	0.16622549019607888	0.11469607843137282	0.09139280125195658	0.45033828227776657	0.20866666666666686
193	0.21266666666666714	0.1666666666666671	0.11769607843137281	0.08593991947971519	0.4465701641158031	0.21266666666666714
194	0.21598039215686296	0.1708921568627455	0.11380392156862755	0.09312032239493419	0.4730821606899683	0.21598039215686296
195	0.2222647058823532	0.1742941176470594	0.11601960784313745	0.09141521331241788	0.47801155661417644	0.2222647058823532
196	0.22215686274509827	0.17519607843137294	0.1179215686274513	0.09157888136443461	0.46919682259487994	0.22215686274509827
197	0.22161764705882434	0.17720588235294166	0.119637254901961	0.09408447093507648	0.46016368060163776	0.22161764705882434
198	0.2249019607843146	0.18070588235294174	0.12135294117647083	0.09553114940352199	0.4604184829991292	0.2249019607843146
199	0.22880392156862797	0.18061764705882397	0.12235294117647084	0.09122306133726289	0.46524980718142095	0.22880392156862797
200	0.23210784313725508	0.18460784313725523	0.12365686274509842	0.0936690170553849	0.46724392819429655	0.23210784313725508
201	0.23651960784313764	0.1880098039215689	0.12773529411764728	0.09234559000240322	0.45993782383419685	0.23651960784313764
202	0.25155882352941145	0.20153921568627478	0.14219607843137283	0.09043777080531946	0.4347402470867903	0.25155882352941145
203	0.2622058823529418	0.20794117647058868	0.14425490196078466	0.08998974870473493	0.4498410917928584	0.2622058823529418
204	0.25964705882353006	0.2104705882352946	0.1450980392156868	0.09511582791281507	0.44117202839450165	0.25964705882353006
205	0.2542254901960787	0.20900000000000069	0.1426078431372554	0.09913629044063872	0.4390497859704587	0.2542254901960787
206	0.24688235294117664	0.20724509803921584	0.1406078431372551	0.10450492004920046	0.4304662060201727	0.24688235294117664
207	0.21849019607843176	0.17656862745098093	0.11432352941176499	0.0995921568627454	0.4767567082473298	0.21849019607843176
208	0.22175490196078454	0.17263725490196102	0.1145980392156864	0.09027142421469969	0.48322206994119987	0.22175490196078454
209	0.2204411764705885	0.17302941176470615	0.11632352941176478	0.0907721280602638	0.47231487658438986	0.2204411764705885
210	0.22178431372549068	0.17450000000000043	0.11785294117647087	0.0908404867465334	0.46861462293342754	0.22178431372549068
211	0.21840196078431376	0.17301960784313777	0.11494117647058832	0.09355949335102258	0.4737172868878212	0.21840196078431376
212	0.20881372549019658	0.16465686274509853	0.11132352941176478	0.09117725931885255	0.46687637917273206	0.20881372549019658
213	0.21346078431372628	0.16323529411764753	0.10963725490196083	0.08604028958136613	0.4863822165066843	0.21346078431372628
214	0.21293137254901992	0.16700000000000056	0.11277450980392184	0.09023427303576136	0.47037156406832675	0.21293137254901992
215	0.21300980392156887	0.16852941176470623	0.11331372549019632	0.09230668371193514	0.46803516362130015	0.21300980392156887
216	0.21690196078431387	0.16643137254902007	0.11474509803921604	0.084325015994882	0.47098173928765014	0.21690196078431387
217	0.21539215686274527	0.16981372549019647	0.11374509803921586	0.09193351337448596	0.47191624943104193	0.21539215686274527
218	0.22090196078431418	0.174617647058824	0.11828431372549042	0.09149390146810628	0.46453932185336416	0.22090196078431418
219	0.22132352941176475	0.17444117647058857	0.11840196078431403	0.0907474439575795	0.4650276854928005	0.22132352941176475
220	0.22165686274509863	0.17705882352941196	0.11886274509803947	0.09435701796216778	0.4637533725507544	0.22165686274509863
221	0.22391176470588284	0.1792745098039223	0.12121568627451003	0.09422434367541822	0.4586452997066423	0.22391176470588284
222	0.2314019607843143	0.1832843137254908	0.1210490196078434	0.09399431414356814	0.47688853111892576	0.2314019607843143
223	0.23073529411764748	0.18503921568627468	0.12424509803921589	0.09514822316332143	0.4615253877204165	0.23073529411764748
224	0.2365490196078435	0.18807843137254912	0.13002941176470612	0.09082681392851633	0.45030669761273195	0.2365490196078435
225	0.250980392156863	0.19987254901960816	0.13998039215686311	0.08992816345757522	0.44226562499999916	0.250980392156863
226	0.2595980392156867	0.20517647058823527	0.13740196078431421	0.09243955926401304	0.4707126402054448	0.2595980392156867
227	0.25326470588235295	0.20708823529411777	0.14141176470588257	0.09786133754053822	0.44164440831494517	0.25326470588235295
228	0.25009803921568685	0.20687254901960805	0.14037254901960808	0.10100964974982095	0.43872990983927906	0.25009803921568685
229	0.24347058823529405	0.2073921568627453	0.1377352941176474	0.10979755833719695	0.43428364339212217	0.24347058823529405
230	0.21653921568627513	0.17863725490196125	0.11763725490196095	0.10279540047581288	0.45673925838728746	0.21653921568627513
231	0.21978431372549068	0.17578431372549058	0.11675490196078457	0.0954895803596917	0.46877509144437507	0.21978431372549068
232	0.22203921568627494	0.17538235294117693	0.118617647058824	0.09147786520049296	0.46578064288237264	0.22203921568627494
233	0.2185686274509806	0.17195098039215703	0.11737254901960809	0.08988891041787757	0.46299452767560717	0.2185686274509806
234	0.2264215686274512	0.17540196078431422	0.12010784313725525	0.08668388048690555	0.4695388612253724	0.2264215686274512
235	0.2258725490196089	0.17790196078431414	0.12050000000000011	0.09079208534921192	0.46651330352880105	0.2258725490196089
236	0.22139215686274555	0.1742745098039219	0.11941176470588274	0.08966224444017161	0.46063236205827585	0.22139215686274555
237	0.21524509803921588	0.16658823529411812	0.10941176470588243	0.09004168596572541	0.49168754270097936	0.21524509803921588
238	0.21526470588235325	0.16920588235294182	0.1146862745098043	0.09034343828183433	0.46723140684064207	0.21526470588235325
239	0.2148529411764708	0.16985294117647104	0.11443137254901979	0.09198151583195069	0.46739676020990156	0.2148529411764708
240	0.21843137254901943	0.17215686274509814	0.11388235294117656	0.09289822455613929	0.4786355475763008	0.21843137254901943
241	0.2215098039215687	0.17366666666666697	0.11591176470588255	0.09115526258781324	0.47671948304859624	0.2215098039215687
242	0.21869607843137256	0.17528431372549047	0.11995098039215714	0.09339422822345801	0.45151746088671596	0.21869607843137256
243	0.22364705882353014	0.1765098039215692	0.1179901960784318	0.0923107853144041	0.472426792916009	0.22364705882353014
244	0.22668627450980444	0.18247058823529488	0.12095098039215724	0.09697110183897438	0.4664388893694313	0.22668627450980444
245	0.23549019607843164	0.1890000000000004	0.12705882352941195	0.09520795660036191	0.46044962531223965	0.23549019607843164
246	0.25262745098039213	0.20277450980392167	0.14378431372549058	0.09032906983726646	0.43084445824278017	0.25262745098039213
247	0.2509019607843132	0.2028627450980393	0.14376470588235313	0.09193509028794579	0.427008440137541	0.2509019607843132
248	0.24000980392156956	0.1910000000000002	0.12956862745098074	0.0927060216008278	0.46015277153711104	0.24000980392156956
249	0.24617647058823594	0.1983039215686281	0.13305882352941206	0.09613162304269973	0.4594982078853049	0.24617647058823594
250	0.25716666666666715	0.20823529411764735	0.15355882352941222	0.0879542013626038	0.4028820860813535	0.25716666666666715
251	0.2556176470588241	0.21127450980392212	0.14492156862745145	0.09990257727393502	0.43305335020902797	0.2556176470588241
252	0.24450980392156926	0.20902941176470644	0.14238235294117682	0.1087645195353749	0.4176824378508421	0.24450980392156926
253	0.2186470588235297	0.1802941176470597	0.12046078431372571	0.10156432018638811	0.4490628643171013	0.2186470588235297
254	0.2193333333333338	0.17866666666666725	0.1193529411764708	0.09887559652219426	0.4558376542106206	0.2193333333333338
255	0.22511764705882417	0.1769705882352946	0.11960784313725517	0.09061202998203559	0.4686873965682435	0.22511764705882417
256	0.2245000000000006	0.17672549019607875	0.1199705882352945	0.09049271556305856	0.46560985195860055	0.2245000000000006
257	0.23277450980392195	0.1834803921568632	0.12166666666666698	0.09272331539162933	0.4773196310491508	0.23277450980392195
258	0.2354019607843135	0.1851274509803926	0.12497058823529429	0.09079071969697043	0.469118320769646	0.2354019607843135
259	0.2190588235294122	0.1770686274509809	0.1179215686274511	0.0974699495928658	0.46168993913354867	0.2190588235294122
260	0.21343137254902003	0.1711960784313729	0.11554901960784342	0.09475160256410257	0.45861276986678895	0.21343137254902003
261	0.21364705882352958	0.17069607843137277	0.11290196078431372	0.09561113273647355	0.47154919236417076	0.21364705882352958
262	0.21445098039215726	0.17260784313725538	0.11750980392156878	0.09472761596548036	0.452043521989577	0.21445098039215726
263	0.21853921568627474	0.1712843137254905	0.1149803921568628	0.0906150399192151	0.47386837737203386	0.21853921568627474
264	0.22864705882353012	0.18003921568627512	0.11742156862745116	0.09382988100484814	0.4864505617013986	0.22864705882353012
265	0.22108823529411795	0.17640196078431417	0.11663725490196095	0.09536324385207466	0.4724402465522593	0.22108823529411795
266	0.22518627450980444	0.18103921568627507	0.11968627450980408	0.09692407768794752	0.46850102311811626	0.22518627450980444
267	0.22960784313725519	0.18567647058823553	0.12342156862745124	0.09771335364540047	0.4624679760888125	0.22960784313725519
268	0.24429411764705897	0.19661764705882426	0.13216666666666696	0.09580018070006781	0.4589854723493048	0.24429411764705897
269	0.2563725490196082	0.20815686274509848	0.142666666666667	0.09599356210840963	0.443518164435946	0.2563725490196082
270	0.26112745098039236	0.20890196078431386	0.14628431372549067	0.09087416766262564	0.4397972592453525	0.26112745098039236
271	0.25130392156862735	0.20295098039215703	0.134852941176471	0.09746309704215084	0.4633870401435631	0.25130392156862735
272	0.24355882352941202	0.1987352941176473	0.13468627450980436	0.09804892690980023	0.44700720524896226	0.24355882352941202
273	0.2485098039215694	0.20745098039215748	0.14697058823529452	0.09927263364552154	0.40859239387722923	0.2485098039215694
274	0.25594117647058856	0.21084313725490245	0.145852941176471	0.09839107073945458	0.4301310043668114	0.25594117647058856
275	0.2482647058823536	0.20914705882352988	0.1410000000000003	0.10588611644273822	0.43205781305532553	0.2482647058823536
276	0.21708823529411825	0.18252941176470647	0.12084313725490226	0.10682150011884163	0.44334552680305306	0.21708823529411825
277	0.21449019607843162	0.17637254901960805	0.1190000000000004	0.10013689253935644	0.4451960873937276	0.21449019607843162
278	0.21676470588235353	0.1764509803921573	0.12014705882352959	0.0971249788601387	0.44572591587517024	0.21676470588235353
279	0.21588235294117658	0.17263725490196097	0.11370588235294113	0.09612678308705964	0.47329700272479613	0.21588235294117658
280	0.2294215686274516	0.18321568627451057	0.12435294117647094	0.09337190134054969	0.4579718815435237	0.2294215686274516
281	0.2349411764705886	0.18589215686274568	0.12307843137254942	0.09358749634823284	0.4761308629611074	0.2349411764705886
282	0.2242058823529419	0.17834313725490258	0.11881372549019625	0.09413953488372116	0.4700686518868346	0.2242058823529419
283	0.21063725490196122	0.16993137254901988	0.11476470588235324	0.09590278487916265	0.45515475913427944	0.21063725490196122
284	0.21564705882352977	0.17468627450980428	0.11707843137254914	0.0974073337311851	0.4570831060192766	0.21564705882352977
285	0.21710784313725476	0.1713431372549024	0.11723529411764723	0.09029482019567497	0.46001354707608827	0.21710784313725476
286	0.2144705882352943	0.1733039215686278	0.11527450980392182	0.0974995058311922	0.46251599926860415	0.2144705882352943
287	0.21752941176470614	0.1760980392156867	0.11681372549019635	0.09810506505727014	0.4629980169460964	0.21752941176470614
288	0.21809803921568688	0.17865686274509845	0.1151470588235296	0.10281560486302888	0.4720399172885019	0.21809803921568688
289	0.2331274509803921	0.18841176470588253	0.12481372549019634	0.09786084962587514	0.4646116321123668	0.2331274509803921
290	0.24333333333333418	0.19455882352941253	0.1321862745098043	0.09352856428802465	0.4567687348912171	0.24333333333333418
291	0.24900980392156918	0.1994803921568634	0.13439215686274542	0.0946454537678559	0.4602937123508799	0.24900980392156918
292	0.26049019607843216	0.21114705882352983	0.14507843137254953	0.09541001245894176	0.4430560782837784	0.26049019607843216
293	0.26549019607843233	0.21198039215686357	0.1470490196078435	0.09136936787793525	0.4461225997045796	0.26549019607843233
294	0.2507450980392156	0.20589215686274542	0.1381764705882356	0.10025837542820687	0.44893650297153437	0.2507450980392156
295	0.2489411764705885	0.20462745098039242	0.13789215686274536	0.10015891233336277	0.4460853812224318	0.2489411764705885
296	0.2513529411764707	0.2118039215686283	0.14698039215686332	0.10351305654706079	0.41524299867384157	0.2513529411764707
297	0.25899019607843216	0.2108039215686281	0.14342156862745134	0.09717509331523588	0.4462278078510053	0.25899019607843216
298	0.253754901960785	0.2092352941176478	0.14186274509803953	0.10035339817167588	0.440945794536955	0.253754901960785
299	0.21149019607843209	0.1810882352941184	0.11759803921568641	0.11270056733145424	0.4439551270165041	0.21149019607843209
300	0.21202941176470624	0.17919607843137267	0.12098039215686289	0.10656473206273974	0.4294169325380315	0.21202941176470624
301	0.21032352941176524	0.17296078431372586	0.12010784313725509	0.0976418169963051	0.4289376777140732	0.21032352941176524
302	0.21165686274509835	0.1785588235294121	0.12249019607843153	0.10480117280557098	0.4212793552271991	0.21165686274509835
303	0.22075490196078473	0.18281372549019637	0.12214705882352961	0.10253860939882009	0.4466847270950839	0.22075490196078473
304	0.22621568627451036	0.17997058823529474	0.11644117647058844	0.09645440743056209	0.4852648002080267	0.22621568627451036
305	0.22068627450980458	0.1787352941176477	0.11466666666666687	0.100718204796252	0.4804087072412267	0.22068627450980458
306	0.21221568627451048	0.17759803921568668	0.11680392156862762	0.10619605425400723	0.4495980781668678	0.21221568627451048
307	0.2210882352941184	0.17944117647058888	0.11658823529411774	0.10024392532132496	0.4726619662099255	0.2210882352941184
308	0.22385294117647078	0.1826666666666673	0.11896078431372556	0.10122441349658927	0.4685761835939212	0.22385294117647078
309	0.2267058823529419	0.18296078431372578	0.11883333333333349	0.09907903904995576	0.47582598166407297	0.2267058823529419
310	0.22925490196078468	0.1855294117647062	0.11963725490196092	0.10018483737292434	0.4781474512487173	0.22925490196078468
311	0.23318627450980445	0.18588235294117694	0.11739215686274518	0.09858041938306117	0.49657347067479585	0.23318627450980445
312	0.2371274509803926	0.19034313725490226	0.12013725490196103	0.10001676024469948	0.49336420391119185	0.2371274509803926
313	0.24203921568627526	0.1931176470588244	0.1250490196078434	0.096971982457611	0.4833522359040835	0.24203921568627526
314	0.23935294117647074	0.19660784313725557	0.12567647058823547	0.10399597527670047	0.4749324158269841	0.23935294117647074
315	0.23938235294117718	0.19606862745098091	0.1263235294117649	0.10281535437622848	0.472293893598723	0.23938235294117718
316	0.23749019607843208	0.1972450980392167	0.1288529411764709	0.10492434497488262	0.457438903566711	0.23749019607843208
317	0.2511372549019607	0.205852941176471	0.1394215686274513	0.09910779581687922	0.44483916302310905	0.2511372549019607
318	0.2575686274509811	0.2120294117647067	0.1435588235294121	0.10009459110843617	0.44263855054811224	0.2575686274509811
319	0.2511568627450982	0.2082647058823527	0.14026470588235332	0.10220139687030255	0.44152548988991996	0.2511568627450982
320	0.2453529411764709	0.20570588235294143	0.13810784313725524	0.10505225949964946	0.4371054103732112	0.2453529411764709
321	0.23879411764705882	0.20332352941176532	0.13443137254901996	0.11002035384374591	0.43704068645563754	0.23879411764705882
322	0.22903921568627517	0.18689215686274555	0.12083333333333358	0.10174866358611934	0.4724338669634453	0.22903921568627517
323	0.21933333333333388	0.17680392156862773	0.12171568627450996	0.09405443406648573	0.4450652601466125	0.21933333333333388
324	0.221009803921569	0.1794607843137257	0.12129411764705907	0.09722085668403613	0.45118218515725483	0.221009803921569
325	0.23912745098039245	0.1952450980392161	0.1326764705882356	0.09796156443789544	0.44516419990980227	0.23912745098039245
326	0.22840196078431368	0.18871568627451032	0.13102941176470626	0.09873808564908108	0.42632098553461645	0.22840196078431368
327	0.22875490196078452	0.18833333333333413	0.13050000000000028	0.09810084480808982	0.4295204217203096	0.22875490196078452
328	0.23626470588235393	0.19673529411764767	0.13177450980392202	0.10361543754300341	0.4422590148968841	0.23626470588235393
329	0.237166666666667	0.1943431372549024	0.13296078431372588	0.09817480477937733	0.43937828117895	0.237166666666667
330	0.23696078431372597	0.19270588235294142	0.1347156862745103	0.09452807875475398	0.43148531237070653	0.23696078431372597
331	0.2359509803921574	0.19282352941176498	0.13039215686274536	0.09857279960372721	0.4473760751236134	0.2359509803921574
332	0.24253921568627537	0.1956470588235301	0.13466666666666716	0.09421672877094123	0.4447633291563927	0.24253921568627537
333	0.2767254901960789	0.22089215686274552	0.14609803921568662	0.09542930051035727	0.4720470488202363	0.2767254901960789
334	0.25079411764705983	0.20098039215686359	0.13413725490196118	0.09549822113903143	0.4651499159532471	0.25079411764705983
335	0.254725490196079	0.20337254901960822	0.13732352941176487	0.09376478775226164	0.4608960049264881	0.254725490196079
336	0.2566274509803924	0.2041568627450983	0.13504901960784343	0.09473698357659328	0.4737545843520776	0.2566274509803924
337	0.2565882352941178	0.20450980392156917	0.13598039215686303	0.09470004877255778	0.4700443221763709	0.2565882352941178
338	0.2624411764705882	0.20601960784313747	0.1384117647058828	0.09084920823123344	0.4725989017146682	0.2624411764705882
339	0.258098039215687	0.2026568627450988	0.1360000000000002	0.09098816979819103	0.4730684494416174	0.258098039215687
340	0.2575196078431377	0.20147058823529462	0.13196078431372574	0.09226724968116413	0.48756995469600634	0.2575196078431377
341	0.29747058823529454	0.23292156862745123	0.1493039215686277	0.09405809567921646	0.49808845824269976	0.29747058823529454
342	0.26262745098039203	0.2053137254901961	0.13603921568627497	0.09120714580751742	0.4820068687471982	0.26262745098039203
343	0.2551666666666673	0.20070588235294193	0.13130392156862766	0.09338557332066949	0.48541898797402744	0.2551666666666673
344	0.24729411764705944	0.1994215686274519	0.12402941176470597	0.10193801532384276	0.49845385347288385	0.24729411764705944
345	0.2102450980392162	0.18109803921568676	0.12035294117647069	0.1126258770494785	0.42755887153182653	0.2102450980392162
346	0.21097058823529466	0.18161764705882416	0.11967647058823554	0.11307989690721683	0.4327338630977279	0.21097058823529466
347	0.22267647058823556	0.1874117647058826	0.11992156862745118	0.1094679260884776	0.4614537929819924	0.22267647058823556
348	0.22347058823529398	0.19192156862745155	0.12485294117647097	0.11334791397421969	0.4413003421953125	0.22347058823529398
349	0.2191470588235298	0.18514705882353014	0.12305882352941186	0.10769309254157815	0.43846463561938054	0.2191470588235298
350	0.22724509803921628	0.19368627450980472	0.12781372549019623	0.11041543416814625	0.4375512317183665	0.22724509803921628
351	0.2347647058823539	0.19927450980392222	0.12737254901960815	0.11158785223053969	0.45744591998663753	0.2347647058823539
352	0.2234705882352945	0.1896666666666668	0.12400980392156899	0.11002135699030678	0.44507326489426974	0.2234705882352945
353	0.23337254901960847	0.19501960784313827	0.12832352941176503	0.10581738995178179	0.4501344311880357	0.23337254901960847
354	0.2340980392156866	0.1957352941176477	0.1295392156862748	0.10551648695108663	0.446645447692436	0.2340980392156866
355	0.22549019607843196	0.19515686274509883	0.13237254901960813	0.11237453498982296	0.4129565217391307	0.22549019607843196
356	0.2247843137254907	0.19220588235294186	0.13100980392156877	0.108764593134693	0.4171755059316127	0.2247843137254907
357	0.23875490196078442	0.20386274509803934	0.13395098039215725	0.11117867165575292	0.4389602923664422	0.23875490196078442
358	0.24535294117647105	0.20639215686274526	0.13811764705882376	0.10611324434692475	0.4370654519299929	0.24535294117647105
359	0.2555882352941184	0.21615686274509882	0.1424901960784317	0.10855871474803541	0.44250095895665553	0.2555882352941184
360	0.25386274509803963	0.2173235294117651	0.14158823529411824	0.1124257771568284	0.4422646172858563	0.25386274509803963
361	0.2581470588235305	0.21643137254902045	0.14517647058823566	0.10512308715901532	0.43762105503019355	0.2581470588235305
362	0.2535980392156866	0.21260784313725556	0.1495686274509809	0.10099582194577998	0.4102137859048195	0.2535980392156866
363	0.2523333333333337	0.22093137254901962	0.1461274509803926	0.11738822733007113	0.42089517445022834	0.2523333333333337
364	0.24795098039215763	0.21400000000000088	0.1452549019607847	0.11156722354813087	0.41417895694120466	0.24795098039215763
365	0.2517647058823531	0.21574509803921627	0.14839215686274554	0.10859256449165454	0.41059190031152515	0.2517647058823531
366	0.24091176470588255	0.2096176470588239	0.14459803921568656	0.11251357220412622	0.39978838562649993	0.24091176470588255
367	0.2539803921568631	0.22064705882352986	0.14543137254901983	0.115486512524085	0.42739133791399664	0.2539803921568631
368	0.2166960784313725	0.18816666666666684	0.12322549019607881	0.11579609817495295	0.43134416142604887	0.2166960784313725
369	0.2199019607843142	0.1880686274509808	0.11896078431372559	0.11410580160580168	0.45902808738296996	0.2199019607843142
370	0.2222843137254907	0.18686274509803968	0.11935294117647062	0.10931199796806064	0.4630617915582422	0.2222843137254907
371	0.2283431372549022	0.19079411764705892	0.1264803921568629	0.10522938723131196	0.44609505817697814	0.2283431372549022
372	0.2262450980392166	0.19423529411764748	0.12963725490196099	0.11144374534875807	0.42700524331585704	0.2262450980392166
373	0.23381372549019688	0.19735294117647156	0.12927450980392188	0.10853730970020999	0.44710470040672623	0.23381372549019688
374	0.23503921568627525	0.19676470588235348	0.12945098039215727	0.106251934385639	0.4492366730624844	0.23503921568627525
375	0.2336568627450987	0.19672549019607893	0.12946078431372596	0.10759315016936381	0.44593630680149327	0.2336568627450987
376	0.23007843137254955	0.19426470588235342	0.12928431372549057	0.10744739487079728	0.4380859042099877	0.23007843137254955
377	0.22131372549019626	0.1904411764705884	0.12712745098039252	0.11203636237465721	0.42557809869761554	0.22131372549019626
378	0.22835294117647145	0.19705882352941242	0.12982352941176514	0.11373134328358198	0.4314786192684186	0.22835294117647145
379	0.22813725490196154	0.1988039215686281	0.13504901960784355	0.11414779708618573	0.4080360979802322	0.22813725490196154
380	0.23175490196078485	0.20140196078431438	0.1332254901960786	0.11532338308457751	0.42514488768560493	0.23175490196078485
381	0.24888235294117705	0.21378431372549034	0.14438235294117677	0.11068893267035627	0.41987709761285763	0.24888235294117705
382	0.2414901960784319	0.20745098039215681	0.1414117647058827	0.10997910135841084	0.4144202663202336	0.2414901960784319
383	0.24432352941176552	0.20945098039215768	0.1421862745098043	0.10976195047034003	0.4180410095903057	0.24432352941176552
384	0.2540882352941184	0.21208823529411852	0.14541176470588274	0.10225529995489441	0.4277115406875797	0.2540882352941184
385	0.2607352941176475	0.2204313725490197	0.15442156862745124	0.1034827247018316	0.40774581688287276	0.2607352941176475
386	0.2531372549019609	0.21595098039215727	0.1456666666666669	0.10899774980234793	0.4245546088303634	0.2531372549019609
387	0.25496078431372593	0.22024509803921596	0.1470490196078435	0.11304927167560015	0.42324848111974117	0.25496078431372593
388	0.25285294117647084	0.217656862745098	0.14545098039215715	0.11204929256047419	0.4247605753945169	0.25285294117647084
389	0.24932352941176525	0.2135588235294126	0.14666666666666703	0.10860153439658798	0.41174157524281374	0.24932352941176525
390	0.24490196078431478	0.21366666666666748	0.14400980392156892	0.11506818255433549	0.4119695756605298	0.24490196078431478
391	0.2225882352941179	0.19181372549019612	0.12621568627451013	0.11344523567310914	0.4329633544749815	0.2225882352941179
392	0.22	0.18972549019607854	0.12350980392156898	0.1143737722685091	0.43859180035650464	0.22
393	0.225186274509804	0.19268627450980383	0.1235882352941179	0.1133519894496442	0.4511733205624963	0.225186274509804
394	0.23591176470588274	0.19607843137254963	0.12996078431372582	0.10400666234847822	0.4491127457091796	0.23591176470588274
395	0.23740196078431444	0.19866666666666707	0.13000980392156894	0.10655164019231915	0.4523642370431554	0.23740196078431444
396	0.24037254901960783	0.2049999999999999	0.13567647058823573	0.11035677497893025	0.4355575495554268	0.24037254901960783
397	0.229941176470589	0.19528431372549082	0.13083333333333377	0.10838526725360235	0.4310138995480515	0.229941176470589
398	0.23109803921568728	0.19659803921568714	0.13561764705882398	0.10644487798199688	0.41315968097743144	0.23109803921568728
399	0.2235098039215686	0.18875490196078457	0.13038235294117678	0.1044671368916029	0.41665935608386556	0.2235098039215686
400	0.22113725490196096	0.19148039215686324	0.1259803921568632	0.11472285184422049	0.4303067919843927	0.22113725490196096
401	0.22209803921568677	0.1926764705882357	0.1273039215686277	0.11493777364084529	0.42681204202348394	0.22209803921568677
402	0.2225980392156858	0.1944901960784323	0.1292058823529413	0.11650570368815388	0.41955516406077775	0.2225980392156858
403	0.23017647058823618	0.2010686274509807	0.13915686274509842	0.11336708315381226	0.39543402334100075	0.23017647058823618
404	0.24227450980392187	0.20945098039215707	0.14488235294117685	0.11049593986980717	0.4019909355778561	0.24227450980392187
405	0.24764705882353039	0.212892156862746	0.14755882352941233	0.10879289515786739	0.4041567695961996	0.24764705882353039
406	0.23991176470588244	0.20609803921568662	0.14698039215686326	0.10602384217744505	0.3873564627518268	0.23991176470588244
407	0.25278431372549054	0.21664705882353022	0.15188235294117672	0.10697629226583837	0.3991622711759229	0.25278431372549054
408	0.25078431372549054	0.216176470588236	0.1522843137254905	0.10810855645134598	0.39276778733385415	0.25078431372549054
409	0.26751960784313783	0.22785294117647173	0.1518627450980395	0.10950524144556623	0.43233041375013764	0.26751960784313783
410	0.2589313725490195	0.21903921568627463	0.1485980392156866	0.10640661098276182	0.4261103328158707	0.2589313725490195
411	0.2598137254901965	0.22031372549019632	0.150166666666667	0.10662553648068647	0.4220218104977167	0.2598137254901965
412	0.24922549019607884	0.2187843137254905	0.1474117647058828	0.11683517894398955	0.408520514535226	0.24922549019607884
413	0.24882352941176553	0.22082352941176456	0.14963725490196128	0.11961714605778904	0.3986209613869188	0.24882352941176553
414	0.2259509803921577	0.19778431372549082	0.13154901960784346	0.11693841520407094	0.4177984119408173	0.2259509803921577
415	0.22831372549019693	0.1963039215686281	0.12602941176470625	0.11450845074922515	0.44799896942631445	0.22831372549019693
416	0.22773529411764776	0.1945000000000002	0.1259901960784316	0.11222457763217004	0.44676912480089614	0.22773529411764776
417	0.23061764705882407	0.19728431372549082	0.13185294117647092	0.11041625306068453	0.42826170131360786	0.23061764705882407
418	0.2428333333333338	0.20100000000000048	0.13409803921568658	0.10254560754966502	0.4477774637651901	0.2428333333333338
419	0.23340196078431422	0.19994117647058882	0.13595098039215714	0.10943997317236781	0.4175242575713026	0.23340196078431422
420	0.22528431372549043	0.19059803921568647	0.13085294117647092	0.10544712070874847	0.4191653248618295	0.22528431372549043
421	0.221764705882353	0.18979411764705886	0.12702941176470642	0.11042119424609302	0.4271883289124646	0.221764705882353
422	0.2247745098039219	0.19264705882352956	0.12653921568627483	0.11215901530272755	0.4370392986435202	0.2247745098039219
423	0.21907843137254898	0.18806862745098082	0.12494117647058849	0.11176491008817674	0.42969658999373367	0.21907843137254898
424	0.2259705882352947	0.19307843137254901	0.1273431372549022	0.11108349900596341	0.43646145168987843	0.2259705882352947
425	0.22649019607843252	0.1938431372549025	0.13084313725490226	0.10977859778597727	0.42230109947190875	0.22649019607843252
426	0.2249215686274516	0.19381372549019674	0.1310098039215689	0.1114590945470998	0.41753116554790376	0.2249215686274516
427	0.23532352941176454	0.20320588235294104	0.1362843137254905	0.1126179634395827	0.4208640586593326	0.23532352941176454
428	0.2314509803921574	0.20009803921568675	0.13529411764705906	0.11232327351821648	0.4154523890206713	0.2314509803921574
429	0.235549019607843	0.20299019607843152	0.13594117647058845	0.11218832020997405	0.42287521851327603	0.235549019607843
430	0.24407843137255014	0.21067647058823546	0.14645098039215726	0.10964383745062477	0.39998393316195485	0.24407843137255014
431	0.25816666666666704	0.22282352941176506	0.1549019607843141	0.10962372226969204	0.39999240496715094	0.25816666666666704
432	0.27008823529411874	0.2276470588235301	0.1566568627450982	0.10430711610486881	0.4199789466042342	0.27008823529411874
433	0.2704705882352943	0.22438235294117692	0.1559411764705886	0.09959767163157023	0.423444976076554	0.2704705882352943
434	0.2691078431372553	0.22740196078431427	0.15835294117647092	0.1039066418813257	0.4115632627782429	0.2691078431372553
435	0.26055882352941245	0.2256862745098043	0.15318627450980413	0.11253652300949575	0.4120856379576333	0.26055882352941245
436	0.252176470588235	0.21923529411764722	0.14951960784313761	0.1131856237863309	0.4070834305263955	0.252176470588235
437	0.2282058823529422	0.19849019607843207	0.13088235294117692	0.1157785165038109	0.42647248356747064	0.2282058823529422
438	0.23417647058823599	0.19321568627451033	0.12610784313725507	0.10349572106806985	0.46148371430963836	0.23417647058823599
439	0.23596078431372663	0.19644117647058854	0.12469607843137276	0.10746908685052937	0.4715389729100898	0.23596078431372663
440	0.23429411764705904	0.19555882352941226	0.12863725490196112	0.10556431907457275	0.45095823918319433	0.23429411764705904
441	0.2411764705882361	0.19799019607843224	0.12989215686274538	0.10198807740874559	0.4614227642276429	0.2411764705882361
442	0.23618627450980445	0.1989607843137262	0.1323529411764709	0.1069146759827531	0.4396247561329957	0.23618627450980445
443	0.21879411764705967	0.18503921568627493	0.1246960784313726	0.10687990553587529	0.43007572702424357	0.21879411764705967
444	0.21943137254901982	0.1884705882352945	0.12315686274509834	0.11306856754921953	0.4387454204271281	0.21943137254901982
445	0.22705882352941223	0.19070588235294145	0.12701960784313748	0.10610218215079036	0.44058721934369616	0.22705882352941223
446	0.21939215686274557	0.18623529411764725	0.12650980392156883	0.10717050172401626	0.42336223076235624	0.21939215686274557
447	0.22605882352941184	0.1920882352941183	0.12484313725490219	0.11072904558956564	0.4477404805273649	0.22605882352941184
448	0.22553921568627455	0.1935784313725497	0.1275784313725491	0.11228983186549348	0.43434036079113214	0.22553921568627455
449	0.22791176470588323	0.19547058823529487	0.12737254901960812	0.11288802210303928	0.4411321890996697	0.22791176470588323
450	0.2393627450980394	0.20279411764705935	0.13621568627451022	0.10757849380603914	0.43092361253327743	0.2393627450980394
451	0.24389215686274546	0.2029215686274512	0.13485294117647087	0.10404303782293335	0.4470796317883986	0.24389215686274546
452	0.2337549019607846	0.19920588235294168	0.13256862745098064	0.10976003617220591	0.4328733800276807	0.2337549019607846
453	0.23535294117647074	0.20302941176470615	0.13242156862745133	0.11432834873162533	0.4373489960843111	0.23535294117647074
454	0.25386274509803963	0.2192352941176468	0.1518137254901966	0.11011304319979391	0.4019850158337829	0.25386274509803963
455	0.26553921568627453	0.22373529411764728	0.15195098039215707	0.10532826975084891	0.42776444526490603	0.26553921568627453
456	0.27790196078431495	0.2295882352941186	0.15456862745098104	0.1013778484366719	0.44380159458124613	0.27790196078431495
457	0.2685098039215689	0.2244705882352944	0.1524117647058827	0.10344536395879068	0.4323791441507223	0.2685098039215689
458	0.26012745098039225	0.22181372549019632	0.15096078431372606	0.1081724292770543	0.41966607620698554	0.26012745098039225
459	0.2575490196078433	0.21936274509803957	0.14901960784313772	0.1080246913580248	0.4213932242101242	0.2575490196078433
460	0.23349019607843174	0.19728431372549085	0.1289411764705886	0.10894911227806997	0.44776620759153446	0.23349019607843174
461	0.2301274509803926	0.19388235294117723	0.1256764705882356	0.10883236343157555	0.4538831849358835	0.2301274509803926
462	0.23693137254901991	0.1929705882352944	0.12522549019607865	0.10107659001813822	0.4714693590433233	0.23693137254901991
463	0.23722549019607922	0.19294117647058828	0.12840196078431404	0.098843843843843	0.458734553870315	0.23722549019607922
464	0.24361764705882433	0.19773529411764784	0.12889215686274538	0.1000113940636931	0.47092438327498143	0.24361764705882433
465	0.2353725490196085	0.19383333333333375	0.13147058823529445	0.10003459772284061	0.44143618793735434	0.2353725490196085
466	0.22429411764705912	0.18693137254901976	0.1218529411764708	0.10587935049606005	0.45672698662470473	0.22429411764705912
467	0.22421568627450975	0.18846078431372593	0.12466666666666719	0.10680519992121379	0.44398775688674874	0.22421568627450975
468	0.22679411764705887	0.19020588235294156	0.12614705882352978	0.10607831677381685	0.44378161068603145	0.22679411764705887
469	0.21784313725490223	0.18471568627451002	0.12283333333333349	0.10855432875864202	0.43613861386138614	0.21784313725490223
470	0.23403921568627453	0.19219607843137296	0.12585294117647086	0.10220510496903835	0.46225703753351094	0.23403921568627453
471	0.22208823529411784	0.18579411764705905	0.12219607843137278	0.10611116563614359	0.4497859003222525	0.22208823529411784
472	0.23812745098039262	0.1969215686274517	0.13079411764705914	0.10268237729874606	0.450739017662316	0.23812745098039262
473	0.22982352941176537	0.1929607843137261	0.1307058823529416	0.10468183316848012	0.4312771947786024	0.22982352941176537
474	0.2434313725490199	0.2043039215686277	0.135323529411765	0.10634503189141797	0.4440998791784126	0.2434313725490199
475	0.23265686274509798	0.19838235294117687	0.13332352941176503	0.10915909988156391	0.42695208798617684	0.23265686274509798
476	0.23920588235294127	0.20633333333333348	0.13509803921568672	0.11404087013843102	0.43522275503094227	0.23920588235294127
477	0.24545098039215774	0.20906862745098054	0.1403333333333336	0.10898153329602604	0.42826330084678166	0.24545098039215774
478	0.27320588235294185	0.22878431372549118	0.15597058823529472	0.10351508055973734	0.4291096996447403	0.27320588235294185
479	0.2775000000000005	0.22719607843137343	0.15336274509803968	0.09912862633601904	0.44734145910616435	0.2775000000000005
480	0.26910784313725505	0.22302941176470661	0.15329411764705936	0.10035554050622257	0.4303617618128148	0.26910784313725505
481	0.27349019607843195	0.22410784313725443	0.15264705882352964	0.09855860241224389	0.4418554631488389	0.27349019607843195
482	0.25773529411764723	0.21806862745098043	0.14512745098039243	0.10795751349468895	0.43691277720719623	0.25773529411764723
483	0.236892156862746	0.19878431372549069	0.12957843137254949	0.10748218527315874	0.4530066630799157	0.236892156862746
484	0.23330392156862773	0.19285294117647073	0.12587254901960812	0.10391190606558354	0.4604782115392691	0.23330392156862773
485	0.24284313725490267	0.1962450980392163	0.12870588235294161	0.09862280249670735	0.4700040371417034	0.24284313725490267
486	0.2424411764705888	0.1960392156862753	0.13035294117647075	0.09767048602000117	0.46233167536091285	0.2424411764705888
487	0.24589215686274568	0.19905882352941237	0.13333333333333372	0.09732021020236348	0.4577568677484946	0.24589215686274568
488	0.23357843137254927	0.19254901960784312	0.1338333333333337	0.09810956031714778	0.42703043022035586	0.23357843137254927
489	0.22443137254902026	0.18244117647058875	0.12041176470588257	0.0993873704052781	0.4634806919447848	0.22443137254902026
490	0.22314705882352942	0.18660784313725512	0.12294117647058854	0.10589309591364203	0.44905759852378935	0.22314705882352942
491	0.22612745098039264	0.18751960784313762	0.12343137254901991	0.1040095465393794	0.4541513115109471	0.22612745098039264
492	0.2256764705882357	0.18944117647058842	0.12356862745098056	0.10752120339254258	0.45245232199487406	0.2256764705882357
493	0.23261764705882373	0.18813725490196082	0.12668627450980405	0.09668363412000595	0.45538837611160277	0.23261764705882373
494	0.2347941176470598	0.19331372549019643	0.12789215686274538	0.10199620934213689	0.4553008476345578	0.2347941176470598
495	0.23497058823529435	0.1938235294117651	0.12805882352941206	0.10252177900045871	0.45500062586055756	0.23497058823529435
496	0.23337254901960816	0.1960784313725496	0.12807843137254923	0.10763500931098745	0.45118467484456376	0.23337254901960816
497	0.24435294117647077	0.20344117647058826	0.13460784313725538	0.10453516764933556	0.44912534103675017	0.24435294117647077
498	0.2455686274509804	0.20574509803921606	0.13593137254902005	0.10612834957822918	0.4464627914404326	0.2455686274509804
499	0.2454313725490199	0.20366666666666727	0.13503921568627472	0.10361160449970448	0.44978828792841713	0.2454313725490199
500	0.24784313725490278	0.20969607843137303	0.14232352941176518	0.1064139490228867	0.425751582278481	0.24784313725490278
501	0.27074509803921637	0.22369607843137282	0.15339215686274557	0.09984683932052306	0.43344438006952457	0.27074509803921637
502	0.2748333333333343	0.2265294117647069	0.154088235294118	0.09999188048067593	0.4393393500517255	0.2748333333333343
503	0.28021568627451	0.2252647058823537	0.15377450980392215	0.09423380114238505	0.4512280456231177	0.28021568627451
504	0.2651960784313725	0.21894117647058817	0.15259803921568665	0.09820055144391206	0.42458410351201326	0.2651960784313725
505	0.26788235294117674	0.22294117647058825	0.14731372549019645	0.10454274407762741	0.45008051529790577	0.26788235294117674
506	0.2335784313725494	0.19375490196078451	0.12745098039215727	0.10412625096227836	0.45435466946484704	0.2335784313725494
507	0.23545098039215667	0.18984313725490218	0.12488235294117668	0.09791925282260484	0.4696035976015976	0.23545098039215667
508	0.23590196078431375	0.19148039215686277	0.12502941176470608	0.09989094231732827	0.46999418169728124	0.23590196078431375
509	0.23963725490196122	0.1918431372549026	0.12679411764705928	0.09607587604981203	0.47089146176819446	0.23963725490196122
510	0.24462745098039293	0.19525490196078507	0.1308627450980394	0.09433528668275341	0.46505290157101725	0.24462745098039293
511	0.22642156862745158	0.18120588235294202	0.12239215686274516	0.09422611755096989	0.459450097423686	0.22642156862745158
512	0.22990196078431388	0.18724509803921602	0.12177450980392188	0.10091576752198766	0.47031982942430606	0.22990196078431388
513	0.21909803921568682	0.18217647058823605	0.12077450980392186	0.10408149699205688	0.4487649901557187	0.21909803921568682
514	0.2313627450980399	0.19199019607843176	0.12339215686274532	0.10589000877750519	0.4666723166235863	0.2313627450980399
515	0.22816666666666663	0.18419607843137276	0.11810784313725523	0.10008017103153409	0.4823615348257623	0.22816666666666663
516	0.24015686274509837	0.19166666666666676	0.1243529411764707	0.09687888023478929	0.4822011757021557	0.24015686274509837
517	0.2316470588235295	0.18720588235294128	0.12160784313725508	0.099355547636018	0.47502962586761416	0.2316470588235295
518	0.2392450980392167	0.19629411764705934	0.12946078431372587	0.1014615705185446	0.458878006802443	0.2392450980392167
519	0.23040196078431407	0.18973529411764717	0.12359803921568664	0.10320665809925915	0.4635547423513885	0.23040196078431407
520	0.2409117647058829	0.20185294117647093	0.13195098039215716	0.10692220022794054	0.45228502828307493	0.2409117647058829
521	0.2338921568627458	0.1924901960784322	0.12617647058823545	0.10260611025150988	0.460535691830491	0.2338921568627458
522	0.2494509803921571	0.2046078431372552	0.13527450980392178	0.10120785391264535	0.4577110517214271	0.2494509803921571
523	0.24357843137254878	0.2009313725490199	0.136960784313726	0.10000000000000038	0.43771382571945805	0.24357843137254878
524	0.2679803921568622	0.22041176470588222	0.15099019607843195	0.09889941059806134	0.4365625228652927	0.2679803921568622
525	0.27048039215686287	0.21926470588235275	0.14945098039215726	0.09613878763331923	0.44746094457936014	0.27048039215686287
526	0.28044117647058914	0.22386274509804	0.154696078431373	0.09167576277353302	0.44838314979898636	0.28044117647058914
527	0.2637156862745104	0.2129901960784324	0.14850000000000033	0.09328908554572347	0.436893564816536	0.2637156862745104
528	0.2667745098039218	0.22190196078431387	0.15033333333333387	0.10243888748561615	0.43647789496894485	0.2667745098039218
529	0.23536274509803956	0.19499019607843177	0.12752941176470622	0.10426705458071954	0.45815803723913795	0.23536274509803956
530	0.23592156862745065	0.18870588235294158	0.1246078431372552	0.09597205096588644	0.47182513297872136	0.23592156862745065
531	0.24077450980392143	0.1898627450980393	0.12494117647058851	0.09341232896036118	0.48108636345127914	0.24077450980392143
532	0.24008823529411738	0.19292156862745136	0.12547058823529428	0.0980811450403451	0.4773980154355004	0.24008823529411738
533	0.24213725490196178	0.19182352941176542	0.12796078431372568	0.09322227946648359	0.4715361567738292	0.24213725490196178
534	0.22703921568627536	0.18091176470588313	0.12233333333333349	0.09324282147315893	0.4611797219103563	0.22703921568627536
535	0.22667647058823587	0.18172549019607914	0.11934313725490207	0.09686700767263479	0.4735089312745997	0.22667647058823587
536	0.22806862745098108	0.18203921568627543	0.1201470588235297	0.09558200096899287	0.47319778188539774	0.22806862745098108
537	0.22421568627451044	0.18152941176470663	0.12104901960784337	0.09770661091577226	0.46012243113248846	0.22421568627451044
538	0.22677450980392155	0.18378431372549062	0.12042156862745122	0.09929633726647052	0.46898102114045975	0.22677450980392155
539	0.231137254901961	0.1848823529411768	0.12134313725490221	0.0964520641723965	0.4750169664065145	0.231137254901961
540	0.23753921568627498	0.19135294117647064	0.12455882352941204	0.09853349531412654	0.4756283792149902	0.23753921568627498
541	0.23729411764705918	0.19126470588235342	0.12600000000000025	0.09773608174770991	0.46901338621715394	0.23729411764705918
542	0.23612745098039267	0.19608823529411817	0.1277941176470592	0.10506787330316752	0.45879177911563174	0.23612745098039267
543	0.24587254901960878	0.19914705882353004	0.13036274509803955	0.09924743959712545	0.4697954463894101	0.24587254901960878
544	0.2379705882352949	0.19584313725490282	0.12842156862745135	0.10257442873336949	0.4603468874881558	0.2379705882352949
545	0.24523529411764755	0.19949019607843188	0.13209803921568658	0.0992778740612364	0.4613416486767409	0.24523529411764755
546	0.24909803921568618	0.20525490196078466	0.13777450980392214	0.10102744752678729	0.44690648614609324	0.24909803921568618
547	0.26658823529411824	0.21737254901960806	0.14668627450980423	0.0982556554919593	0.4497646366578406	0.26658823529411824
548	0.27486274509803976	0.22138235294117653	0.14942156862745137	0.09561026442620758	0.45637751462405446	0.27486274509803976
549	0.27077450980392204	0.2200294117647059	0.14969607843137298	0.09681511470985094	0.44715594337231557	0.27077450980392204
550	0.25807843137254965	0.21390196078431387	0.1455196078431376	0.10125424614580554	0.43614192371979943	0.25807843137254965
551	0.2577647058823544	0.21517647058823625	0.14402941176470638	0.10425825359882747	0.44123687813783785	0.2577647058823544
552	0.23506862745098012	0.1897549019607846	0.12660784313725518	0.09703516225255406	0.4614005088209516	0.23506862745098012
553	0.23619607843137252	0.1885686274509806	0.12318627450980422	0.09642578294439158	0.4784575792794275	0.23619607843137252
554	0.23636274509803912	0.1909607843137259	0.12453921568627464	0.09899760360044484	0.47310133145298355	0.23636274509803912
555	0.23398039215686292	0.18527450980392207	0.1254607843137258	0.09186316138163682	0.46379787144892226	0.23398039215686292
556	0.23223529411764754	0.1874117647058827	0.12396078431372583	0.09766992635518519	0.46622762580209354	0.23223529411764754
557	0.23228431372549047	0.18300000000000063	0.1224509803921572	0.0918801511499901	0.4728400793483299	0.23228431372549047
558	0.23407843137254913	0.18394117647058877	0.12178431372549044	0.09225307025202313	0.4797285977550671	0.23407843137254913
559	0.2280980392156866	0.1818137254901966	0.11944117647058854	0.09567205028722697	0.4763603541648752	0.2280980392156866
560	0.2364705882352939	0.1891862745098039	0.12335294117647097	0.09699832437741947	0.4783582089552218	0.2364705882352939
561	0.22782352941176562	0.18431372549019678	0.11961764705882372	0.09964966325390366	0.4749548153885889	0.22782352941176562
562	0.23703921568627462	0.19138235294117653	0.1247058823529413	0.0989265142258683	0.4739018942840596	0.23703921568627462
563	0.23785294117647118	0.18961764705882383	0.12261764705882372	0.09690318189552476	0.48448126622975196	0.23785294117647118
564	0.24203921568627493	0.19462745098039227	0.12541176470588264	0.09891279982066765	0.48185353208036263	0.24203921568627493
565	0.23445098039215695	0.1913823529411766	0.12470588235294132	0.1012596033589423	0.46809400351258634	0.23445098039215695
566	0.2405392156862751	0.1981274509803925	0.12870588235294148	0.10345986382630529	0.46492765437130634	0.2405392156862751
567	0.24083333333333384	0.19835294117647126	0.13010784313725524	0.1027241603211148	0.4597598208833704	0.24083333333333384
568	0.2460196078431374	0.20093137254902022	0.13507843137254927	0.09893071756804589	0.45094444887223967	0.2460196078431374
569	0.24671568627451015	0.20017647058823618	0.13455882352941217	0.09750874125874202	0.45459964236042033	0.24671568627451015
570	0.26451960784313805	0.2134803921568632	0.14376470588235324	0.0962220237611971	0.45650643045105865	0.26451960784313805
571	0.268323529411765	0.21930392156862732	0.14999019607843161	0.09762496547914884	0.4410099017136173	0.268323529411765
572	0.2645098039215686	0.21962745098039257	0.14970588235294155	0.10150868203814446	0.4340252038547057	0.2645098039215686
573	0.2609803921568632	0.21602941176470594	0.15223529411764736	0.09777316985214518	0.4166791885800149	0.2609803921568632
574	0.24995098039215752	0.21017647058823588	0.14267647058823565	0.1048711387314934	0.42918219258678175	0.24995098039215752
575	0.23232352941176476	0.19187254901960832	0.12776470588235342	0.10218784185028951	0.4500569692366103	0.23232352941176476
576	0.23528431372549036	0.1894117647058824	0.12479411764705911	0.09747116237799441	0.4696029001208375	0.23528431372549036
577	0.24123529411764777	0.19072549019607848	0.12642156862745113	0.09334528790595677	0.4759408274404626	0.24123529411764777
578	0.24235294117647116	0.1929313725490199	0.12948039215686302	0.09369118966964858	0.46573624595469265	0.24235294117647116
579	0.247323529411765	0.19617647058823606	0.13075490196078465	0.09353798710400962	0.4713204106711056	0.247323529411765
580	0.24671568627451038	0.19726470588235362	0.1359215686274513	0.09227796950122441	0.44907609775481816	0.24671568627451038
581	0.2326470588235302	0.18314705882353	0.12042156862745125	0.09315395591275738	0.4823851664559635	0.2326470588235302
582	0.22917647058823587	0.18452941176470636	0.12121568627451001	0.09774185736772013	0.4710814510609176	0.22917647058823587
583	0.23168627450980428	0.18631372549019642	0.11978431372549031	0.09908883826879283	0.4829891672308737	0.23168627450980428
584	0.22915686274509856	0.18592156862745132	0.12066666666666682	0.10024700283149583	0.4734320184820746	0.22915686274509856
585	0.23420588235294162	0.18580392156862785	0.12125490196078459	0.09524636171628624	0.4822721754782534	0.23420588235294162
586	0.2362843137254907	0.18985294117647078	0.12377450980392178	0.09788544208202599	0.476162814820962	0.2362843137254907
587	0.23523529411764713	0.18990196078431398	0.12358823529411778	0.09899309214377733	0.47461865466366554	0.23523529411764713
588	0.23486274509803975	0.19100000000000034	0.12732352941176492	0.09868720940833246	0.4578811153781937	0.23486274509803975
589	0.2383333333333337	0.19750000000000054	0.1286078431372553	0.10464319752203981	0.46038667215137724	0.2383333333333337
590	0.25607843137254965	0.2083333333333336	0.14344117647058863	0.09601938085705126	0.4398545176110259	0.25607843137254965
591	0.2637843137254901	0.21505882352941214	0.1502647058823533	0.09512911304948653	0.43035010778264915	0.2637843137254901
592	0.2706862745098038	0.21651960784313717	0.14943137254902003	0.09221377749029724	0.44795363998551074	0.2706862745098038
593	0.2535882352941176	0.20332352941176512	0.13480392156862786	0.09614009023880306	0.46841413438490515	0.2535882352941176
594	0.256392156862746	0.21100000000000066	0.14070588235294154	0.1012711864406779	0.4512083205873361	0.256392156862746
595	0.26405882352941246	0.2154803921568633	0.15213725490196114	0.09432667601027798	0.42385089477983234	0.26405882352941246
596	0.26253921568627514	0.21716666666666684	0.1477156862745102	0.10080828779599217	0.4373576309794987	0.26253921568627514
597	0.250519607843138	0.21232352941176555	0.1427450980392162	0.1075987749780166	0.43020388995421244	0.250519607843138
598	0.23201960784313713	0.18928431372549043	0.12352941176470607	0.10101512139285534	0.4675906363559526	0.23201960784313713
599	0.23846078431372575	0.19380392156862822	0.12607843137254937	0.10043909389630475	0.4712823253710471	0.23846078431372575
600	0.24155882352941188	0.1943921568627457	0.12330392156862763	0.10019068147902567	0.4895490888428909	0.24155882352941188
601	0.24108823529411816	0.19242156862745138	0.12697058823529436	0.09558991981672395	0.47334390630718565	0.24108823529411816
602	0.2506372549019613	0.19972549019607905	0.1327352941176472	0.09469759964521351	0.47040876197926906	0.2506372549019613
603	0.25277450980392197	0.20034313725490258	0.13251960784313757	0.09399967389532075	0.4757398285692118	0.25277450980392197
604	0.23437254901960816	0.19179411764705898	0.12483333333333359	0.10188251439482064	0.46737220781393757	0.23437254901960816
605	0.2305490196078434	0.18524509803921635	0.11996078431372581	0.09838947990543791	0.4796734138458914	0.2305490196078434
606	0.23449999999999985	0.18966666666666668	0.12441176470588264	0.09879181880250539	0.46945942556126774	0.23449999999999985
607	0.23325490196078444	0.1872647058823531	0.12199019607843158	0.09777660293124213	0.4770090786819093	0.23325490196078444
608	0.23414705882352943	0.18867647058823567	0.12237254901960812	0.09886559658509525	0.477368839760498	0.23414705882352943
609	0.23945098039215706	0.18951960784313737	0.12228431372549035	0.09564053217303982	0.48931378971503414	0.23945098039215706
610	0.245284313725491	0.19723529411764765	0.12809803921568658	0.09832956858808108	0.4777569047523887	0.245284313725491
611	0.24272549019607914	0.20000980392156908	0.13171568627451002	0.10253466395831484	0.4573471201227893	0.24272549019607914
612	0.2516176470588235	0.20740196078431405	0.13755882352941234	0.10205718869978815	0.45330216247808064	0.2516176470588235
613	0.25881372549019704	0.21369607843137317	0.1438725490196083	0.10124530876833825	0.44410773135346066	0.25881372549019704
614	0.27548039215686304	0.2218921568627449	0.14950980392156898	0.0957662074869633	0.45727605964625007	0.27548039215686304
615	0.2688921568627448	0.219401960784314	0.1503039215686279	0.09711199294532664	0.44102526707259043	0.2688921568627448
616	0.2654509803921573	0.21458823529411827	0.13905882352941196	0.09959664908470406	0.4761412320874577	0.2654509803921573
617	0.26667647058823546	0.21488235294117697	0.14920588235294155	0.09318143882490437	0.4404985110841503	0.26667647058823546
618	0.2586666666666673	0.2156568627450988	0.14728431372549053	0.10230906903735033	0.43060187992722876	0.2586666666666673
619	0.26725490196078455	0.2165980392156869	0.14806862745098054	0.09582956321460946	0.44596478356566394	0.26725490196078455
620	0.25719607843137327	0.21507843137254945	0.1442058823529416	0.10454085321764255	0.43931539223907895	0.25719607843137327
621	0.22818627450980436	0.19168627450980416	0.12186274509803954	0.10945136007376645	0.4659505907626204	0.22818627450980436
622	0.22550980392156922	0.19040196078431404	0.12316666666666679	0.10949324647954767	0.4538301017302852	0.22550980392156922
623	0.2308823529411766	0.1857843137254905	0.12443137254901993	0.09605820593111086	0.4610615711252643	0.2308823529411766
624	0.2400392156862744	0.19223529411764764	0.12667647058823553	0.09638502118827375	0.47226760333278756	0.2400392156862744
625	0.24496078431372614	0.1995000000000008	0.1309901960784317	0.10018637992831579	0.46526054590570726	0.24496078431372614
626	0.2496862745098044	0.19985294117647145	0.12960784313725518	0.09749891138689375	0.48091722946442583	0.2496862745098044
627	0.22890196078431418	0.18617647058823578	0.11934313725490214	0.10167039522744241	0.478627719719034	0.22890196078431418
628	0.22869607843137277	0.18336274509803946	0.11901960784313735	0.09777718184797841	0.47957302696446186	0.22869607843137277
629	0.23434313725490236	0.18736274509803966	0.12232352941176508	0.09676760604469348	0.47801531188553664	0.23434313725490236
630	0.23667647058823554	0.18856862745098069	0.12079411764705901	0.09747602932882131	0.48962346215981084	0.23667647058823554
631	0.2297156862745098	0.18690196078431418	0.11959803921568644	0.10186669040835765	0.479364943877768	0.2297156862745098
632	0.23461764705882396	0.18838235294117683	0.1212647058823531	0.09868534855561328	0.4831390246960013	0.23461764705882396
633	0.24060784313725592	0.19385294117647092	0.12589215686274532	0.09873799960117317	0.4767745090049723	0.24060784313725592
634	0.2581078431372553	0.20596078431372555	0.13201960784313735	0.09773734546302747	0.48850989478482215	0.2581078431372553
635	0.2655392156862756	0.21102941176470666	0.13845098039215728	0.09518115662526676	0.4786043935757805	0.2655392156862756
636	0.2721176470588236	0.21681372549019648	0.1455980392156867	0.09381376727366679	0.46494451650093527	0.2721176470588236
637	0.2730392156862749	0.22120588235294122	0.1506470588235299	0.09608298622236407	0.44825852782764714	0.2730392156862749
638	0.2732352941176472	0.21873529411764722	0.15073529411764763	0.09251700680272086	0.4483315392895568	0.2732352941176472
639	0.26722549019607944	0.2133235294117657	0.13794117647058854	0.09717903996360087	0.4838023260079988	0.26722549019607944
640	0.2622941176470596	0.2142156862745102	0.14661764705882374	0.0973952594852669	0.4410181655079623	0.2622941176470596
641	0.267696078431372	0.21953921568627474	0.1503921568627457	0.09824488090263311	0.4381981322102145	0.267696078431372
642	0.2629607843137261	0.2170490196078435	0.14344117647058854	0.10264402701446405	0.4545149504138395	0.2629607843137261
643	0.2588039215686279	0.21392156862745196	0.14023529411764732	0.10357753155834933	0.45814076824001815	0.2588039215686279
644	0.23144117647058843	0.1903627450980396	0.12668627450980416	0.101310248011231	0.4526199855974917	0.23144117647058843
645	0.22584313725490218	0.1907254901960788	0.12481372549019636	0.10873362445414868	0.44734328876540996	0.22584313725490218
646	0.2285000000000003	0.1883333333333336	0.12570588235294144	0.10154188523287234	0.4498648474707165	0.2285000000000003
647	0.2386568627450984	0.19495098039215755	0.1294019607843139	0.09999401770758616	0.4577907406646675	0.2386568627450984
648	0.24350980392156957	0.19759803921568672	0.12930392156862788	0.0996652073139321	0.4689991142604077	0.24350980392156957
649	0.2379509803921573	0.19175490196078443	0.12313725490196097	0.09960720689949587	0.4825099913476991	0.2379509803921573
650	0.23254901960784366	0.1926078431372553	0.1212058823529414	0.10687975110798036	0.47879426644182144	0.23254901960784366
651	0.23149019607843202	0.19153921568627488	0.12407843137254915	0.10467628088110004	0.46400135524309766	0.23149019607843202
652	0.23846078431372572	0.1957843137254909	0.12393137254901983	0.10456257490155867	0.4802861489125515	0.23846078431372572
653	0.24438235294117783	0.19617647058823556	0.1250196078431375	0.09935660506502307	0.488426204517192	0.24438235294117783
654	0.24019607843137283	0.19614705882353012	0.1260490196078434	0.10235048240716944	0.4752244897959179	0.24019607843137283
655	0.2432941176470595	0.1974509803921576	0.1262254901960788	0.10140133433827458	0.48118149580915537	0.2432941176470595
656	0.2500490196078437	0.19993137254902024	0.12471568627450993	0.10002085940759314	0.5012350519505985	0.2500490196078437
657	0.2531372549019608	0.20488235294117652	0.12973529411764745	0.10149360451259219	0.48749031758326733	0.2531372549019608
658	0.25617647058823567	0.2028529411764709	0.12910784313725512	0.0967260756628861	0.4960199004975123	0.25617647058823567
659	0.2489901960784316	0.20452941176470635	0.129294117647059	0.10475878450323568	0.48072607000826845	0.2489901960784316
660	0.2505980392156868	0.2034117647058825	0.13149019607843176	0.10063928444041986	0.4752943938030589	0.2505980392156868
661	0.25169607843137315	0.2094705882352944	0.1427647058823533	0.10206102061020578	0.4327893117282748	0.25169607843137315
662	0.26033333333333436	0.21212745098039282	0.14400980392156904	0.09759797724399479	0.44682533704903277	0.26033333333333436
663	0.26541176470588285	0.21400980392156954	0.14477450980392212	0.09565217391304402	0.4545286643025994	0.26541176470588285
664	0.2580980392156869	0.21245098039215762	0.1439019607843141	0.10004578754578787	0.44245232849654326	0.2580980392156869
665	0.2533627450980396	0.2096078431372548	0.14262745098039245	0.10081156854065156	0.4370622605734625	0.2533627450980396
666	0.24580392156862746	0.2055392156862751	0.13743137254902002	0.10474338097822873	0.4408902361199728	0.24580392156862746
667	0.23829411764705916	0.1972156862745103	0.1277745098039218	0.10471924066353265	0.4637949477495267	0.23829411764705916
668	0.2410784313725495	0.1932647058823531	0.131823529411765	0.09372756640344541	0.4531923546156973	0.2410784313725495
669	0.24123529411764724	0.1972352941176475	0.1316568627450984	0.09974352092093912	0.45423880354384993	0.24123529411764724
670	0.25680392156862775	0.21062745098039276	0.14077450980392198	0.10033798056611783	0.4518210277162699	0.25680392156862775
671	0.2519117647058822	0.2063725490196082	0.13996078431372577	0.09887030387949954	0.44440552636699604	0.2519117647058822
672	0.2519509803921572	0.20739215686274534	0.1407156862745102	0.09990304953287486	0.4414957780458375	0.2519509803921572
673	0.2586372549019613	0.2096274509803923	0.1417549019607847	0.09678185986691223	0.451916151775899	0.2586372549019613
674	0.25293137254901965	0.20886274509803954	0.14258823529411807	0.1001036576336445	0.43625721927206323	0.25293137254901965
675	0.2546470588235303	0.20905882352941185	0.1423725490196082	0.09899289789265255	0.44090244090244146	0.2546470588235303
676	0.2523529411764707	0.2095294117647066	0.14319607843137286	0.10128136039758177	0.43255633255633164	0.2523529411764707
677	0.2570196078431382	0.21067647058823574	0.1415686274509807	0.09976505887681124	0.44919133353677226	0.2570196078431382
678	0.2895196078431377	0.23166666666666694	0.1517156862745102	0.09669654714475413	0.475974399783278	0.2895196078431377
679	0.27233333333333415	0.21445098039215754	0.14489215686274542	0.09096853604123406	0.46796025631794985	0.27233333333333415
680	0.2719019607843151	0.21599019607843217	0.1434019607843141	0.09414816510261674	0.472596812576622	0.2719019607843151
681	0.2744019607843143	0.21589215686274574	0.14041176470588268	0.09388795395234285	0.48829897459716304	0.2744019607843143
682	0.2726568627450982	0.2140196078431381	0.14211764705882415	0.09180122668669478	0.47876739419653896	0.2726568627450982
683	0.2719705882352947	0.2129509803921576	0.1404411764705887	0.09188034188034215	0.48361630799178046	0.2719705882352947
684	0.2680294117647068	0.21177450980392196	0.13629411764705915	0.09549502617151612	0.4914956655327559	0.2680294117647068
685	0.2687352941176478	0.2101862745098042	0.13741176470588248	0.09236033345775764	0.4886724307759668	0.2687352941176478
686	0.30560784313725503	0.24058823529411807	0.1514215686274512	0.09638413768254199	0.5045232901321693	0.30560784313725503
687	0.2737450980392159	0.21123529411764713	0.1356666666666669	0.09121461705954731	0.5044051285724512	0.2737450980392159
688	0.26872549019607866	0.20914705882352977	0.1300784313725494	0.09504784801772505	0.5159430864647929	0.26872549019607866
689	0.2637647058823535	0.20500980392156895	0.12862745098039244	0.09420342426001145	0.5123401724650609	0.2637647058823535
690	0.22379411764705867	0.19600000000000076	0.13138235294117673	0.1165393592191824	0.41293205414640405	0.22379411764705867
691	0.2271960784313734	0.20047058823529482	0.13404901960784354	0.11884713889765984	0.40998532838525975	0.2271960784313734
692	0.2383137254901962	0.20486274509803934	0.1366862745098044	0.11180783330117676	0.42644396906368104	0.2383137254901962
693	0.23938235294117635	0.20652941176470602	0.13922549019607885	0.11199752022970516	0.4183970184707355	0.23938235294117635
694	0.23820588235294124	0.20409803921568656	0.1386274509803926	0.1095796002756721	0.4180351483722253	0.23820588235294124
695	0.24438235294117738	0.20960784313725522	0.14259803921568656	0.10972516535028513	0.4164961688129348	0.24438235294117738
696	0.2451764705882358	0.21237254901960853	0.1408627450980395	0.11425438596491268	0.4254638515674984	0.2451764705882358
697	0.24949019607843173	0.21268627450980426	0.1437941176470592	0.10863247070463465	0.42364822382898387	0.24949019607843173
698	0.24849019607843217	0.21493137254902048	0.14334313725490241	0.11347319347319375	0.42314369131223867	0.24849019607843217
699	0.24121568627450998	0.2093529411764712	0.14604901960784356	0.11086501150372648	0.3945293448219789	0.24121568627450998
700	0.2431960784313736	0.21436274509804	0.14588235294117702	0.11728457250319003	0.4001451261791506	0.2431960784313736
701	0.24280392156862807	0.21176470588235374	0.1457941176470592	0.11334007074279984	0.39953969151255747	0.24280392156862807
702	0.25381372549019593	0.21967647058823517	0.1509705882352943	0.11134413727359375	0.40519139402835075	0.25381372549019593
703	0.2635980392156874	0.22946078431372643	0.1562058823529415	0.11368754184164089	0.4074087849146441	0.2635980392156874
704	0.2650490196078435	0.22488235294117667	0.15540196078431412	0.10561218407248424	0.4136859626410202	0.2650490196078435
705	0.25829411764705934	0.21955882352941206	0.15150000000000033	0.10621500045901013	0.4134593486677293	0.25829411764705934
706	0.2630980392156865	0.21996078431372582	0.15577450980392193	0.09967723272738355	0.40792219406766933	0.2630980392156865
707	0.2677941176470593	0.22861764705882429	0.16174509803921594	0.10509691534929644	0.39600951857953515	0.2677941176470593
708	0.25912745098039297	0.22520588235294198	0.15445098039215727	0.11265648902625601	0.40395747417804884	0.25912745098039297
709	0.26355882352941307	0.2282549019607854	0.1555588235294122	0.11218530622125406	0.40977569467693464	0.26355882352941307
710	0.2583627450980402	0.2274509803921575	0.15749019607843173	0.11559270418245998	0.39042993207604537	0.2583627450980402
711	0.2608039215686284	0.22621568627451033	0.15528431372549056	0.11203505837901413	0.40459363957597255	0.2608039215686284
712	0.2642450980392168	0.23127450980392225	0.15834313725490234	0.11477812750725142	0.4007717137238908	0.2642450980392168
713	0.23052941176470607	0.203294117647059	0.1391470588235298	0.11699388477631141	0.39640214340392843	0.23052941176470607
714	0.23156862745098106	0.20429411764705893	0.13651960784313744	0.11884132714457551	0.4104572396274353	0.23156862745098106
715	0.23737254901960786	0.2040392156862749	0.1342254901960788	0.11280613376421801	0.43453659342474654	0.23737254901960786
716	0.24615686274509854	0.20905882352941219	0.1380686274509807	0.1094633408919123	0.4391030747172215	0.24615686274509854
717	0.24095098039215723	0.20824509803921587	0.141323529411765	0.1119530276192348	0.41347601415957985	0.24095098039215723
718	0.24884313725490256	0.2135000000000008	0.14535294117647102	0.10974801061008	0.41588527302812983	0.24884313725490256
719	0.24898039215686377	0.21217647058823608	0.1415980392156866	0.10954380839343864	0.43128839187273693	0.24898039215686377
720	0.2476666666666672	0.21100980392156912	0.14445098039215717	0.10747530395136784	0.4167524344865806	0.2476666666666672
721	0.24435294117647166	0.21155882352941227	0.1438039215686278	0.11230824232969262	0.4114909324346023	0.24435294117647166
722	0.23839215686274484	0.20543137254901964	0.13899019607843174	0.11140151888746437	0.41696825135712895	0.23839215686274484
723	0.23977450980392168	0.21110784313725517	0.14113725490196127	0.11822880429380785	0.4113750664431433	0.23977450980392168
724	0.23941176470588282	0.21251960784313828	0.14200000000000054	0.12065552871712383	0.4068796068796058	0.23941176470588282
725	0.24827450980392216	0.22118627450980394	0.15131372549019642	0.12010448264239887	0.3905386194913916	0.24827450980392216
726	0.25640196078431393	0.2255686274509806	0.1569117647058827	0.11501445276573374	0.38802431843383084	0.25640196078431393
727	0.25519607843137243	0.21925490196078454	0.15348039215686318	0.10777510040160666	0.39857856319630997	0.25519607843137243
728	0.2608627450980396	0.22094117647058842	0.1554411764705885	0.10355249697758741	0.40412657847263966	0.2608627450980396
729	0.2640294117647066	0.22593137254901985	0.15751960784313776	0.10705081001472688	0.403401284764769	0.2640294117647066
730	0.27189215686274515	0.23318627450980434	0.1632941176470592	0.10726430140531469	0.399415858363681	0.27189215686274515
731	0.2639117647058831	0.23197058823529443	0.15879411764705936	0.11602313001305664	0.39830602919870695	0.2639117647058831
732	0.270107843137256	0.23293137254902035	0.15735294117647114	0.11171492333999916	0.41744401292149136	0.270107843137256
733	0.2659019607843138	0.23659803921568595	0.15655882352941228	0.12200005977464883	0.4112159870216043	0.2659019607843138
734	0.2557647058823533	0.22755882352941267	0.1593333333333337	0.11791717500338988	0.37703158540325	0.2557647058823533
735	0.25599999999999995	0.22847058823529523	0.1581568627450983	0.1197728790915182	0.3821997549019597	0.25599999999999995
736	0.23551960784313736	0.20972549019607847	0.14488235294117704	0.1192356228592028	0.3848395287849123	0.23551960784313736
737	0.2383137254901962	0.20903921568627495	0.14350980392156898	0.11520165460186188	0.39781142010860504	0.2383137254901962
738	0.24040196078431408	0.2093235294117651	0.1426176470588238	0.11369560858231413	0.4067533950491413	0.24040196078431408
739	0.2506960784313734	0.21454901960784398	0.14667647058823566	0.10874960728872156	0.4149231551366789	0.2506960784313734
740	0.24727450980392263	0.21043137254902025	0.14952941176470635	0.10384486793714444	0.395289826342083	0.24727450980392263
741	0.25406862745098113	0.21723529411764772	0.147774509803922	0.10891286970423665	0.41836774069071964	0.25406862745098113
742	0.2447549019607853	0.2102941176470597	0.14993137254902023	0.10609663633857182	0.38742239134788703	0.2447549019607853
743	0.24304901960784367	0.21112745098039254	0.1490686274509807	0.11005633215105348	0.38667258279214234	0.24304901960784367
744	0.24240196078431406	0.20955882352941238	0.14415686274509856	0.11095033762432262	0.40529828109201077	0.24240196078431406
745	0.2323823529411765	0.20369607843137263	0.13951960784313758	0.11518158783783776	0.3996118634771957	0.2323823529411765
746	0.2339705882352946	0.20474509803921595	0.14066666666666694	0.114461840215754	0.39878483134297094	0.2339705882352946
747	0.23634313725490205	0.21027450980392154	0.1413823529411769	0.12091334572234802	0.40179201061932057	0.23634313725490205
748	0.2386372549019611	0.2096372549019615	0.14370588235294152	0.11575269372439739	0.39780617065855906	0.2386372549019611
749	0.2549509803921572	0.22381372549019612	0.15790196078431407	0.11319325184362007	0.3806575658527201	0.2549509803921572
750	0.2523137254901962	0.2195980392156866	0.15306862745098074	0.1117257729921962	0.3933400683866946	0.2523137254901962
751	0.2554509803921574	0.22244117647058823	0.15601960784313773	0.11133569973049277	0.38923856309487204	0.2554509803921574
752	0.26262745098039253	0.22983333333333422	0.1640588235294121	0.11121609972813563	0.3753173062565324	0.26262745098039253
753	0.2664509803921573	0.23410784313725447	0.16369607843137288	0.11420665966987746	0.3856427993229816	0.2664509803921573
754	0.27928431372549034	0.23934313725490186	0.1622843137254906	0.10977040388805048	0.4189279320391746	0.27928431372549034
755	0.27930392156862766	0.2378431372549018	0.16209803921568697	0.1077094660532545	0.41963564884692134	0.27930392156862766
756	0.27116666666666667	0.23978431372549067	0.16325490196078465	0.11819751067502555	0.39795364980657166	0.27116666666666667
757	0.2614215686274515	0.2349215686274512	0.16343137254901996	0.12159413039853219	0.37483592724545267	0.2614215686274515
758	0.2556470588235305	0.23010784313725616	0.15883333333333385	0.1227004219409288	0.3787007209694745	0.2556470588235305
759	0.2359607843137257	0.21003921568627512	0.145196078431373	0.11906819327428593	0.38466012963270596	0.2359607843137257
760	0.2379705882352942	0.2100196078431379	0.14236274509803962	0.11794161881323567	0.40176327606805773	0.2379705882352942
761	0.23950980392156868	0.2088039215686279	0.13906862745098073	0.11571498291849734	0.4193614408514109	0.23950980392156868
762	0.24438235294117708	0.2093529411764706	0.1423431372549021	0.10945106328465211	0.4175392145063594	0.24438235294117708
763	0.2508039215686282	0.21302941176470658	0.14656862745098073	0.10626724354151007	0.415604722070206	0.2508039215686282
764	0.24918627450980452	0.2166764705882358	0.14958823529411805	0.11226498671129044	0.39969311877876995	0.24918627450980452
765	0.2377647058823531	0.20821568627451006	0.1453823529411769	0.11335738795146628	0.38854527461652505	0.2377647058823531
766	0.23235294117647104	0.20349019607843163	0.1358333333333337	0.11682749280514615	0.4154008438818561	0.23235294117647104
767	0.23335294117647098	0.20440196078431364	0.13666666666666694	0.11676130602311828	0.4143349298378286	0.23335294117647098
768	0.23377450980392178	0.2044705882352942	0.1407450980392161	0.11416728141356626	0.3979450618578307	0.23377450980392178
769	0.236058823529412	0.20424509803921562	0.14175490196078486	0.110441140797726	0.39949331339812105	0.236058823529412
770	0.23740196078431375	0.20858823529411805	0.14117647058823568	0.11676006113092252	0.4053272764815182	0.23740196078431375
771	0.2407647058823536	0.21139215686274584	0.14578431372549056	0.11512524084778451	0.39449466568938857	0.2407647058823536
772	0.24730392156862804	0.2155980392156872	0.14972549019607886	0.11251214039318196	0.39456888007928614	0.24730392156862804
773	0.24165686274509826	0.20812745098039265	0.14499019607843178	0.10885733603786378	0.40001622783885643	0.24165686274509826
774	0.24626470588235372	0.21519607843137328	0.14531372549019664	0.11537340973098964	0.40992873920140094	0.24626470588235372
775	0.2535686274509804	0.21973529411764736	0.15125490196078467	0.11155295771048962	0.40349520569130704	0.2535686274509804
776	0.2657549019607848	0.23296078431372572	0.16551960784313746	0.11213810641627518	0.37717194820526095	0.2657549019607848
777	0.2868627450980399	0.2427647058823538	0.1667745098039221	0.10546439165101945	0.41862611073137335	0.2868627450980399
778	0.28503921568627505	0.2429411764705891	0.16497058823529465	0.10823058708255129	0.42123546811584156	0.28503921568627505
779	0.2731470588235295	0.23634313725490233	0.16558823529411795	0.10963752924376417	0.39377624636588693	0.2731470588235295
780	0.26675490196078466	0.23342156862745167	0.16347058823529456	0.11287770922322467	0.38718806277334616	0.26675490196078466
781	0.260607843137256	0.23016666666666755	0.157460784313726	0.11747932706016533	0.3957941464148677	0.260607843137256
782	0.23839215686274481	0.21127450980392218	0.1448823529411767	0.11833368281261053	0.3922520151340664	0.23839215686274481
783	0.24085294117647063	0.20967647058823569	0.14065686274509842	0.11480756686236178	0.4160052102413792	0.24085294117647063
784	0.2452843137254902	0.20801960784313775	0.1379313725490201	0.10881278538812834	0.4376673727966725	0.2452843137254902
785	0.24934313725490234	0.21169607843137286	0.1434411764705887	0.10741837931247283	0.4247237840600784	0.24934313725490234
786	0.24831372549019676	0.21468627450980463	0.14709803921568668	0.11129407206509125	0.40761212886923565	0.24831372549019676
787	0.2457843137254909	0.2105490196078437	0.14500980392156912	0.10839251548464496	0.410011966493817	0.2457843137254909
788	0.23260784313725524	0.19998039215686295	0.1379411764705886	0.10922397127865204	0.4069796847340464	0.23260784313725524
789	0.231666666666667	0.20004901960784394	0.13473529411764754	0.1123023498870578	0.41840880236986755	0.231666666666667
790	0.2346078431372549	0.2058039215686273	0.13605882352941231	0.11795330945748722	0.4200585039699099	0.2346078431372549
791	0.23509803921568628	0.20531372549019622	0.1388137254901965	0.1151104775481112	0.4095496246872376	0.23509803921568628
792	0.2368235294117648	0.20558823529411774	0.13818627450980445	0.11388861279528188	0.4165010763371399	0.2368235294117648
793	0.23485294117647101	0.20400000000000024	0.13844117647058865	0.11333129957291	0.4105197244834057	0.23485294117647101
794	0.24311764705882413	0.2093137254901969	0.14260784313725533	0.11061256340226343	0.4134204371320265	0.24311764705882413
795	0.24790196078431426	0.2163431372549027	0.14883333333333362	0.11357413821540539	0.3996282527881042	0.24790196078431426
796	0.24787254901960837	0.2116470588235303	0.14444117647058868	0.10829383886255987	0.417276430803306	0.24787254901960837
797	0.24833333333333432	0.2133921568627458	0.14564705882352968	0.10995480873273494	0.41350177654954723	0.24833333333333432
798	0.24550980392156974	0.21562745098039268	0.1477843137254904	0.11570358480470788	0.3980512738599173	0.24550980392156974
799	0.25997058823529484	0.2286666666666677	0.15912745098039255	0.11492967787931886	0.3879021005392769	0.25997058823529484
800	0.28005882352941147	0.2413235294117655	0.16201960784313774	0.11197397563676749	0.4214800812154286	0.28005882352941147
801	0.2841666666666669	0.2417647058823532	0.16581372549019657	0.1069554892865031	0.4164912885975492	0.2841666666666669
802	0.28142156862745143	0.2390588235294121	0.16267647058823553	0.10720772787318356	0.4219473959240551	0.28142156862745143
803	0.2697549019607852	0.23292156862745167	0.1599803921568631	0.1107439492721264	0.40694166818099287	0.2697549019607852
804	0.26649019607843216	0.23112745098039283	0.15830392156862783	0.1121884911644767	0.40596718416599253	0.26649019607843216
805	0.24339215686274532	0.21427450980392243	0.1456274509803925	0.11702767749699261	0.40167566261177706	0.24339215686274532
806	0.2430098039215689	0.20978431372549097	0.14151960784313755	0.11210394126738876	0.4176382781296642	0.2430098039215689
807	0.2479901960784326	0.21341176470588313	0.14335294117647102	0.1115899934413939	0.4219410950780798	0.2479901960784326
808	0.2497549019607851	0.2147647058823533	0.14867647058823566	0.10897187196896173	0.4047105004906775	0.2497549019607851
809	0.25406862745098097	0.2122156862745106	0.14758823529411813	0.1011570450848606	0.41910090681072676	0.25406862745098097
810	0.24385294117647124	0.21225490196078517	0.1490784313725494	0.11109961725457795	0.3886543641699836	0.24385294117647124
811	0.23382352941176518	0.2011764705882355	0.1376274509803925	0.11010327490148081	0.41140461215932883	0.23382352941176518
812	0.2312450980392162	0.20196078431372583	0.13636274509803942	0.11522697527037253	0.41031076440412134	0.2312450980392162
813	0.2362156862745096	0.20528431372549025	0.13820588235294162	0.11406755359941324	0.41491657674109494	0.2362156862745096
814	0.23734313725490178	0.20733333333333373	0.13797058823529443	0.11633451723230802	0.41868726506670895	0.23734313725490178
815	0.23877450980392123	0.20535294117647077	0.13799019607843196	0.11139753566796402	0.4220899199343018	0.23877450980392123
816	0.235078431372549	0.20465686274509795	0.135509803921569	0.11574438755415488	0.42355492534823425	0.235078431372549
817	0.24099019607843114	0.2093137254901963	0.13976470588235335	0.11451170298627968	0.4200398681908769	0.24099019607843114
818	0.24568627450980396	0.20780392156862734	0.14218627450980423	0.1056644880174288	0.42126895450917684	0.24568627450980396
819	0.25453921568627463	0.218960784313726	0.14734313725490236	0.11134991768794633	0.4211377729846307	0.25453921568627463
820	0.2423431372549025	0.21327450980392218	0.1440784313725494	0.11736339751903975	0.40547756786277744	0.2423431372549025
821	0.25192156862745096	0.2179019607843142	0.14874509803921612	0.11171291017357209	0.40955790784557733	0.25192156862745096
822	0.25809803921568686	0.22497058823529453	0.15464705882352964	0.11329605761940854	0.40082048165311907	0.25809803921568686
823	0.28058823529411786	0.2422254901960794	0.16781372549019646	0.1099713118316971	0.40192173305380763	0.28058823529411786
824	0.2889215686274519	0.24248039215686343	0.16555882352941215	0.10392328273596647	0.42697658635900965	0.2889215686274519
825	0.28256862745098027	0.23826470588235274	0.1632549019607849	0.10477951246233862	0.4222468947331876	0.28256862745098027
826	0.2767058823529417	0.2339705882352945	0.16363725490196124	0.10367351657562345	0.4086238662131514	0.2767058823529417
827	0.26809803921568726	0.23071568627451036	0.15827450980392205	0.10993572576325618	0.4096394353836031	0.26809803921568726
828	0.24533333333333382	0.20626470588235282	0.1397058823529414	0.10502134768887983	0.43054667519181605	0.24533333333333382
829	0.24571568627451035	0.20853921568627448	0.14084313725490222	0.1075846810632257	0.42680445277899715	0.24571568627451035
830	0.24864705882353044	0.21023529411764716	0.1425098039215689	0.10634891311041217	0.42685908051415633	0.24864705882353044
831	0.2551862745098042	0.21069607843137267	0.1457941176470593	0.09888271494294043	0.4286757078643039	0.2551862745098042
832	0.2507549019607849	0.20856862745098007	0.1464019607843141	0.09928911436803071	0.41615513938303933	0.2507549019607849
833	0.24327450980392235	0.2002647058823539	0.14068627450980423	0.09679217635066321	0.42169742887079936	0.24327450980392235
834	0.23576470588235351	0.1960294117647066	0.1325294117647063	0.10251661918328615	0.43787425149700554	0.23576470588235351
835	0.23465686274509845	0.2003921568627458	0.13523529411764731	0.10922657200144686	0.42368915813661995	0.23465686274509845
836	0.2385490196078436	0.20176470588235337	0.13508823529411787	0.10741021510470965	0.4337086963669244	0.2385490196078436
837	0.23527450980392178	0.2023235294117649	0.1347549019607845	0.11203225072336552	0.42724393699474933	0.23527450980392178
838	0.24438235294117663	0.20404901960784305	0.13695098039215714	0.10409442112307554	0.4396036426364978	0.24438235294117663
839	0.24579411764705936	0.20988235294117685	0.14019607843137286	0.10998669266239582	0.4296198795421004	0.24579411764705936
840	0.23937254901960808	0.20577450980392142	0.13928431372549055	0.11071929996408326	0.4181274574049795	0.23937254901960808
841	0.2437843137254901	0.20855882352941216	0.1404019607843141	0.10987829935198411	0.4240730314485625	0.2437843137254901
842	0.2538137254901961	0.2154509803921572	0.1471960784313728	0.1066973180076632	0.4200625748387336	0.2538137254901961
843	0.24687254901960892	0.21542156862745174	0.14563725490196128	0.11488798502162802	0.4100710853421236	0.24687254901960892
844	0.25089215686274496	0.21743137254901984	0.15000980392156893	0.1113864593456434	0.4020944863428534	0.25089215686274496
845	0.2535196078431372	0.22265686274509808	0.15027450980392207	0.11684550375083075	0.4072469933098707	0.2535196078431372
846	0.28104901960784334	0.24023529411764652	0.16710784313725552	0.1069666724029127	0.4054138905361548	0.28104901960784334
847	0.29150980392156955	0.24487254901960892	0.1664705882352947	0.10450316240656564	0.42893657092890275	0.29150980392156955
848	0.28393137254901946	0.23879411764705924	0.1634509803921573	0.10422600157322315	0.42432927039811974	0.28393137254901946
849	0.2766960784313735	0.22958823529411826	0.16222549019607896	0.09807867991321205	0.4137051341104774	0.2766960784313735
850	0.2730882352941179	0.2314705882352949	0.15988235294117692	0.10539534078115594	0.41453957996768875	0.2730882352941179
851	0.24382352941176522	0.20673529411764746	0.14051960784313755	0.1068299009838347	0.4236831523924407	0.24382352941176522
852	0.24233333333333376	0.20909803921568673	0.13683333333333367	0.11416225257875671	0.43535075653369976	0.24233333333333376
853	0.2486372549019607	0.2059215686274512	0.13945098039215734	0.10146358983568299	0.4391388352194293	0.2486372549019607
854	0.25296078431372554	0.20756862745098043	0.1404313725490199	0.09943660335714682	0.444849236493294	0.25296078431372554
855	0.2537450980392163	0.20901960784313756	0.14001960784313763	0.10112068965517208	0.4481879298354067	0.2537450980392163
856	0.2347450980392163	0.1930980392156863	0.13411764705882404	0.0976877110937897	0.42866688940861947	0.2347450980392163
857	0.23922549019607925	0.19581372549019668	0.13222549019607874	0.0990470954737035	0.4472767509528304	0.23922549019607925
858	0.23282352941176535	0.19576470588235306	0.13200980392156905	0.10540049920580823	0.43300488462186265	0.23282352941176535
859	0.2383627450980404	0.19591176470588323	0.1334901960784316	0.09920226854881443	0.43997038621313883	0.2383627450980404
860	0.23989215686274595	0.19589215686274528	0.13024509803921583	0.0997854077253213	0.45706812701786065	0.23989215686274595
861	0.2470882352941178	0.20309803921568675	0.13436274509803964	0.1016263698034444	0.4562155298972331	0.2470882352941178
862	0.2497549019607847	0.20992156862745145	0.1395000000000003	0.1064526646511354	0.4414524043179585	0.2497549019607847
863	0.2458431372549027	0.21000980392156898	0.1413627450980396	0.10950548934972278	0.4249880363694371	0.2458431372549027
864	0.24302941176470638	0.20653921568627465	0.13999019607843174	0.10764351411354213	0.4239783775061516	0.24302941176470638
865	0.2513627450980399	0.21279411764705944	0.14141176470588274	0.10820329915292025	0.4374195561449355	0.2513627450980399
866	0.2546862745098051	0.21553921568627538	0.14249019607843175	0.10851392287079108	0.4405265994302882	0.2546862745098051
867	0.2544117647058823	0.22020588235294095	0.14693137254901997	0.11362461613305314	0.42246628131021036	0.2544117647058823
868	0.2596862745098048	0.227343137254903	0.15469607843137295	0.11532355962274769	0.4042962851102391	0.2596862745098048
869	0.2754901960784315	0.2385588235294117	0.16450000000000067	0.11120925713276159	0.4028825622775779	0.2754901960784315
870	0.27923529411764747	0.2380980392156866	0.16310784313725527	0.10762628394540584	0.41587669405238353	0.27923529411764747
871	0.280892156862745	0.23527450980392153	0.16338235294117684	0.10196618276878565	0.41834490942724356	0.280892156862745
872	0.2685294117647062	0.23150980392156928	0.16104901960784349	0.10926145519778702	0.4002555677254466	0.2685294117647062
873	0.26294117647058907	0.22901960784313816	0.15709803921568655	0.11325182166234447	0.40253542132736847	0.26294117647058907
874	0.2465882352941178	0.20580392156862723	0.14007843137254938	0.10284732449680832	0.43193384223918463	0.2465882352941178
875	0.24741176470588283	0.20247058823529482	0.13591176470588265	0.09949002022333642	0.4506657156443175	0.24741176470588283
876	0.2453039215686281	0.2033137254901963	0.1347352941176473	0.10337234734290911	0.4507413772431163	0.2453039215686281
877	0.2508921568627453	0.20242156862745125	0.13850980392156903	0.09478321556311609	0.44793091321167483	0.2508921568627453
878	0.24665686274509813	0.20423529411764757	0.1388137254901965	0.10110606060606107	0.437219285345203	0.24665686274509813
879	0.23671568627451026	0.19484313725490238	0.13208823529411803	0.09996564217891053	0.44199627252018997	0.23671568627451026
880	0.23940196078431406	0.19345098039215697	0.13243137254902	0.09507225124492064	0.446824194274949	0.23940196078431406
881	0.23745098039215723	0.1925980392156866	0.12788235294117684	0.09844010975900734	0.46143682906688616	0.23745098039215723
882	0.2372941176470592	0.1936078431372555	0.12914705882352975	0.09934125041549606	0.4557511155180956	0.2372941176470592
883	0.2407745098039223	0.19435294117647103	0.13100980392156888	0.09618018339883279	0.45588175414308457	0.2407745098039223
884	0.24272549019607934	0.19756862745098122	0.13236274509803947	0.09847206182819608	0.4546813151304639	0.24272549019607934
885	0.24964705882352947	0.20729411764705918	0.13781372549019652	0.10354752929487765	0.44796575557649854	0.24964705882352947
886	0.2469411764705888	0.20880392156862793	0.1390980392156866	0.10772727272727273	0.4367158964586311	0.2469411764705888
887	0.24812745098039293	0.21168627450980437	0.1392156862745102	0.11090107120352838	0.4389347662886722	0.24812745098039293
888	0.2508039215686278	0.2085882352941182	0.13829411764705915	0.10413035901010838	0.44859666953326505	0.2508039215686278
889	0.25423529411764717	0.2117745098039219	0.14052941176470632	0.10442892452721748	0.44724664507172457	0.25423529411764717
890	0.2618823529411765	0.22074509803921558	0.15017647058823563	0.10528933356737426	0.4265498652291093	0.2618823529411765
891	0.2595490196078441	0.22540196078431457	0.1551372549019614	0.11215962441314553	0.402281483719876	0.2595490196078441
892	0.3364705882352941	0.25531372549019643	0.16482352941176517	0.0878645952326557	0.5101398601398587	0.3364705882352941
893	0.3209117647058828	0.25293137254901965	0.15997058823529461	0.0962678687459385	0.5015122353588113	0.3209117647058828
894	0.2776862745098048	0.23319607843137277	0.1593725490196081	0.10399403380841836	0.42606976415760583	0.2776862745098048
895	0.2642843137254906	0.22745098039215775	0.1565588235294121	0.10968025725033446	0.40761212301072036	0.2642843137254906
896	0.2610686274509813	0.23044117647058918	0.15729411764705914	0.11747756258856906	0.39749896729129985	0.2610686274509813
897	0.24426470588235324	0.2060882352941179	0.1411960784313731	0.1049335743048287	0.42195464579570385	0.24426470588235324
898	0.24719607843137242	0.20377450980392203	0.13859803921568653	0.1000270831452566	0.4393194257158708	0.24719607843137242
899	0.25053921568627513	0.19911764705882426	0.1348039215686279	0.09261612311167612	0.46194482488749716	0.25053921568627513
900	0.24593137254902078	0.1983725490196087	0.1318529411764708	0.09718402658416421	0.46386286625473555	0.24593137254902078
901	0.24663725490196126	0.20021568627451053	0.1363137254901963	0.09653721970437568	0.4473108876257107	0.24663725490196126
902	0.25044117647058817	0.20465686274509817	0.1397254901960787	0.09774491572950805	0.44208259933450655	0.25044117647058817
903	0.238294117647059	0.19302941176470584	0.13030392156862783	0.0968073838704792	0.45318028470336424	0.238294117647059
904	0.23880392156862798	0.19240196078431449	0.1285196078431375	0.09654191483687491	0.4618195254125956	0.23880392156862798
905	0.23971568627450998	0.194352941176471	0.13002941176470617	0.09773864855202032	0.45756819761972845	0.23971568627450998
906	0.24092156862745168	0.1948137254901966	0.1320490196078435	0.09608284556506073	0.4519003825181087	0.24092156862745168
907	0.24253921568627537	0.1965588235294123	0.13207843137254935	0.09729002100529556	0.45543473867173345	0.24253921568627537
908	0.24623529411764752	0.20349019607843163	0.13354901960784335	0.10344527579606737	0.45763656633221866	0.24623529411764752
909	0.24655882352941255	0.20005882352941254	0.13175490196078454	0.09916026188442957	0.46562487574058686	0.24655882352941255
910	0.243401960784314	0.20219607843137313	0.13585294117647106	0.10281069583713193	0.44185765497240775	0.243401960784314
911	0.2511568627450984	0.2111862745098044	0.14108823529411788	0.10614292924794418	0.4382465453977671	0.2511568627450984
912	0.25823529411764756	0.2179705882352941	0.14350000000000024	0.10817739041271408	0.4443052391799546	0.25823529411764756
913	0.2661078431372553	0.22409803921568677	0.15139215686274546	0.1056319972651912	0.43108720480418466	0.2661078431372553
914	0.2646666666666675	0.22755882352941292	0.16130392156862797	0.10683233741186958	0.3905393391613572	0.2646666666666675
915	0.2837254901960788	0.23231372549019647	0.1675392156862751	0.09291761595364656	0.4095024187975107	0.2837254901960788
916	0.2842156862745101	0.23519607843137277	0.16088235294117684	0.1004239533651297	0.43394273887547363	0.2842156862745101
917	0.26845098039215726	0.23349019607843138	0.16120588235294167	0.11233507023798577	0.39949601928273953	0.26845098039215726
918	0.2627352941176479	0.2311960784313729	0.16150000000000037	0.11474272064045397	0.3853128848091352	0.2627352941176479
919	0.25404901960784293	0.22535294117647114	0.1537450980392162	0.1189847848043537	0.39482113225021936	0.25404901960784293
920	0.24862745098039213	0.20423529411764704	0.1402549019607847	0.0983957541764668	0.4358832807570962	0.24862745098039213
921	0.24593137254902023	0.19887254901960866	0.13707843137254933	0.09461406826983748	0.44261510863065595	0.24593137254902023
922	0.2524411764705882	0.20384313725490205	0.13850980392156892	0.09557410435131797	0.45131849780573885	0.2524411764705882
923	0.25480392156862797	0.20627450980392145	0.13940196078431405	0.09657916348087027	0.45290496344747966	0.25480392156862797
924	0.26540196078431433	0.21077450980392232	0.14411764705882407	0.09159863120739387	0.45698348786524245	0.26540196078431433
925	0.2558137254901968	0.20770588235294146	0.14205882352941213	0.09618202189088985	0.4446786494462118	0.2558137254901968
926	0.2400392156862748	0.19925490196078482	0.13562745098039258	0.10156494522691734	0.4349779447802635	0.2400392156862748
927	0.23536274509803984	0.19602941176470637	0.12889215686274538	0.10509515039901779	0.4523680593160331	0.23536274509803984
928	0.24613725490196117	0.20147058823529473	0.13217647058823562	0.10134205092911254	0.46299689317294623	0.24613725490196117
929	0.23729411764705938	0.19584313725490266	0.13239215686274533	0.10080996884735245	0.4420756899686005	0.23729411764705938
930	0.24382352941176555	0.19693137254901988	0.13230392156862777	0.09658608058608005	0.45737836751105804	0.24382352941176555
931	0.2434705882352944	0.20289215686274506	0.1337941176470592	0.10500283066654693	0.45047112829185704	0.2434705882352944
932	0.24311764705882447	0.20046078431372646	0.13337254901960804	0.10188493835983613	0.45140737156222405	0.24311764705882447
933	0.2448529411764709	0.20445098039215753	0.1353431372549023	0.10517755893763109	0.4472472472472466	0.2448529411764709
934	0.2517058823529414	0.21054901960784364	0.14034313725490244	0.1050708689145174	0.44243203240632406	0.2517058823529414
935	0.26887254901960844	0.22280392156862766	0.15399019607843176	0.09983216703646768	0.42727438468550577	0.26887254901960844
936	0.2719803921568638	0.2262941176470592	0.1555392156862749	0.10127417136762869	0.4281234229687846	0.2719803921568638
937	0.2852647058823534	0.23066666666666727	0.16132352941176506	0.09324737646996807	0.43447778121455793	0.2852647058823534
938	0.270901960784314	0.21920588235294158	0.14583333333333395	0.09777638420736327	0.46167486971626925	0.270901960784314
939	0.255794117647059	0.20922549019607886	0.14138235294117674	0.09882890602684978	0.4472806714959175	0.255794117647059
940	0.2730196078431377	0.2293235294117652	0.15883333333333366	0.10288772502218037	0.41823470267164586	0.2730196078431377
941	0.26626470588235307	0.22233333333333327	0.1560686274509807	0.10022241992882523	0.41385912588828655	0.26626470588235307
942	0.2555196078431377	0.22589215686274638	0.1529215686274515	0.11853798375537639	0.40152706902505375	0.2555196078431377
943	0.24730392156862752	0.2050588235294121	0.13743137254901994	0.10258469409000352	0.44428146679880953	0.24730392156862752
944	0.24525490196078512	0.20122549019607905	0.13812745098039272	0.09816662090845292	0.43680044771346294	0.24525490196078512
945	0.2536176470588243	0.21052941176470621	0.1446568627450984	0.10075880271129466	0.429626193513472	0.2536176470588243
946	0.24789215686274527	0.20571568627451028	0.1376862745098044	0.10288230584467604	0.44457188056159624	0.24789215686274527
947	0.2621372549019617	0.21254901960784386	0.1485294117647063	0.09391899666321485	0.4333906799311845	0.2621372549019617
948	0.2699215686274508	0.21806862745098063	0.15118627450980443	0.09388159524399321	0.4398881301757932	0.2699215686274508
949	0.24611764705882397	0.20220588235294137	0.13794117647058857	0.099012144281312	0.4395315487571698	0.24611764705882397
950	0.2393627450980395	0.19665686274509842	0.12913725490196096	0.1020931542589465	0.4604955969690763	0.2393627450980395
951	0.24613725490196134	0.20250000000000007	0.13555882352941206	0.10089546945651152	0.4492551581295308	0.24613725490196134
952	0.2390588235294121	0.19662745098039255	0.13246078431372568	0.1003249639780498	0.4459071522309711	0.2390588235294121
953	0.24530392156862818	0.19898039215686317	0.13130392156862766	0.09894220846233216	0.46472962711322563	0.24530392156862818
954	0.2484509803921574	0.2024019607843144	0.134323529411765	0.0994187211866109	0.4593560097861258	0.2484509803921574
955	0.2525392156862742	0.20430392156862773	0.13534313725490243	0.09807038090457905	0.4640708102022568	0.2525392156862742
956	0.2593235294117652	0.21628431372549056	0.1478137254901962	0.1023386671355724	0.4300026464027831	0.2593235294117652
957	0.2588137254901961	0.21691176470588241	0.15121568627451032	0.10176157934700053	0.41573544452441186	0.2588137254901961
958	0.27217647058823524	0.222470588235294	0.1544215686274514	0.09631448949573963	0.4326417405086072	0.27217647058823524
959	0.28627450980392194	0.23187254901960813	0.15946078431372568	0.09516814843448008	0.4429794520547946	0.28627450980392194
960	0.276519607843138	0.23249019607843185	0.16292156862745133	0.10206840999971216	0.4108136855167527	0.276519607843138
961	0.26876470588235285	0.22244117647058811	0.14749019607843195	0.10300458097547792	0.45122929889837077	0.26876470588235285
962	0.25624509803921636	0.21700980392156904	0.14750980392156893	0.10652781534577567	0.42434097256762476	0.25624509803921636
963	0.2587254901960783	0.22181372549019623	0.14954901960784353	0.11031788793103463	0.4219780219780202	0.2587254901960783
964	0.268245098039216	0.2200000000000001	0.15314705882352986	0.09680579216354308	0.42907788458024093	0.268245098039216
965	0.2599705882352941	0.2227941176470591	0.15092156862745137	0.10984746321436083	0.41946675717464116	0.2599705882352941
966	0.24442156862745065	0.2053823529411765	0.13837254901960822	0.10531262518874625	0.43387750190525626	0.24442156862745065
967	0.2313137254901969	0.2011862745098045	0.13826470588235312	0.11270326274013971	0.4022632872764276	0.2313137254901969
968	0.23834313725490158	0.2055686274509805	0.1399215686274513	0.11116645084171774	0.4129406441528503	0.23834313725490158
969	0.24305882352941183	0.20381372549019613	0.13642156862745147	0.10532928810027249	0.43873023555985613	0.24305882352941183
970	0.2492254901960794	0.2125000000000006	0.14680392156862793	0.10690469353243326	0.4109594429802136	0.2492254901960794
971	0.25928431372549127	0.21579411764705989	0.14527450980392176	0.10308997620890352	0.43970960789503694	0.25928431372549127
972	0.24291176470588233	0.20441176470588243	0.13694117647058868	0.10611527430844657	0.4362513621503795	0.24291176470588233
973	0.2339313725490199	0.19734313725490268	0.13344117647058862	0.10598373983739902	0.4295712669209161	0.2339313725490199
974	0.24166666666666728	0.20221568627451028	0.13449019607843174	0.10531772167337473	0.4434888438133873	0.24166666666666728
975	0.23755882352941257	0.19919607843137363	0.13434313725490227	0.10472074468085181	0.43448475093888056	0.23755882352941257
976	0.23858823529411854	0.19836274509804014	0.13275490196078463	0.10331943801142544	0.44358152531229533	0.23858823529411854
977	0.23766666666666716	0.19770588235294181	0.1307843137254905	0.10435394117287382	0.44971537001897527	0.23766666666666716
978	0.24460784313725562	0.20354901960784344	0.1356274509803925	0.10387429531006316	0.4455310621242487	0.24460784313725562
979	0.27052941176470596	0.2229117647058826	0.14975490196078456	0.10095516410964106	0.4464376313691375	0.27052941176470596
980	0.2749313725490202	0.22439215686274494	0.14956862745098068	0.09947603034331658	0.45597831901009184	0.2749313725490202
981	0.2789705882352944	0.2256274509803923	0.1534411764705886	0.09584244506924895	0.44997364259356804	0.2789705882352944
982	0.2779313725490206	0.23350000000000035	0.15948039215686313	0.10414942338464873	0.42618787258809904	0.2779313725490206
983	0.27277450980392215	0.22623529411764712	0.15655882352941208	0.09992407626117707	0.42605038996513683	0.27277450980392215
984	0.27165686274509815	0.2193137254901962	0.14827450980392215	0.09596079989405353	0.45418456097296717	0.27165686274509815
985	0.26421568627450964	0.21991176470588264	0.15152941176470625	0.10113972507395198	0.42649350649350476	0.26421568627450964
986	0.2664901960784318	0.2241274509803924	0.15280392156862802	0.10456191790272477	0.42660584210138935	0.2664901960784318
987	0.26228431372549066	0.2192549019607846	0.14668627450980423	0.10462782348118603	0.44073561843531545	0.26228431372549066
988	0.25840196078431377	0.22209803921568597	0.14722549019607867	0.11224279835390884	0.4302462343969336	0.25840196078431377
989	0.23726470588235332	0.2113823529411771	0.14316666666666703	0.12082378273251417	0.39659518201727145	0.23726470588235332
990	0.2304509803921576	0.20274509803921628	0.13954901960784355	0.11586856485475976	0.3944524802178169	0.2304509803921576
991	0.23606862745098145	0.19912745098039258	0.13572549019607885	0.10530858166422341	0.425059180198514	0.23606862745098145
992	0.24534313725490214	0.20537254901960825	0.14056862745098067	0.10308474470540561	0.42705294705294633	0.24534313725490214
993	0.25192156862745096	0.21024509803921632	0.14305882352941207	0.10286083093179715	0.4321295143212939	0.25192156862745096
994	0.24415686274509862	0.2062254901960789	0.13829411764705915	0.1069488176822868	0.43358496627047866	0.24415686274509862
995	0.24456862745098093	0.20191176470588282	0.13489215686274558	0.10184440272935841	0.44844864908201637	0.24456862745098093
996	0.2391176470588233	0.20309803921568656	0.13544117647058865	0.1087628053585505	0.43357933579335567	0.2391176470588233
997	0.24441176470588244	0.20637254901960803	0.13639215686274547	0.10797482906758636	0.4419574809466493	0.24441176470588244
998	0.2431960784313731	0.2008921568627459	0.1355882352941179	0.10114492225461667	0.4424735950979604	0.2431960784313731
999	0.24543137254902006	0.20192156862745148	0.13391176470588267	0.10164102564102578	0.45438204042502167	0.24543137254902006
1000	0.24680392156862727	0.20632352941176468	0.13613725490196102	0.10570222064729508	0.44839914197187436	0.24680392156862727
1001	0.2531274509803932	0.2137450980392164	0.13914705882352962	0.10908022248982162	0.45028854719392836	0.2531274509803932
1002	0.25323529411764745	0.21081372549019659	0.13947058823529437	0.10451855681948778	0.44924506387921004	0.25323529411764745
1003	0.25687254901960843	0.21361764705882438	0.14066666666666702	0.10462892657273877	0.45238731346131816	0.25687254901960843
1004	0.25208823529411784	0.20872549019607883	0.1399117647058829	0.102240284332576	0.44498891611247055	0.25208823529411784
1005	0.2563627450980392	0.21317647058823616	0.1415098039215688	0.10399772371603476	0.44800948411029023	0.2563627450980392
1006	0.2517352941176481	0.21213725490196167	0.14410784313725533	0.10534705775186747	0.42754215835183307	0.2517352941176481
1007	0.26770588235294157	0.21886274509803993	0.15335294117647105	0.09547896662094235	0.42715886618325555	0.26770588235294157
1008	0.2749901960784313	0.2206470588235296	0.1504509803921572	0.09394106379070576	0.45288602089200897	0.2749901960784313
1009	0.2646862745098041	0.22166666666666668	0.15052941176470624	0.10385892591320246	0.431291206756055	0.2646862745098041
1010	0.26013725490196093	0.21775490196078442	0.14861764705882394	0.10332600732600712	0.4286952589130914	0.26013725490196093
1011	0.2529901960784317	0.2145000000000009	0.14477450980392198	0.10738660385335592	0.427746560744041	0.2529901960784317
1012	0.30918627450980396	0.24760784313725515	0.15769607843137287	0.09891923375614818	0.4899641690712487	0.30918627450980396
1013	0.30731372549019625	0.2368235294117652	0.15630392156862788	0.0888679694431823	0.4913864607924445	0.30731372549019625
1014	0.29349019607843163	0.23108823529411812	0.15375490196078465	0.09223789143806005	0.47611571352217996	0.29349019607843163
1015	0.33269607843137294	0.26383333333333386	0.18471568627451013	0.08910825493573625	0.4447915131869748	0.33269607843137294
1016	0.30203921568627484	0.24041176470588246	0.1625196078431376	0.09304804066240341	0.4619254739028818	0.30203921568627484
1017	0.3047254901960788	0.23900980392156895	0.16239215686274566	0.08971621435459413	0.4670870600347456	0.3047254901960788
1018	0.31058823529411783	0.24012745098039237	0.15920588235294159	0.08909181184292891	0.487405303030302	0.31058823529411783
1019	0.3111666666666669	0.2452058823529416	0.16067647058823561	0.09361563517915326	0.4836321245155796	0.3111666666666669
1020	0.3040686274509811	0.23923529411764752	0.1622450980392161	0.09047651965528351	0.4664194744478477	0.3040686274509811
1021	0.307480392156863	0.2392843137254905	0.16083333333333372	0.08916076124259036	0.47693141599974415	0.307480392156863
1022	0.30605882352941216	0.23751960784313758	0.1581862745098044	0.08941634069261185	0.4831507463642761	0.30605882352941216
1023	0.3851862745098041	0.30163725490196097	0.2097941176470594	0.08727408235513305	0.4553437348876263	0.3851862745098041
1024	0.31782352941176517	0.24635294117647116	0.16480392156862766	0.08882197163847623	0.4814609167746315	0.31782352941176517
1025	0.31949019607843154	0.2436960784313731	0.15988235294117686	0.08752047502047529	0.4995703940100641	0.31949019607843154
1026	0.3201960784313729	0.24813725490196112	0.1622254901960789	0.0906410972506671	0.4933557868952838	0.3201960784313729
1027	0.3150196078431379	0.24153921568627493	0.16090196078431418	0.0872031382527564	0.4892319183368601	0.3150196078431379
1028	0.3075588235294122	0.23936274509803945	0.16008823529411786	0.089593582413686	0.4794874246915942	0.3075588235294122
1029	0.30221568627450995	0.231725490196079	0.15320588235294147	0.08782376033511015	0.49305780834360535	0.30221568627450995
1030	0.2963529411764714	0.22949019607843169	0.14867647058823577	0.09120582442629806	0.49831282254863013	0.2963529411764714
1031	0.3578627450980392	0.27715686274509826	0.18850980392156896	0.08724094014125282	0.47323434332365255	0.3578627450980392
1032	0.2916078431372551	0.23002941176470634	0.1562156862745102	0.0908641081342025	0.46429532006454977	0.2916078431372551
1033	0.287529411764706	0.22806862745098072	0.15362745098039263	0.09265631864108954	0.46569830878341373	0.287529411764706
1034	0.27502941176470636	0.22001960784313762	0.14910784313725536	0.09385705387729666	0.45784764552810675	0.27502941176470636
1035	0.23033333333333414	0.20401960784313744	0.13490196078431405	0.1207109102116285	0.41431854941687307	0.23033333333333414
1036	0.23188235294117704	0.2026568627450981	0.13418627450980414	0.11680883090817791	0.4213174361576193	0.23188235294117704
1037	0.2410000000000007	0.21118627450980484	0.13643137254902	0.11914807175448515	0.43389471971361165	0.2410000000000007
1038	0.2428529411764704	0.2129117647058833	0.14000000000000046	0.11814888952435572	0.42351943805255915	0.2428529411764704
1039	0.24767647058823608	0.2148039215686281	0.14498039215686334	0.11331742243436742	0.4146380081542171	0.24767647058823608
1040	0.24309803921568707	0.2116960784313733	0.14114705882352957	0.11533160239766671	0.4193821584126484	0.24309803921568707
1041	0.2484411764705888	0.21398039215686393	0.14145098039215717	0.11298451388252652	0.4306459887139419	0.2484411764705888
1042	0.24982352941176497	0.21118627450980462	0.14085294117647074	0.10757234967761357	0.4361902519425477	0.24982352941176497
1043	0.2585980392156867	0.21810784313725556	0.1493529411764709	0.10489395435101302	0.42245137809455174	0.2585980392156867
1044	0.24030392156862748	0.21108823529411855	0.14067647058823557	0.11779177327297909	0.4145893680388386	0.24030392156862748
1045	0.24587254901960842	0.21665686274509854	0.143450980392157	0.11912510768641722	0.4165636588380725	0.24587254901960842
1046	0.24379411764705977	0.21507843137254967	0.14472549019607878	0.11835724888668957	0.4063618450154833	0.24379411764705977
1047	0.25696078431372604	0.22610784313725568	0.14959803921568654	0.11877149727574395	0.4178176268599773	0.25696078431372604
1048	0.2566568627450986	0.2232254901960784	0.15126470588235325	0.11379844961240232	0.41063447801673103	0.2566568627450986
1049	0.26549019607843255	0.22571568627451097	0.1503431372549025	0.10909606924932624	0.43371491875923235	0.26549019607843255
1050	0.25741176470588206	0.2196372549019606	0.147166666666667	0.10955980435749203	0.4282830591102967	0.25741176470588206
1051	0.27331372549019656	0.22717647058823587	0.15446078431372562	0.10196870961533205	0.43485902862472253	0.27331372549019656
1052	0.2685686274509807	0.23103921568627517	0.1598235294117651	0.10914773410265706	0.40490618383587573	0.2685686274509807
1053	0.2628725490196089	0.23215686274509895	0.15619607843137281	0.11867781760254893	0.405810614254281	0.2628725490196089
1054	0.26057843137254943	0.22974509803921633	0.1546568627450983	0.11815068493150728	0.4064863237894578	0.26057843137254943
1055	0.2560000000000001	0.22642156862745197	0.15439215686274543	0.11814936318024061	0.3969056372549009	0.2560000000000001
1056	0.2559215686274511	0.2233823529411768	0.1523431372549024	0.11430825051269938	0.40472724486668565	0.2559215686274511
1057	0.25487254901960793	0.2230392156862747	0.15286274509803963	0.11465641518500719	0.40023848905642817	0.25487254901960793
1058	0.2387941176470585	0.21162745098039307	0.13989215686274536	0.12088620142744035	0.41417251714086106	0.2387941176470585
1059	0.23983333333333312	0.2120784313725497	0.13841176470588276	0.12105687127436883	0.42288353840493587	0.23983333333333312
1060	0.24404901960784384	0.21342156862745193	0.13866666666666694	0.1182280522219127	0.43180813883421093	0.24404901960784384
1061	0.24895098039215782	0.21475490196078506	0.14377450980392203	0.11247825006214258	0.42247863584452444	0.24895098039215782
1062	0.2503725490196081	0.21842156862745124	0.14630392156862793	0.11549693829486567	0.4156551022006409	0.2503725490196081
1063	0.2607254901960791	0.22004901960784326	0.1487941176470592	0.10609909199731331	0.4293073625629842	0.2607254901960791
1064	0.2518823529411767	0.21522549019607853	0.1445490196078434	0.10974607234198004	0.4261248637708232	0.2518823529411767
1065	0.2500588235294122	0.2140392156862752	0.14489215686274545	0.10958329449053833	0.4205677095585349	0.2500588235294122
1066	0.2523529411764706	0.21552941176470633	0.14838235294117683	0.10763790664780813	0.4120046620046606	0.2523529411764706
1067	0.23978431372549053	0.20892156862745112	0.14154901960784355	0.11430472388556184	0.4096819036715994	0.23978431372549053
1068	0.2414607843137261	0.21248039215686332	0.14489215686274548	0.11664974619289344	0.39993503593324936	0.2414607843137261
1069	0.24190196078431364	0.21172549019607925	0.14245098039215706	0.11609490010515384	0.41112101807570617	0.24190196078431364
1070	0.24992156862745102	0.22207843137254865	0.15172549019607884	0.1194089456869001	0.3929075788482646	0.24992156862745102
1071	0.26621568627451014	0.23200980392156914	0.15582352941176522	0.11502368265245726	0.4146718715474688	0.26621568627451014
1072	0.25416666666666654	0.22132352941176447	0.15469607843137298	0.11163676982718922	0.3913596914175486	0.25416666666666654
1073	0.266529411764706	0.22369607843137232	0.15750000000000014	0.10118994095255167	0.4090708452880157	0.266529411764706
1074	0.27486274509804004	0.23169607843137335	0.16041176470588273	0.10380617897321705	0.41639320873163116	0.27486274509804004
1075	0.26909803921568654	0.23518627450980406	0.1631078431372554	0.11334134985971046	0.39387204896531497	0.26909803921568654
1076	0.26740196078431433	0.23085294117647095	0.1565196078431378	0.11173003241968726	0.4146654445462871	0.26740196078431433
1077	0.26619607843137283	0.23569607843137264	0.15537254901960837	0.12079794762915742	0.41632292280494854	0.26619607843137283
1078	0.26376470588235373	0.23155882352941237	0.15522549019607879	0.11721313943335432	0.4115001486767771	0.26376470588235373
1079	0.2605098039215696	0.22538235294117684	0.1559019607843141	0.1106997813183374	0.4015505042902311	0.2605098039215696
1080	0.25223529411764717	0.22612745098039277	0.15577450980392213	0.12155706880780633	0.38242381840795825	0.25223529411764717
1081	0.2464803921568631	0.2211862745098035	0.14794117647058871	0.12388485391171554	0.3997852114076597	0.2464803921568631
1082	0.24206862745098143	0.2137745098039224	0.1398529411764709	0.12053200332502079	0.42225912275728117	0.24206862745098143
1083	0.24939215686274582	0.21700000000000041	0.14401960784313758	0.11543232849522361	0.4225174935136414	0.24939215686274582
1084	0.250960784313726	0.21600980392156915	0.1476470588235299	0.1102834187385336	0.4116727869364786	0.250960784313726
1085	0.2540000000000001	0.21813725490196095	0.14976470588235324	0.10932405317281162	0.41037517369152293	0.2540000000000001
1086	0.25680392156862747	0.22052941176470575	0.14897058823529474	0.11060096372397436	0.4199053218294242	0.25680392156862747
1087	0.2545784313725491	0.22017647058823567	0.15070588235294158	0.11146767343086393	0.4080178688335181	0.2545784313725491
1088	0.24385294117647138	0.21142156862745204	0.14702941176470644	0.11084109626029491	0.39705704981305	0.24385294117647138
1089	0.24596078431372653	0.2123823529411771	0.14759803921568662	0.10977108874048942	0.3999123086734705	0.24596078431372653
1090	0.2311666666666674	0.19898039215686347	0.13507843137254943	0.1108390300309494	0.41566648288731506	0.2311666666666674
1091	0.23758823529411738	0.20772549019607894	0.1396470588235297	0.11584918251585023	0.4122307501856876	0.23758823529411738
1092	0.24280392156862785	0.21309803921568718	0.14427450980392198	0.11641791044776205	0.40579827182427447	0.24280392156862785
1093	0.24404901960784386	0.21569607843137317	0.15343137254901998	0.11451909553175377	0.37130920339051177	0.24404901960784386
1094	0.25600000000000034	0.22434313725490201	0.15519607843137287	0.11432600661349886	0.3937653186274505	0.25600000000000034
1095	0.2526274509803923	0.2210392156862744	0.15326470588235344	0.11368196020391323	0.39331729276622	0.2526274509803923
1096	0.2542843137254903	0.22216666666666668	0.15561764705882397	0.11241388447270763	0.38801711840228104	0.2542843137254903
1097	0.2630196078431382	0.2306274509803927	0.16160784313725532	0.1134312967259599	0.38556731772774777	0.2630196078431382
1098	0.2679803921568634	0.2338431372549023	0.1631666666666671	0.11238424843326121	0.3911246067169093	0.2679803921568634
1099	0.28022549019607934	0.2431372549019616	0.161303921568628	0.1146881011266832	0.4243781268586222	0.28022549019607934
1100	0.27677450980392154	0.23776470588235285	0.16337254901960807	0.10933402495605292	0.4097268959654272	0.27677450980392154
1101	0.27538235294117686	0.24140196078431408	0.1616568627450984	0.116867816091954	0.41297304994837786	0.27538235294117686
1102	0.26463725490196116	0.23841176470588243	0.16378431372549077	0.12332717669550508	0.38109880339347113	0.26463725490196116
1103	0.2533725490196082	0.2329705882352944	0.15834313725490237	0.13088483097768133	0.37505804055099756	0.2533725490196082
1104	0.24847058823529408	0.22253921568627436	0.1481372549019611	0.12359129698390948	0.4038036616161602	0.24847058823529408
1105	0.24998039215686346	0.2187058823529414	0.1464411764705886	0.11632421172237413	0.4141893481841715	0.24998039215686346
1106	0.24864705882353	0.21877450980392177	0.14188235294117688	0.1200336700336695	0.42938254080908417	0.24864705882353
1107	0.2520686274509808	0.21846078431372556	0.14919607843137292	0.11221766892213804	0.4081132589164166	0.2520686274509808
1108	0.2574607843137256	0.21977450980392163	0.14962745098039246	0.1084189471770159	0.4188340124138447	0.2574607843137256
1109	0.25782352941176484	0.221009803921569	0.15113725490196114	0.10915579244011542	0.41379572591071456	0.25782352941176484
1110	0.24684313725490298	0.21366666666666728	0.1453333333333336	0.11219496490889164	0.4112320279609196	0.24684313725490298
1111	0.23275490196078452	0.2005980392156868	0.13412745098039242	0.11232604373757508	0.4237395223453092	0.23275490196078452
1112	0.23815686274509795	0.20588235294117677	0.1372549019607847	0.11335665241611646	0.4236785773094005	0.23815686274509795
1113	0.23889215686274512	0.20725490196078475	0.13783333333333384	0.11449036347173759	0.4230311486846945	0.23889215686274512
1114	0.2404705882352943	0.21093137254902025	0.14125490196078458	0.11704545454545529	0.41258969341161056	0.2404705882352943
1115	0.2403039215686282	0.20975490196078467	0.14144117647058838	0.11516593944202001	0.41140712333238266	0.2403039215686282
1116	0.2449901960784326	0.2127941176470594	0.1421372549019611	0.11449496393734256	0.4198247228780679	0.2449901960784326
1117	0.247754901960785	0.21597058823529422	0.1446176470588238	0.11530418250950496	0.4162874441058927	0.247754901960785
1118	0.2492352941176477	0.21532352941176544	0.14332352941176507	0.11330186059427966	0.42494689638895444	0.2492352941176477
1119	0.24914705882352955	0.21714705882352978	0.14523529411764755	0.11534106991225607	0.4170700035414929	0.24914705882352955
1120	0.2555294117647059	0.22185294117647064	0.15101960784313773	0.11296122576610364	0.40899324739103565	0.2555294117647059
1121	0.2782549019607845	0.2400882352941175	0.16732352941176512	0.10932390631904487	0.3986681699668793	0.2782549019607845
1122	0.28134313725490223	0.2424313725490207	0.16599019607843166	0.11044535101138991	0.41000801477506316	0.28134313725490223
1123	0.28363725490196123	0.24031372549019608	0.1637549019607849	0.10643604841347658	0.4226608136600866	0.28363725490196123
1124	0.27373529411764724	0.23703921568627465	0.16175490196078474	0.11204984532772992	0.4090827692417882	0.27373529411764724
1125	0.2685196078431369	0.23689215686274476	0.16324509803921608	0.11659526913764169	0.3920552046441979	0.2685196078431369
1126	0.2651274509803926	0.2332450980392155	0.15845098039215733	0.11685506846797072	0.40235920570942496	0.2651274509803926
1127	0.2507352941176471	0.22078431372548998	0.14716666666666695	0.11846838318818576	0.41305962854349854	0.2507352941176471
1128	0.2500980392156872	0.21674509803921627	0.14223529411764746	0.11513058231836609	0.4312818502548025	0.2500980392156872
1129	0.256333333333334	0.21779411764705967	0.1399901960784318	0.11145754332743496	0.4538743976134015	0.256333333333334
1130	0.25268627450980474	0.2154509803921577	0.1450098039215691	0.10903214058089798	0.4261271048343292	0.25268627450980474
1131	0.2587156862745104	0.218333333333334	0.14800000000000035	0.1058767968357982	0.4279434612906893	0.2587156862745104
1132	0.2510784313725496	0.2124607843137263	0.14450980392156898	0.10627108249003424	0.4244435767278406	0.2510784313725496
1133	0.23486274509803942	0.20021568627451047	0.1348431372549022	0.10893288897601851	0.4258640841542823	0.23486274509803942
1134	0.24108823529411819	0.2043431372549024	0.1349313725490198	0.10897672700406359	0.44032369566101465	0.24108823529411819
1135	0.2427254901960789	0.20913725490196167	0.13871568627451003	0.11284444025513009	0.4285079570239924	0.2427254901960789
1136	0.2381666666666667	0.20992156862745123	0.13981372549019647	0.11880316321105816	0.41295846540155445	0.2381666666666667
1137	0.24012745098039243	0.20817647058823563	0.13879411764705935	0.11411571207430338	0.4219981219123816	0.24012745098039243
1138	0.2310000000000011	0.19859803921568686	0.13477450980392183	0.11054508405501744	0.41656056361938876	0.2310000000000011
1139	0.24365686274509887	0.20728431372549028	0.13934313725490216	0.10855263157894651	0.42811732989981205	0.24365686274509887
1140	0.24717647058823597	0.21372549019607942	0.14564705882352988	0.11175486030642524	0.4107567824845309	0.24717647058823597
1141	0.25022549019607887	0.21648039215686338	0.14302941176470627	0.11420035363697369	0.42839791560553175	0.25022549019607887
1142	0.25184313725490254	0.2153921568627454	0.14328431372549053	0.11070471717992686	0.43105730302086576	0.25184313725490254
1143	0.24774509803921618	0.21550980392156935	0.14432352941176507	0.11471861471861515	0.4174515235457061	0.24774509803921618
1144	0.26425490196078477	0.22964705882353006	0.15583333333333374	0.11346716098502008	0.4102916079246118	0.26425490196078477
1145	0.2802843137254907	0.24203921568627543	0.16393137254901988	0.11188349623637867	0.41512469831053905	0.2802843137254907
1146	0.2867058823529418	0.24194117647058888	0.16163725490196118	0.10701314311097188	0.43622623444125275	0.2867058823529418
1147	0.28335294117647075	0.24032352941176477	0.16269607843137313	0.10722894829500791	0.42581828247179954	0.28335294117647075
1148	0.2705098039215692	0.2293627450980398	0.1586470588235297	0.10536079462459848	0.4135256596114818	0.2705098039215692
1149	0.27164705882353	0.23125490196078505	0.15818627450980446	0.10733316051729623	0.4176772051393092	0.27164705882353
1150	0.25571568627450986	0.2210882352941177	0.14873529411764758	0.11271994134897335	0.41835678411225513	0.25571568627450986
1151	0.25004901960784365	0.21066666666666692	0.1397647058823534	0.10715026520875894	0.4410507743579683	0.25004901960784365
1152	0.2574215686274513	0.21502941176470602	0.14374509803921606	0.10451343970102027	0.44159652664051413	0.2574215686274513
1153	0.25846078431372566	0.21900980392156874	0.14739215686274557	0.10746756112631277	0.42973106247392034	0.25846078431372566
1154	0.2540098039215688	0.2141274509803927	0.1452843137254905	0.10553050796513426	0.428036589602068	0.2540098039215688
1155	0.2504313725490202	0.21258823529411827	0.14301960784313775	0.10794693927224058	0.42890698402755967	0.2504313725490202
1156	0.2415392156862744	0.2028921568627451	0.13589215686274544	0.10569784706755743	0.4373909161017964	0.2415392156862744
1157	0.23982352941176494	0.205892156862745	0.13545098039215722	0.11248356190118297	0.4352056250510987	0.23982352941176494
1158	0.24158823529411821	0.2092254901960789	0.13790196078431413	0.11464636913767011	0.42918594269945587	0.24158823529411821
1159	0.24022549019607845	0.20824509803921615	0.13826470588235343	0.11439102564102614	0.42443782393992374	0.24022549019607845
1160	0.24004901960784358	0.20446078431372544	0.1363333333333336	0.1094778964615426	0.43206044517051245	0.24004901960784358
1161	0.23795098039215776	0.19974509803921658	0.13179411764705926	0.10668329023519298	0.44612912529356047	0.23795098039215776
1162	0.25107843137254954	0.21179411764705908	0.14158823529411796	0.10686783667621748	0.43607965638422486	0.25107843137254954
1163	0.24300980392156887	0.20557843137254941	0.13790196078431394	0.10731275067624314	0.4325251139710329	0.24300980392156887
1164	0.26207843137254966	0.2179901960784319	0.14856862745098087	0.10193182472505319	0.43311387101601034	0.26207843137254966
1165	0.25523529411764717	0.22003921568627433	0.14615686274509848	0.11288872910300136	0.42736421602519636	0.25523529411764717
1166	0.2534019607843147	0.21313725490196173	0.14435294117647093	0.10512751356049056	0.4303400781522042	0.2534019607843147
1167	0.2595686274509811	0.22514705882352992	0.1526372549019611	0.1130161058647351	0.4119579996978399	0.2595686274509811
1168	0.28576470588235275	0.23992156862745115	0.16319607843137304	0.10432997387084747	0.42891450528337927	0.28576470588235275
1169	0.2876960784313732	0.24026470588235377	0.16391176470588256	0.10280373831775748	0.43026069177031917	0.2876960784313732
1170	0.2811372549019606	0.23444117647058843	0.16426470588235312	0.10007549702206221	0.41571348863160734	0.2811372549019606
1171	0.278098039215687	0.23264705882352996	0.16162745098039255	0.10162738496071823	0.41881125290841154	0.278098039215687
1172	0.2757352941176471	0.23545098039215667	0.16142156862745127	0.1079331046312174	0.41457777777777677	0.2757352941176471
1173	0.2539705882352941	0.21774509803921582	0.14551960784313753	0.11099560055445075	0.42702181046129983	0.2539705882352941
1174	0.2524019607843135	0.21003921568627468	0.14117647058823554	0.10318789481416223	0.4406680908914337	0.2524019607843135
1175	0.25513725490196143	0.21585294117647144	0.14379411764705924	0.10786299198732102	0.4364048570550259	0.25513725490196143
1176	0.2616568627450986	0.21875490196078448	0.14707843137254942	0.1042611448618118	0.4378957622990742	0.2616568627450986
1177	0.25695098039215764	0.21204901960784384	0.14521568627451	0.09968997689450464	0.4348506238315092	0.25695098039215764
1178	0.24952941176470614	0.20747058823529446	0.14328431372549058	0.10068899757005327	0.42578186390067485	0.24952941176470614
1179	0.24777450980392174	0.20703921568627504	0.1385490196078436	0.10450887113664281	0.4408261781347668	0.24777450980392174
1180	0.23575490196078486	0.19919607843137332	0.13486274509803953	0.10627409062935304	0.42795359088451784	0.23575490196078486
1181	0.24585294117647052	0.20781372549019622	0.13792156862745122	0.10792684773064477	0.43900785580412216	0.24585294117647052
1182	0.23312745098039248	0.19815686274509836	0.1285294117647062	0.11094448089480426	0.4486731990411702	0.23312745098039248
1183	0.2375392156862749	0.19832352941176543	0.13189215686274539	0.10480079188319781	0.4447562837921496	0.2375392156862749
1184	0.25234313725490254	0.20934313725490244	0.13933333333333384	0.10325033978196109	0.44784179649558964	0.25234313725490254
1185	0.23847058823529416	0.20317647058823557	0.13555882352941195	0.10950747832714137	0.4315490873211636	0.23847058823529416
1186	0.24220588235294155	0.20239215686274525	0.13480392156862783	0.10488361478776781	0.4434325035417924	0.24220588235294155
1187	0.2589215686274521	0.21516666666666745	0.14424509803921606	0.10307486250035615	0.44290041650889905	0.2589215686274521
1188	0.2501862745098043	0.21114705882353013	0.14185294117647088	0.10660633484162953	0.4330106979113599	0.2501862745098043
1189	0.2551176470588242	0.21430392156862788	0.14107843137254952	0.10701799633195752	0.4470063792175847	0.2551176470588242
1190	0.25901960784313777	0.21750980392156857	0.14613725490196106	0.10537895894852572	0.4358062074186223	0.25901960784313777
1191	0.27597058823529486	0.23341176470588237	0.16042156862745136	0.10528027603371147	0.41870048669579757	0.27597058823529486
1192	0.2972058823529418	0.24358823529411933	0.16104901960784382	0.10103446620583843	0.4581230413986464	0.2972058823529418
1193	0.28222549019607834	0.23414705882352918	0.16172549019607907	0.10016814471293299	0.42696355994024837	0.28222549019607834
1194	0.2768137254901969	0.22658823529411837	0.15907843137254946	0.0955672134787799	0.42532318044979645	0.2768137254901969
1195	0.27600980392156904	0.23714705882352927	0.16275490196078488	0.10947599261311082	0.41032927219123955	0.27600980392156904
1196	0.24946078431372615	0.21550980392156913	0.14519607843137286	0.11239617614793912	0.41796030654352556	0.24946078431372615
1197	0.2545490196078437	0.21567647058823589	0.14287254901960822	0.10865303017001739	0.4387228470189491	0.2545490196078437
1198	0.25063725490196115	0.21091176470588308	0.14026470588235318	0.1066796944395103	0.44036769020144717	0.25063725490196115
1199	0.25219607843137276	0.20717647058823524	0.14007843137254924	0.09974350005829503	0.44456538640957816	0.25219607843137276
1200	0.2564509803921578	0.20721568627450968	0.13927450980392178	0.09663654618473787	0.4569156663353479	0.2564509803921578
1201	0.23984313725490247	0.20089215686274592	0.1363431372549023	0.10394367086609262	0.43153204708960086	0.23984313725490247
1202	0.24662745098039307	0.20025490196078505	0.1317352941176475	0.09939699064197743	0.4658530768007634	0.24662745098039307
1203	0.24376470588235344	0.20223529411764773	0.13421568627451014	0.10348427898096808	0.44940476190476164	0.24376470588235344
1204	0.2409607843137261	0.20164705882353012	0.1326470588235297	0.10617306299782799	0.4495076898038899	0.2409607843137261
1205	0.239539215686275	0.1990784313725493	0.13079411764705925	0.10465500661137127	0.45397617975688553	0.239539215686275
1206	0.2510784313725488	0.20517647058823552	0.1382254901960789	0.0988764370312457	0.44947286216321514	0.2510784313725488
1207	0.25303921568627463	0.20757843137254905	0.13784313725490244	0.10089361702127626	0.45524990313831687	0.25303921568627463
1208	0.2427254901960786	0.20272549019607866	0.1347647058823532	0.10491584937643784	0.44478552387107134	0.2427254901960786
1209	0.24507843137254917	0.20591176470588274	0.13569607843137294	0.1069881389859881	0.4463157052564193	0.24507843137254917
1210	0.25877450980392264	0.21201960784313797	0.14272549019607886	0.09951845906902074	0.44845614699753805	0.25877450980392264
1211	0.24828431372549054	0.20597058823529438	0.1350686274509807	0.10437593811338174	0.45599210266534995	0.24828431372549054
1212	0.24800980392156877	0.20764705882353002	0.13846078431372577	0.10525923274267708	0.44171245602245246	0.24800980392156877
1213	0.26051960784313777	0.22465686274509913	0.14466666666666708	0.11507432794561595	0.44469950701840166	0.26051960784313777
1214	0.26836274509803965	0.2262156862745106	0.15626470588235333	0.10400268205935571	0.41771088298688436	0.26836274509803965
1215	0.2835098039215688	0.23453921568627503	0.15967647058823572	0.10075739582508675	0.4367867764022397	0.2835098039215688
1216	0.2811372549019616	0.2300196078431379	0.15442156862745132	0.0994326241134752	0.45072534523643504	0.2811372549019616
1217	0.27366666666666745	0.2334215686274513	0.15930392156862797	0.1080154307758246	0.4178906641828471	0.27366666666666745
1218	0.26913725490196133	0.23499019607843138	0.15793137254902032	0.115489729348496	0.4131939385108539	0.26913725490196133
1219	0.2507549019607848	0.21839215686274557	0.14550980392156895	0.11541686073591062	0.4197130234194783	0.2507549019607848
1220	0.25187254901960854	0.21148039215686293	0.13687254901960821	0.10812730889457174	0.45658012533572073	0.25187254901960854
1221	0.25121568627450985	0.206294117647059	0.13847058823529443	0.1002608695652174	0.4487980018732427	0.25121568627450985
1222	0.25208823529411734	0.20461764705882374	0.13667647058823573	0.09811416921508696	0.4578228911445548	0.25208823529411734
1223	0.2532745098039214	0.21231372549019703	0.14169607843137266	0.10548282224760717	0.4405434698459387	0.2532745098039214
1224	0.2349803921568632	0.19880392156862858	0.13156862745098072	0.10836177474402847	0.4400867823765017	0.2349803921568632
1225	0.24810784313725542	0.2013529411764711	0.13407843137254954	0.09832917777204596	0.4595961591654473	0.24810784313725542
1226	0.24555882352941283	0.196235294117648	0.1304215686274513	0.09526850590372417	0.4688785084042011	0.24555882352941283
1227	0.24099019607843217	0.19655882352941265	0.12990196078431399	0.1000058835642637	0.46096578658313403	0.24099019607843217
1228	0.23996078431372628	0.1972352941176476	0.12978431372549049	0.10203476300646606	0.4591436509233541	0.23996078431372628
1229	0.24048039215686312	0.19804901960784363	0.1296176470588239	0.10287701921943186	0.4610053406172279	0.24048039215686312
1230	0.2548921568627451	0.20577450980392173	0.13452941176470634	0.09865330835437537	0.4722104696334456	0.2548921568627451
1231	0.2535686274509807	0.20844117647058852	0.13566666666666713	0.10287432784522411	0.46497061552737273	0.2535686274509807
1232	0.244460784313726	0.20808823529411793	0.135980392156863	0.11078475674047274	0.4437537597754162	0.244460784313726
1233	0.2509803921568627	0.20579411764705902	0.1386176470588239	0.0996422650728559	0.4476953124999984	0.2509803921568627
1234	0.2508627450980394	0.205264705882353	0.1368235294117652	0.1000257909215952	0.4545880881663264	0.2508627450980394
1235	0.26086274509804025	0.21585294117647102	0.14182352941176513	0.10364849283478783	0.4563289236319909	0.26086274509804025
1236	0.2590098039215686	0.21850000000000003	0.1466862745098043	0.10655785400482953	0.43366516522199783	0.2590098039215686
1237	0.2765784313725498	0.23049019607843196	0.1566764705882358	0.10260288907059134	0.4335188401687282	0.2765784313725498
1238	0.2736666666666678	0.22396078431372612	0.15436274509803957	0.09722792889034958	0.43594612022641066	0.2736666666666678
1239	0.27844117647058914	0.23130392156862828	0.1583431372549021	0.10125170068027244	0.43132284074504557	0.27844117647058914
1240	0.26523529411764746	0.22158823529411747	0.153303921568628	0.10167586347843766	0.4220078361794917	0.26523529411764746
1241	0.26480392156862814	0.2325588235294123	0.15640196078431418	0.11709022941726192	0.4093669011477229	0.26480392156862814
1242	0.24590196078431376	0.20915686274509862	0.1396176470588239	0.1090459059742343	0.43222231082050727	0.24590196078431376
1243	0.25334313725490193	0.20777450980392165	0.1364509803921572	0.10169420447873852	0.4613985526875881	0.25334313725490193
1244	0.24861764705882383	0.20228431372549077	0.13550000000000045	0.09839949153521728	0.454986395362592	0.24861764705882383
1245	0.2504509803921575	0.20435294117647093	0.13819607843137297	0.09822416302765617	0.4482110702262583	0.2504509803921575
1246	0.2451274509803924	0.20495098039215706	0.13655882352941215	0.10499066883390508	0.44290685117785766	0.2451274509803924
1247	0.24382352941176566	0.20064705882353007	0.13270588235294156	0.10190577024880877	0.45572979493365556	0.24382352941176566
1248	0.23825490196078541	0.1928431372549027	0.13027450980392172	0.09657405726045647	0.45321372726524756	0.23825490196078541
1249	0.2395	0.19259803921568694	0.1274215686274511	0.09692092372288406	0.46796839821523545	0.2395
1250	0.24597058823529422	0.20057843137254935	0.13351960784313768	0.09938971229293825	0.45717246602096384	0.24597058823529422
1251	0.24022549019607933	0.19580392156862816	0.13078431372549057	0.09901758786467202	0.45557686813859577	0.24022549019607933
1252	0.24336274509804057	0.19610784313725577	0.12990196078431399	0.09725222500648055	0.46622084357249516	0.24336274509804057
1253	0.2472352941176473	0.20011764705882412	0.13020588235294148	0.0995643796598815	0.4733523673566493	0.2472352941176473
1254	0.24113725490196194	0.19859803921568733	0.1298235294117651	0.1029739886090074	0.46161977557326495	0.24113725490196194
1255	0.25081372549019604	0.2075882352941176	0.13612745098039253	0.10384966091069675	0.4572567720752046	0.25081372549019604
1256	0.2501372549019607	0.20457843137254927	0.13362745098039253	0.10149500729271872	0.46578349141647557	0.2501372549019607
1257	0.2525686274509805	0.2072549019607844	0.13580392156862783	0.10198712566470731	0.46230882695442777	0.2525686274509805
1258	0.2535490196078427	0.2074019607843139	0.13882352941176498	0.09962684441406072	0.45247853994277115	0.2535490196078427
1259	0.26410784313725516	0.21455882352941252	0.1480196078431377	0.0955296568420466	0.43954860982218974	0.26410784313725516
1260	0.2671764705882355	0.21700980392156896	0.1479509803921572	0.0965381136419703	0.4462424776163209	0.2671764705882355
1261	0.27836274509804004	0.22987254901960824	0.15995098039215727	0.09841585251421281	0.42538653893565337	0.27836274509804004
1262	0.2727647058823538	0.22913725490196155	0.15608823529411803	0.10434697364367151	0.42775501401768423	0.2727647058823538
1263	0.26095098039215775	0.22425490196078549	0.15290196078431426	0.11006260774884374	0.4140586842995078	0.26095098039215775
1264	0.2551862745098038	0.220480392156863	0.1487941176470592	0.11229880820739681	0.41691958968842274	0.2551862745098038
1265	0.24871568627451007	0.20910784313725547	0.14108823529411788	0.10533187587295852	0.4327328629429616	0.24871568627451007
1266	0.24810784313725506	0.2018823529411767	0.1386078431372553	0.09630823410033722	0.4413403406172193	0.24810784313725506
1267	0.2520392156862747	0.2066862745098042	0.13994117647058854	0.09923619614016682	0.44476427571183985	0.2520392156862747
1268	0.2466176470588237	0.20312745098039248	0.13642156862745158	0.10088967971530248	0.4468296561319796	0.2466176470588237
1269	0.2568725490196083	0.20911764705882374	0.1416372549019611	0.09759798082922096	0.44860883172397975	0.2568725490196083
1270	0.252235294117647	0.20849019607843164	0.13910784313725508	0.10221856313372078	0.44849968905472554	0.252235294117647
1271	0.24205882352941227	0.19909803921568703	0.13617647058823568	0.09904320987654368	0.43742405832320735	0.24205882352941227
1272	0.2394901960784318	0.1945686274509806	0.1271568627450982	0.10001745505323777	0.46905190764696286	0.2394901960784318
1273	0.2451568627450985	0.2023137254901965	0.13165686274509844	0.10375457084449047	0.4629688874670073	0.2451568627450985
1274	0.23207843137254983	0.19660784313725535	0.12750000000000036	0.11013718321302425	0.45061676241973675	0.23207843137254983
1275	0.23834313725490242	0.19584313725490266	0.12882352941176495	0.1019902724315942	0.45950392826292624	0.23834313725490242
1276	0.24308823529411827	0.20069607843137288	0.13113725490196118	0.10355547771258398	0.4605363984674327	0.24308823529411827
1277	0.24193137254902042	0.1996372549019615	0.13219607843137277	0.10243009023496848	0.45358025691939957	0.24193137254902042
1278	0.23942156862745143	0.20021568627451036	0.1333137254901964	0.1050848501647728	0.44318414479341517	0.23942156862745143
1279	0.24569607843137284	0.20053921568627517	0.13293137254901988	0.09992465078537122	0.4589601372650728	0.24569607843137284
1280	0.26011764705882406	0.2103823529411774	0.14300980392156912	0.09588391237616915	0.45021106588270693	0.26011764705882406
1281	0.26857843137254955	0.22205882352941175	0.15614705882352975	0.09770666201604396	0.4186165358642087	0.26857843137254955
1282	0.2792745098039226	0.2274901960784324	0.15565686274509846	0.09684881169535021	0.4426384890823568	0.2792745098039226
1283	0.2621274509803931	0.2125686274509808	0.13766666666666716	0.10030195615071502	0.47481018812881026	0.2621274509803931
1284	0.2600980392156872	0.21066666666666697	0.14523529411764755	0.0949413906907926	0.4416132679984924	0.2600980392156872
1285	0.27399019607843195	0.22407843137254926	0.15627450980392207	0.09599955581466324	0.4296346656170602	0.27399019607843195
1286	0.2695294117647067	0.22962745098039264	0.15877450980392194	0.10662122687439118	0.4109195402298854	0.2695294117647067
1287	0.2612843137254908	0.2304705882352949	0.154901960784314	0.11839154609406238	0.4071517016247049	0.2612843137254908
1288	0.2527450980392161	0.20963725490196122	0.1411862745098043	0.10226440519084871	0.4413886733902243	0.2527450980392161
1289	0.25278431372549076	0.2087352941176473	0.1399803921568631	0.10158468045657303	0.44624573378839577	0.25278431372549076
1290	0.25336274509803913	0.20985294117647132	0.13998039215686306	0.1027093241101033	0.4475099640134645	0.25336274509803913
1291	0.25024509803921563	0.207666666666667	0.14101960784313755	0.10169643658558515	0.43647404505386744	0.25024509803921563
1292	0.25015686274509824	0.2024705882352943	0.13318627450980414	0.09872042019389261	0.4675889637874271	0.25015686274509824
1293	0.26600000000000024	0.21808823529411825	0.1467843137254903	0.0996847587719304	0.44817927170868355	0.26600000000000024
1294	0.24226470588235396	0.20103921568627506	0.12948039215686316	0.10574582753824718	0.4655416616081912	0.24226470588235396
1295	0.23934313725490244	0.19400980392156938	0.12926470588235317	0.09802873767961107	0.4599188956703397	0.23934313725490244
1296	0.24513725490196123	0.20242156862745117	0.1317843137254906	0.10386034711410909	0.4624060150375933	0.24513725490196123
1297	0.2365588235294128	0.19650980392156936	0.12841176470588253	0.10494666545795185	0.45716772348626294	0.2365588235294128
1298	0.24457843137254923	0.20201960784313777	0.13179411764705923	0.10377549837737633	0.461137611736881	0.24457843137254923
1299	0.2501078431372549	0.20496078431372566	0.1354803921568632	0.10102349184627663	0.4583121006624576	0.2501078431372549
1300	0.2510882352941179	0.20510784313725508	0.13216666666666707	0.10222588623248129	0.4736246144234888	0.2510882352941179
1301	0.24477450980392207	0.20623529411764743	0.1390490196078436	0.10591308110781388	0.43193014779508876	0.24477450980392207
1302	0.24633333333333357	0.20676470588235343	0.13812745098039256	0.10572015342333395	0.43926609886173573	0.24633333333333357
1303	0.2638627450980399	0.2170490196078437	0.14697058823529438	0.09991892420811323	0.4430036412276144	0.2638627450980399
1304	0.2736176470588243	0.22602941176470687	0.15281372549019642	0.10101174051831464	0.4415063241248346	0.2736176470588243
1305	0.2697058823529422	0.2275588235294127	0.15940196078431423	0.10298343850916974	0.40897855325336274	0.2697058823529422
1306	0.26809803921568637	0.22007843137254868	0.14427450980392204	0.10203219846925232	0.4618591384480347	0.26809803921568637
1307	0.2578431372549031	0.21395098039215743	0.1464411764705885	0.10100032268473669	0.432053231939165	0.2578431372549031
1308	0.25635294117647034	0.22158823529411784	0.15234313725490245	0.1109592484368621	0.40572892764264706	0.25635294117647034
1309	0.26782352941176457	0.22115686274509783	0.1536470588235298	0.09854599576392424	0.4263123215462315	0.26782352941176457
1310	0.25856862745098086	0.22084313725490223	0.15039215686274543	0.108543290435623	0.41836657314021364	0.25856862745098086
1311	0.24608823529411797	0.20694117647058838	0.1387254901960789	0.1058959607950564	0.43627743914584954	0.24608823529411797
1312	0.24339215686274507	0.20405882352941196	0.1374607843137258	0.10478173685022381	0.4352291951985808	0.24339215686274507
1313	0.23988235294117646	0.20412745098039214	0.13845098039215734	0.10791610284167764	0.42283799247997184	0.23988235294117646
1314	0.24636274509803993	0.20199019607843216	0.13585294117647104	0.09974568251715192	0.4485654025229812	0.24636274509803993
1315	0.2477058823529418	0.20863725490196092	0.13906862745098075	0.1067292362301832	0.43857357713923845	0.2477058823529418
1316	0.2564411764705892	0.21210784313725584	0.14323529411764746	0.10139718830287835	0.4414497075352684	0.2564411764705892
1317	0.24813725490196123	0.20310784313725566	0.13185294117647095	0.10212742039738126	0.46862900039510025	0.24813725490196123
1318	0.2355392156862747	0.19139215686274505	0.12635294117647086	0.0992786806740291	0.46355879292403673	0.2355392156862747
1319	0.245274509803922	0.2082941176470592	0.13815686274509853	0.10912807370797478	0.436725557598528	0.245274509803922
1320	0.23710784313725536	0.1989411764705885	0.13039215686274536	0.10705864339304837	0.4500723589001447	0.23710784313725536
1321	0.23917647058823557	0.1995098039215694	0.13198039215686302	0.10499359795134518	0.448188227578291	0.23917647058823557
1322	0.23801960784313814	0.19668627450980458	0.12950980392156894	0.10318033971810625	0.45588598731361796	0.23801960784313814
1323	0.23961764705882352	0.2013039215686277	0.132039215686275	0.10730884899298289	0.448958716910108	0.23961764705882352
1324	0.26545098039215653	0.22331372549019626	0.15245098039215724	0.10451732315345054	0.4256906485448346	0.26545098039215653
1325	0.26977450980392276	0.22097058823529386	0.15159803921568657	0.09783750898733325	0.4380564741795995	0.26977450980392276
1326	0.2761274509803927	0.22145098039215683	0.15550000000000044	0.09112212830515748	0.43685425173087117	0.2761274509803927
1327	0.2805686274509812	0.23172549019607921	0.1568823529411768	0.10085077150708116	0.44084142847159175	0.2805686274509812
1328	0.2737156862745106	0.22868627450980467	0.1613235294117651	0.09989241684112603	0.41061642608975996	0.2737156862745106
1329	0.2688921568627451	0.2216470588235292	0.14767647058823577	0.10170656745389788	0.4507966602253236	0.2688921568627451
1330	0.2677352941176477	0.22679411764705942	0.15466666666666712	0.10631810167923934	0.4223149877329815	0.2677352941176477
1331	0.2681176470588241	0.2247549019607846	0.15419607843137306	0.10322719449225431	0.4248939593388907	0.2681176470588241
1332	0.26690196078431405	0.21767647058823567	0.14892156862745126	0.09712758295939293	0.4420364384366732	0.26690196078431405
1333	0.2622745098039219	0.2190294117647058	0.14647058823529455	0.10442770064341282	0.44153708133971203	0.2622745098039219
1334	0.24503921568627585	0.2122352941176478	0.1437352941176476	0.11269718378012139	0.4134192206129481	0.24503921568627585
1335	0.24050980392156898	0.20725490196078447	0.13907843137254924	0.1120239706166632	0.4217348768954834	0.24050980392156898
1336	0.23668627450980406	0.1998039215686279	0.13725490196078463	0.10484454085321804	0.4200977549498789	0.23668627450980406
1337	0.24404901960784386	0.20992156862745148	0.1407647058823532	0.11159626641354205	0.4232113445546947	0.24404901960784386
1338	0.25200000000000056	0.21409803921568693	0.14358823529411816	0.10839814312413354	0.4302054154995324	0.25200000000000056
1339	0.2562352941176479	0.2149215686274515	0.14528431372549053	0.10460663897970583	0.4330042852770131	0.2562352941176479
1340	0.2460098039215687	0.2006470588235298	0.12981372549019649	0.10160029249634404	0.47232295859402873	0.2460098039215687
1341	0.23863725490196075	0.20163725490196124	0.13200000000000034	0.10883822132328212	0.4468592087424495	0.23863725490196075
1342	0.24392156862745096	0.20715686274509845	0.13722549019607883	0.10923764893258646	0.4374196141479083	0.24392156862745096
1343	0.24124509803921612	0.2062156862745101	0.13500980392156894	0.11171096345514932	0.4403624984760431	0.24124509803921612
1344	0.2362352941176478	0.19636274509803978	0.13280392156862786	0.10241706161137433	0.437832005312085	0.2362352941176478
1345	0.24061764705882385	0.20049019607843174	0.1319607843137258	0.10511594333664177	0.4515747871083399	0.24061764705882385
1346	0.24959803921568646	0.21161764705882402	0.13660784313725519	0.11064352856109945	0.45268863663144593	0.24959803921568646
1347	0.2494215686274513	0.20746078431372594	0.13688235294117676	0.10452420361820157	0.4512008175779249	0.2494215686274513
1348	0.259127450980393	0.21234313725490261	0.13954901960784352	0.10145937525621052	0.4614657031516026	0.259127450980393
1349	0.2636078431372554	0.21906862745098046	0.1476274509803925	0.10266272189349061	0.43997322225528085	0.2636078431372554
1350	0.2699411764705886	0.22450980392156872	0.15173529411764736	0.10260982555085534	0.4378949662235777	0.2699411764705886
1351	0.2584705882352944	0.21753921568627496	0.15103921568627499	0.10316663624749056	0.41564254286147656	0.2584705882352944
1352	0.24675490196078484	0.2087941176470592	0.1409901960784317	0.10684711407736981	0.4286225118200961	0.24675490196078484
1353	0.2528235294117642	0.2101666666666673	0.14120588235294154	0.1029717464500085	0.4414844113541157	0.2528235294117642
1354	0.2575196078431382	0.21610784313725573	0.1443725490196082	0.105666753314271	0.43937259679445767	0.2575196078431382
1355	0.2580490196078442	0.21336274509803999	0.14488235294117682	0.10085477489965056	0.43854716766080415	0.2580490196078442
1356	0.25412745098039236	0.21538235294117683	0.1443039215686278	0.10786764268285441	0.4321592531152338	0.25412745098039236
1357	0.2571176470588241	0.21939215686274585	0.15381372549019648	0.10580177786213697	0.40177686265538	0.2571176470588241
1358	0.2519215686274519	0.20955882352941227	0.14770588235294138	0.098918156161806	0.413683063511832	0.2519215686274519
1359	0.2446568627450977	0.20705882352941188	0.14412745098039267	0.10433326831805495	0.41089961931476365	0.2446568627450977
1360	0.2905294117647061	0.24188235294117671	0.16782352941176504	0.10059124320869285	0.4223527029763103	0.2905294117647061
1361	0.25494117647058817	0.2200588235294119	0.1581666666666672	0.10659169959139563	0.37959544685432783	0.25494117647058817
1362	0.2524803921568635	0.2183235294117649	0.15662745098039255	0.1072755787392171	0.37964508989244006	0.2524803921568635
1363	0.25873529411764745	0.21995098039215719	0.15739215686274555	0.10288284802166958	0.39168655981205636	0.25873529411764745
1364	0.25753921568627475	0.21787254901960817	0.16058823529411817	0.09847642161324026	0.37645133046556634	0.25753921568627475
1365	0.2567843137254902	0.21700000000000044	0.158774509803922	0.09901303724450712	0.38168142944410344	0.2567843137254902
1366	0.2535294117647058	0.2170196078431375	0.1572254901960788	0.10348162475822081	0.3798530549110579	0.2535294117647058
1367	0.2579313725490199	0.21619607843137337	0.15524509803921605	0.09892750302336027	0.398114713596107	0.2579313725490199
1368	0.29785294117647143	0.24837254901960826	0.17467647058823574	0.09971612013159255	0.4135479411474278	0.29785294117647143
1369	0.26688235294117696	0.22388235294117628	0.16128431372549035	0.09879924488595836	0.39567261773565554	0.26688235294117696
1370	0.2569803921568627	0.21926470588235344	0.16133333333333397	0.10094642613092847	0.372195940790475	0.2569803921568627
1371	0.26510784313725505	0.22231372549019604	0.15919607843137273	0.09932426177913511	0.3995044561961462	0.26510784313725505
1372	0.26099019607843155	0.2219705882352945	0.15730392156862777	0.1039460413514879	0.3972803425866789	0.26099019607843155
1373	0.270666666666667	0.2223627450980398	0.15889215686274527	0.09464082098061621	0.41296001159084333	0.270666666666667
1374	0.2646078431372556	0.21919607843137315	0.15750000000000045	0.09600305110602593	0.4047795479807335	0.2646078431372556
1375	0.2635000000000002	0.2147058823529413	0.1520196078431378	0.09371793744320316	0.4230754920564034	0.2635000000000002
1376	0.28757843137254974	0.23799019607843178	0.1636764705882355	0.0999630743261063	0.4308458050659673	0.28757843137254974
1377	0.2725294117647068	0.2208921568627459	0.15433333333333368	0.09385368281353702	0.4337002662062025	0.2725294117647068
1378	0.26003921568627425	0.21164705882352958	0.14653921568627493	0.0956062307448679	0.4364726285628089	0.26003921568627425
1379	0.2631176470588242	0.2145294117647062	0.14199019607843183	0.09981114258734619	0.4603547209181008	0.2631176470588242
1380	0.2359999999999998	0.20920588235294177	0.13962745098039253	0.12032892505934324	0.4083582585576582	0.2359999999999998
1381	0.24124509803921593	0.21138235294117746	0.13753921568627492	0.11867397743744994	0.4298776770837555	0.24124509803921593
1382	0.24613725490196195	0.2130588235294127	0.14001960784313763	0.11471421532397143	0.43113200031865007	0.24613725490196195
1383	0.2513431372549023	0.21872549019607887	0.1459019607843142	0.11510925151092523	0.4195108632055222	0.2513431372549023
1384	0.24863725490196148	0.21648039215686338	0.1449215686274514	0.11499196521410344	0.41713654824336577	0.24863725490196148
1385	0.25069607843137304	0.21668627450980427	0.14429411764705918	0.11339414601185525	0.42442610770012873	0.25069607843137304
1386	0.2535196078431379	0.21697058823529453	0.14505882352941224	0.11050348006869722	0.42782010131868936	0.2535196078431379
1387	0.25480392156862824	0.2172843137254907	0.1463137254901963	0.10902765226820878	0.42577914582531834	0.25480392156862824
1388	0.25634313725490243	0.21926470588235283	0.14642156862745145	0.11044713996907986	0.4288063640188159	0.25634313725490243
1389	0.2565196078431379	0.2180588235294124	0.14843137254901978	0.10736205593348475	0.4213644181158043	0.2565196078431379
1390	0.24862745098039238	0.21843137254901987	0.14796078431372572	0.11667315932995721	0.4048895899053624	0.24862745098039238
1391	0.2439411764705892	0.21502941176470686	0.14571568627451031	0.11760987457164745	0.4026605578329719	0.2439411764705892
1392	0.2502156862745099	0.22071568627450983	0.14855882352941216	0.11830134696370564	0.4062769375440783	0.2502156862745099
1393	0.2670294117647069	0.2299019607843145	0.15708823529411808	0.11038285476487715	0.4117193523515812	0.2670294117647069
1394	0.2682058823529419	0.22876470588235365	0.15464705882352986	0.1087801087801089	0.42340168878166456	0.2682058823529419
1395	0.26937254901960866	0.22716666666666704	0.15455882352941205	0.10539948196851927	0.42622652496724484	0.26937254901960866
1396	0.26250980392156903	0.22371568627450997	0.15470588235294155	0.1066903116284706	0.4106662682999696	0.26250980392156903
1397	0.26928431372549105	0.22960784313725602	0.16026470588235334	0.10601019184652344	0.40484945571048936	0.26928431372549105
1398	0.262333333333334	0.23308823529411765	0.16148039215686316	0.11833705971938598	0.3844457732266985	0.262333333333334
1399	0.25667647058823584	0.22636274509804002	0.1562058823529415	0.116380431954203	0.3914288988197548	0.25667647058823584
1400	0.249245098039216	0.21688235294117653	0.1514117647058827	0.11153422186591799	0.3925185855327847	0.249245098039216
1401	0.25304901960784326	0.21830392156862774	0.15376470588235333	0.10834073927783823	0.39235209794273634	0.25304901960784326
1402	0.2628529411764712	0.22977450980392228	0.15797058823529458	0.11410232442201058	0.39901532952892427	0.2628529411764712
1403	0.24284313725490275	0.21477450980392215	0.14199019607843164	0.12028126113865385	0.41530076705692454	0.24284313725490275
1404	0.23663725490196033	0.20943137254902044	0.13772549019607852	0.12082466052136182	0.417988979574925	0.23663725490196033
1405	0.24484313725490295	0.21448039215686346	0.14071568627451003	0.11806797853309474	0.42528229358533015	0.24484313725490295
1406	0.24469607843137317	0.2115000000000009	0.14008823529411796	0.11377694470478038	0.4275011018069636	0.24469607843137317
1407	0.25186274509803896	0.2192058823529411	0.14551960784313775	0.11548508036016096	0.42222654729466463	0.25186274509803896
1408	0.2493823529411769	0.21621568627451032	0.14538235294117688	0.11351495726495743	0.4170303101780864	0.2493823529411769
1409	0.25227450980392196	0.21582352941176533	0.14710784313725514	0.10889966129082423	0.41687393129177674	0.25227450980392196
1410	0.2472156862745107	0.21297058823529508	0.14360784313725522	0.11157898057027545	0.4190989847715744	0.2472156862745107
1411	0.254696078431373	0.2146960784313735	0.14627450980392193	0.1051782861621011	0.42568998036875894	0.254696078431373
1412	0.23828431372548992	0.209784313725491	0.14409803921568648	0.11623468998300017	0.3952684632791591	0.23828431372548992
1413	0.24271568627451032	0.2138921568627459	0.1462058823529415	0.11689015305431456	0.3976249141656905	0.24271568627451032
1414	0.23591176470588235	0.21040196078431384	0.1416470588235298	0.12156352920783499	0.39957611270415	0.23591176470588235
1415	0.24132352941176546	0.2159313725490204	0.14958823529411808	0.12053364682412476	0.38013406459475946	0.24132352941176546
1416	0.2457156862745111	0.21999019607843118	0.15273529411764752	0.1205539153662286	0.3784064158321045	0.2457156862745111
1417	0.25644117647058884	0.22570588235294167	0.15513725490196115	0.11610051937159259	0.3950376572236877	0.25644117647058884
1418	0.24623529411764764	0.2167352941176474	0.15186274509803943	0.11456818339220143	0.3832616658703621	0.24623529411764764
1419	0.2513921568627451	0.2201274509803923	0.1551274509803927	0.11253691821977795	0.38292644879494353	0.2513921568627451
1420	0.25871568627451025	0.2243823529411768	0.15979411764705923	0.10882061446977191	0.3823562848156424	0.25871568627451025
1421	0.262127450980393	0.2277843137254913	0.1600392156862748	0.11059893082365067	0.38946029846280517	0.262127450980393
1422	0.2601568627450991	0.2293725490196085	0.1590294117647064	0.11593149135563058	0.38871721435031703	0.2601568627450991
1423	0.25871568627451047	0.22946078431372693	0.15935294117647097	0.11759579016609255	0.38406154079351257	0.25871568627451047
1424	0.25362745098039186	0.2236764705882356	0.15743137254902004	0.11477442587308122	0.3792810204870482	0.25362745098039186
1425	0.25616666666666715	0.2270980392156873	0.15871568627451002	0.11695171026157047	0.38042022274101606	0.25616666666666715
1426	0.24666666666666776	0.22049019607843118	0.14693137254901992	0.12292342475179217	0.4043322734499219	0.24666666666666776
1427	0.24930392156862788	0.2184705882352941	0.146774509803922	0.11654554726843812	0.411262731526996	0.24930392156862788
1428	0.2532549019607838	0.22125490196078407	0.14558823529411793	0.1171310629514964	0.4251316196964982	0.2532549019607838
1429	0.24762745098039274	0.2151568627450987	0.14385294117647096	0.1145173988348294	0.4190751445086704	0.24762745098039274
1430	0.25921568627450997	0.2237450980392158	0.1533137254901967	0.11084367092513699	0.40854765506807666	0.25921568627450997
1431	0.2658627450980404	0.2268235294117653	0.15523529411764747	0.1078518255937606	0.4161073825503367	0.2658627450980404
1432	0.2626568627450987	0.22468627450980383	0.15488235294117678	0.10794748173079742	0.41032436265910227	0.2626568627450987
1433	0.24375490196078486	0.2140686274509812	0.1477549019607848	0.11512799564270203	0.3938382335196872	0.24375490196078486
1434	0.25003921568627474	0.21680392156862768	0.1511568627450985	0.11064842355740617	0.39546737766624707	0.25003921568627474
1435	0.24127450980392207	0.21310784313725603	0.14241176470588265	0.11918220282956615	0.4097521332791548	0.24127450980392207
1436	0.24450000000000055	0.2111666666666669	0.1419019607843141	0.11251791686574251	0.4196238822727452	0.24450000000000055
1437	0.23866666666666678	0.2090784313725495	0.141245098039216	0.11604776760256334	0.40819093000328516	0.23866666666666678
1438	0.24273529411764763	0.21389215686274604	0.14694117647058869	0.11648415378842224	0.39464437174360795	0.24273529411764763
1439	0.25314705882352917	0.22585294117647087	0.16167647058823573	0.11693461950696736	0.361333798071335	0.25314705882352917
1440	0.26465686274509875	0.23185294117647132	0.1607450980392162	0.1140516400918327	0.3926282644934245	0.26465686274509875
1441	0.26033333333333436	0.22843137254902068	0.16261764705882414	0.11225377077689741	0.37534834676508255	0.26033333333333436
1442	0.2560098039215691	0.22646078431372613	0.16066666666666712	0.11501285347043734	0.37241986749894623	0.2560098039215691
1443	0.25614705882352995	0.22867647058823595	0.16064705882352992	0.1187249769017557	0.37283270180273215	0.25614705882352995
1444	0.27028431372548994	0.23760784313725516	0.16792156862745145	0.11346295054752147	0.3787224781457411	0.27028431372548994
1445	0.2731176470588238	0.24030392156862765	0.16534313725490235	0.1159222535552926	0.3946083710244805	0.2731176470588238
1446	0.26757843137254883	0.23691176470588193	0.16189215686274547	0.11830550401978912	0.3949730700179515	0.26757843137254883
1447	0.25998039215686397	0.23358823529411749	0.16260784313725526	0.1214928178278944	0.37453804962667026	0.25998039215686397
1448	0.2610098039215698	0.2369019607843132	0.1601078431372553	0.12684609405363137	0.38658302971115327	0.2610098039215698
1449	0.24743137254901995	0.22233333333333277	0.14918627450980435	0.12408941223430638	0.3970599889056176	0.24743137254901995
1450	0.24817647058823605	0.21565686274509863	0.14169607843137297	0.11576589018813481	0.42905111795844203	0.24817647058823605
1451	0.2599901960784316	0.22247058823529428	0.1495784313725494	0.11003078198070189	0.42467664693238716	0.2599901960784316
1452	0.2562647058823537	0.21653921568627507	0.14588235294117693	0.10668502235248822	0.43073568231378395	0.2562647058823537
1453	0.2625784313725493	0.22120588235294109	0.15192156862745138	0.10435309057617843	0.42142403763581293	0.2625784313725493
1454	0.25804901960784343	0.21914705882352958	0.15018627450980415	0.10655638368781419	0.4179932373390067	0.25804901960784343
1455	0.2632156862745099	0.22213725490196082	0.15364705882352991	0.10418157957528001	0.41626936829558836	0.2632156862745099
1456	0.23887254901960764	0.20856862745098062	0.14278431372549066	0.11410400299289226	0.40225733634311267	0.23887254901960764
1457	0.23928431372548997	0.20799019607843147	0.138852941176471	0.11473382793179766	0.41971565534477584	0.23928431372548997
1458	0.23262745098039286	0.19853921568627497	0.13561764705882376	0.10810173488293738	0.4170178691840871	0.23262745098039286
1459	0.2392647058823532	0.2089607843137258	0.13909803921568653	0.1162441682163715	0.4186437205490674	0.2392647058823532
1460	0.23264705882352985	0.202794117647059	0.14005882352941199	0.11292884371029194	0.3979772439949433	0.23264705882352985
1461	0.24078431372549033	0.21335294117647133	0.1451764705882356	0.11884741591468513	0.39706840390879383	0.24078431372549033
1462	0.24513725490196175	0.21596078431372626	0.15230392156862801	0.11428521139155828	0.378699408094705	0.24513725490196175
1463	0.24954901960784348	0.21864705882352944	0.15158823529411822	0.11409127301841408	0.39255126895576187	0.24954901960784348
1464	0.24179411764705988	0.21219607843137347	0.14618627450980426	0.11507041290675434	0.395410128532621	0.24179411764705988
1465	0.2498529411764707	0.2206372549019607	0.15411764705882397	0.11580474483700241	0.3831665685697454	0.2498529411764707
1466	0.2592647058823532	0.23174509803921636	0.16333333333333383	0.11885539090444623	0.37001323501606975	0.2592647058823532
1467	0.2708823529411775	0.24181372549019678	0.1695392156862749	0.11886104930508502	0.37412233079985624	0.2708823529411775
1468	0.2762549019607854	0.24412745098039315	0.1708725490196082	0.115855738518312	0.38146781176804717	0.2762549019607854
1469	0.27748039215686404	0.2437549019607853	0.17044117647058876	0.11415399645844772	0.38575416033636106	0.27748039215686404
1470	0.26300980392156953	0.23382352941176496	0.16586274509803967	0.1165943418441139	0.36936668281954793	0.26300980392156953
1471	0.2622647058823535	0.2362549019607844	0.1646862745098043	0.12224120030811408	0.37206085753803586	0.2622647058823535
1472	0.24986274509803963	0.22062745098039233	0.1477058823529416	0.11896992962252038	0.4088519187004623	0.24986274509803963
1473	0.24857843137254954	0.2154509803921577	0.1401274509803926	0.11575664436810758	0.4362847564582917	0.24857843137254954
1474	0.2532450980392164	0.2139019607843147	0.14052941176470624	0.10849207039517611	0.4450853625488756	0.2532450980392164
1475	0.25963725490196143	0.21658823529411816	0.14349019607843175	0.1048929405475366	0.4473435788996714	0.25963725490196143
1476	0.257705882352942	0.216725490196079	0.14620588235294163	0.10541047510184924	0.4326637753937458	0.257705882352942
1477	0.2586862745098047	0.21579411764705905	0.1487843137254906	0.10162057686589293	0.42484650951262043	0.2586862745098047
1478	0.25972549019607827	0.21977450980392177	0.14838235294117685	0.10686507587097556	0.4286954552317662	0.25972549019607827
1479	0.23314705882352993	0.19985294117647068	0.13487254901960827	0.11020218143123105	0.4215129725411037	0.23314705882352993
1480	0.23411764705882385	0.20262745098039225	0.1343431372549022	0.11406439356719367	0.4261725293132325	0.23411764705882385
1481	0.23397058823529412	0.20075490196078502	0.1364019607843141	0.10992765273311995	0.4170123611984061	0.23397058823529412
1482	0.24711764705882394	0.2112058823529417	0.14130392156862778	0.1101022267519073	0.42819170038879595	0.24711764705882394
1483	0.2363039215686272	0.20407843137254933	0.14068627450980442	0.11049591578659612	0.40463842675185385	0.2363039215686272
1484	0.2435882352941184	0.21047058823529452	0.14407843137254928	0.11119868637109985	0.4085164614022386	0.2435882352941184
1485	0.24950980392156935	0.21804901960784379	0.1492647058823533	0.11436022819885906	0.40176817288801603	0.24950980392156935
1486	0.246696078431373	0.216068627450981	0.1498725490196082	0.11394626704468774	0.3924810237253107	0.246696078431373
1487	0.2472647058823539	0.21608823529411814	0.14764705882352974	0.11450644621592315	0.40287855358629815	0.2472647058823539
1488	0.25563725490196065	0.22242156862745108	0.15035294117647088	0.11408573113573595	0.4118504314477454	0.25563725490196065
1489	0.25399019607843104	0.22660784313725557	0.15683333333333369	0.1196939118735298	0.3825220982745954	0.25399019607843104
1490	0.2763921568627456	0.24297058823529485	0.16697058823529465	0.11576023653794498	0.39589245175936355	0.2763921568627456
1491	0.28576470588235403	0.24619607843137314	0.1705784313725497	0.10941356711209414	0.403080828873336	0.28576470588235403
1492	0.28700000000000087	0.24470588235294205	0.17033333333333367	0.10624649859944006	0.406504065040651	0.28700000000000087
1493	0.2751666666666667	0.2382254901960784	0.16613725490196107	0.1101969247369838	0.3962304485694935	0.2751666666666667
1494	0.2726176470588243	0.23488235294117688	0.16028431372549068	0.11067958340606232	0.41205451864638387	0.2726176470588243
1495	0.26015686274509847	0.22451960784313768	0.15150000000000044	0.11200336852236155	0.4176590292432914	0.26015686274509847
1496	0.2501372549019615	0.21516666666666745	0.14342156862745142	0.11205022201806795	0.42662851767656956	0.2501372549019615
1497	0.26477450980392137	0.22054901960784332	0.14580392156862776	0.10471089136107704	0.44932795201243964	0.26477450980392137
1498	0.2607843137254907	0.21775490196078484	0.14508823529411807	0.10468039431686586	0.44364661654135285	0.2607843137254907
1499	0.26346078431372594	0.21781372549019676	0.14982352941176502	0.0997181721450555	0.43132512186953426	0.26346078431372594
1500	0.2615490196078433	0.21965686274509824	0.1495686274509807	0.10431623183330409	0.4281430392083357	0.2615490196078433
1501	0.2574117647058833	0.2164411764705893	0.14777450980392196	0.10438463143461853	0.42592169408897074	0.2574117647058833
1502	0.23446078431372594	0.20002941176470618	0.13570588235294134	0.10855753003077524	0.4212000836295216	0.23446078431372594
1503	0.24165686274509846	0.20781372549019606	0.13813725490196124	0.11217918363481318	0.428374376242443	0.24165686274509846
1504	0.23881372549019592	0.20348039215686264	0.13818627450980447	0.10814497272018675	0.4213637669855057	0.23881372549019592
1505	0.24928431372549104	0.21104901960784395	0.14246078431372575	0.10701174743024992	0.4285208636488781	0.24928431372549104
1506	0.23695098039215742	0.20112745098039267	0.13476470588235334	0.10823819117976273	0.4312549133187137	0.23695098039215742
1507	0.24997058823529433	0.21341176470588252	0.14425490196078472	0.10902964542953397	0.42291249950974513	0.24997058823529433
1508	0.24471568627451043	0.20999019607843153	0.14101960784313766	0.11085373924553212	0.42374103601618507	0.24471568627451043
1509	0.2553431372549021	0.22155882352941217	0.15225490196078467	0.11204628308765287	0.4037243232866182	0.2553431372549021
1510	0.25230392156862785	0.21794117647058858	0.1464705882352945	0.112552107457156	0.4194676510588687	0.25230392156862785
1511	0.2550196078431372	0.22223529411764725	0.15016666666666692	0.1145550880473744	0.41115638935875637	0.2550196078431372
1512	0.2491764705882355	0.21739215686274563	0.14853921568627465	0.11402825133950374	0.40387944601825615	0.2491764705882355
1513	0.2674509803921571	0.23457843137254894	0.16324509803921614	0.1140903816602371	0.3896260997067437	0.2674509803921571
1514	0.2754607843137261	0.2348529411764709	0.163274509803922	0.10633866410323599	0.4072676798234685	0.2754607843137261
1515	0.2893431372549029	0.23997058823529432	0.16824509803921603	0.09871545768566425	0.41852742859079123	0.2893431372549029
1516	0.26685294117647124	0.22978431372549063	0.1594019607843142	0.10916970802919684	0.40265990668283147	0.26685294117647124
1517	0.272843137254903	0.23182352941176526	0.16095098039215727	0.10556675136540165	0.41009701760689976	0.272843137254903
1518	0.253519607843137	0.21912745098039235	0.14930392156862785	0.11166509877704649	0.41107544761978204	0.253519607843137
1519	0.25373529411764734	0.21726470588235322	0.14163725490196113	0.11244242318232169	0.44179127545303426	0.25373529411764734
1520	0.2586960784313736	0.21280392156862826	0.14389215686274548	0.10004269854824939	0.44377913366430516	0.2586960784313736
1521	0.25669607843137365	0.21545098039215763	0.1436764705882359	0.10584374277122345	0.44028568154909675	0.25669607843137365
1522	0.2654019607843137	0.21874509803921557	0.15010784313725542	0.09922052154194966	0.43441320970780345	0.2654019607843137
1523	0.25737254901960865	0.21413725490196145	0.15083333333333376	0.09903070457961415	0.41394941337802854	0.25737254901960865
1524	0.24784313725490162	0.20545098039215692	0.14132352941176513	0.1003374750728641	0.42978639240506084	0.24784313725490162
1525	0.23752941176470593	0.2001372549019612	0.13456862745098064	0.1061385132990546	0.4334654119200915	0.23752941176470593
1526	0.23419607843137275	0.20068627450980397	0.132196078431373	0.11191208509547573	0.4355324849296704	0.23419607843137275
1527	0.23833333333333345	0.2027058823529414	0.13472549019607868	0.10935528639919262	0.4347182229535163	0.23833333333333345
1528	0.2412058823529415	0.2034705882352945	0.13393137254902	0.10803935904465976	0.4447425110758842	0.2412058823529415
1529	0.2397647058823532	0.20185294117647115	0.1380196078431377	0.10456414209545872	0.4243539417729789	0.2397647058823532
1530	0.23859803921568642	0.20426470588235293	0.13565686274509844	0.11107936507936468	0.43144183753132953	0.23859803921568642
1531	0.24195098039215754	0.20584313725490194	0.13799019607843166	0.10877970577140612	0.42967705336520967	0.24195098039215754
1532	0.24488235294117708	0.20749019607843205	0.14382352941176482	0.10499935325313714	0.412683161181841	0.24488235294117708
1533	0.2476372549019612	0.20699019607843192	0.14100000000000038	0.10313812019245526	0.43061878934241204	0.2476372549019612
1534	0.24523529411764752	0.20852941176470643	0.14216666666666714	0.10731158248517723	0.42028464060126247	0.24523529411764752
1535	0.24534313725490242	0.21039215686274598	0.14776470588235335	0.10696942295455382	0.3977222777222772	0.24534313725490242
1536	0.269754901960785	0.2296470588235299	0.16329411764705903	0.10387696841329769	0.39465745956750936	0.269754901960785
1537	0.2949607843137266	0.24704901960784426	0.170852941176471	0.10232509150275206	0.42076048660506615	0.2949607843137266
1538	0.29190196078431474	0.24344117647058944	0.1710294117647064	0.0998458917998221	0.4140861154027006	0.29190196078431474
1539	0.27291176470588313	0.23053921568627522	0.16272549019607874	0.10257436901266441	0.40374321945612013	0.27291176470588313
1540	0.2695686274509809	0.23020588235294162	0.1610490196078436	0.1062125455476254	0.40256764620308355	0.2695686274509809
1541	0.2603627450980395	0.22134313725490207	0.14831372549019636	0.10862717648088167	0.43035734457958313	0.2603627450980395
1542	0.2561372549019617	0.21220588235294177	0.14145098039215728	0.10282384453182859	0.4477531960499123	0.2561372549019617
1543	0.26164705882353073	0.213686274509805	0.1417254901960789	0.10001090037061276	0.4583333333333342	0.26164705882353073
1544	0.262921568627452	0.21354901960784414	0.14315686274509848	0.09795896092556244	0.45551495264374714	0.262921568627452
1545	0.2687156862745098	0.2164607843137261	0.14789215686274554	0.09458509142053502	0.44963333211718615	0.2687156862745098
1546	0.25362745098039235	0.20964705882353002	0.14295098039215728	0.10043700357279996	0.43637417858523264	0.25362745098039235
1547	0.25192156862745124	0.20234313725490258	0.13462745098039247	0.09621921319514144	0.4655977584059769	0.25192156862745124
1548	0.24124509803921604	0.1977941176470592	0.13332352941176498	0.09956395348837217	0.4473523794042342	0.24124509803921604
1549	0.24486274509803935	0.2066078431372551	0.13614705882352982	0.10801995971984246	0.4439862267777053	0.24486274509803935
1550	0.2375784313725494	0.20050000000000054	0.13397058823529437	0.10702119606358852	0.43609953369372323	0.2375784313725494
1551	0.25714705882352984	0.2085784313725486	0.13925490196078455	0.09800415800415695	0.4584620077013992	0.25714705882352984
1552	0.24559803921568651	0.20128431372549052	0.13541176470588273	0.09963816472402649	0.4486447646800517	0.24559803921568651
1553	0.25837254901960854	0.21331372549019662	0.14238235294117685	0.10192150564900115	0.4489261592168172	0.25837254901960854
1554	0.2442843137254905	0.20479411764705932	0.138352941176471	0.10453493752892203	0.43363968375004913	0.2442843137254905
1555	0.25982352941176534	0.2166666666666673	0.14573529411764738	0.10362063532983891	0.43909893592936394	0.25982352941176534
1556	0.24476470588235302	0.20936274509803973	0.1396862745098042	0.11051502145922805	0.42930385324040604	0.24476470588235302
1557	0.25637254901960843	0.21845098039215738	0.14516666666666694	0.10983278967939115	0.43376673040152985	0.25637254901960843
1558	0.2509509803921575	0.21452941176470663	0.14638235294117669	0.10861616351021978	0.41668945579560174	0.2509509803921575
1559	0.2745196078431383	0.23379411764705982	0.16175490196078485	0.1064742363646904	0.4107710438912899	0.2745196078431383
1560	0.2773725490196082	0.23178431372549077	0.16257843137254938	0.10047826458279985	0.41386257599321313	0.2773725490196082
1561	0.2910490196078438	0.23892156862745145	0.1682843137254904	0.0958978863866262	0.42180078822380224	0.2910490196078438
1562	0.27360784313725595	0.22982352941176504	0.1631470588235298	0.10060353243986796	0.4037193636233346	0.27360784313725595
1563	0.26500000000000057	0.22559803921568705	0.1587450980392161	0.10486252076028829	0.40096189419163863	0.26500000000000057
1564	0.24923529411764755	0.21605882352941233	0.14472549019607894	0.1137585991244529	0.41932184721894333	0.24923529411764755
1565	0.2548627450980394	0.2089901960784315	0.1400882352941179	0.10005409868739489	0.450338513617479	0.2548627450980394
1566	0.2609509803921576	0.21071568627451054	0.14086274509803945	0.09694668952567587	0.46019461246571797	0.2609509803921576
1567	0.25789215686274575	0.21168627450980446	0.14003921568627495	0.10132268530072369	0.45698536399923934	0.25789215686274575
1568	0.2613235294117657	0.21151960784313822	0.14535294117647107	0.09509116014315132	0.4437816544738325	0.2613235294117657
1569	0.2520588235294124	0.20723529411764727	0.14149019607843194	0.09910149553703317	0.4386619992220917	0.2520588235294124
1570	0.2470882352941184	0.19786274509803975	0.13379411764705917	0.0942511826468212	0.4585168432329487	0.2470882352941184
1571	0.24450000000000063	0.1978921568627457	0.13796078431372574	0.09375479279776715	0.435743213440796	0.24450000000000063
1572	0.24250980392156943	0.2003627450980398	0.13322549019607877	0.10238928261714657	0.45063874514877145	0.24250980392156943
1573	0.24159803921568707	0.19918627450980486	0.13286274509803953	0.10165900279505957	0.45006695613358816	0.24159803921568707
1574	0.24705882352941214	0.2005294117647065	0.13474509803921597	0.09761987895716989	0.4546031746031743	0.24705882352941214
1575	0.24406862745098085	0.2044215686274511	0.13561764705882395	0.10573735912734233	0.44434625426792457	0.24406862745098085
1576	0.24622549019607867	0.20436274509803945	0.13817647058823546	0.10209297401929653	0.438821421461278	0.24622549019607867
1577	0.2477941176470593	0.20749019607843167	0.13950000000000043	0.10463817973323651	0.43703264094955424	0.2477941176470593
1578	0.2502647058823529	0.20689215686274542	0.14009803921568661	0.10105010234048267	0.440200571943431	0.2502647058823529
1579	0.24753921568627513	0.20845098039215768	0.14141176470588265	0.10528098537336461	0.42872985068715613	0.24753921568627513
1580	0.24914705882352997	0.20552941176470652	0.141509803921569	0.09912863952393987	0.4320229803643802	0.24914705882352997
1581	0.24921568627451005	0.20912745098039276	0.14356862745098067	0.10342427616926558	0.42391817466561704	0.24921568627451005
1582	0.25906862745098086	0.21663725490196095	0.1532941176470593	0.09980844687490298	0.40828760643330103	0.25906862745098086
1583	0.26767647058823546	0.22440196078431435	0.1579117647058826	0.1009586757175188	0.410064828040874	0.26767647058823546
1584	0.2749117647058835	0.2273039215686283	0.15779411764705933	0.0989173502985657	0.4260190435433835	0.2749117647058835
1585	0.26648039215686337	0.22409803921568677	0.1572450980392161	0.10200143600789797	0.409918693204812	0.26648039215686337
1586	0.2590098039215692	0.22137254901960804	0.15398039215686285	0.10694172189551603	0.4055036148226664	0.2590098039215692
1587	0.2535098039215687	0.21485294117647175	0.14134313725490227	0.1092270489176369	0.44245494624487475	0.2535098039215687
1588	0.25475490196078426	0.20700000000000007	0.13547058823529448	0.09994246732966215	0.4682316721185284	0.25475490196078426
1589	0.2572450980392166	0.21019607843137267	0.14100000000000024	0.09921003064293875	0.45188459926064356	0.2572450980392166
1590	0.25074509803921563	0.2075294117647058	0.13871568627451025	0.10237449315947576	0.4467860494213306	0.25074509803921563
1591	0.25332352941176517	0.21015686274509884	0.14016666666666688	0.10308727545774915	0.44668911335578015	0.25332352941176517
1592	0.2454607843137258	0.20117647058823554	0.13744117647058868	0.0983390815029949	0.44006869832647577	0.2454607843137258
1593	0.2515098039215686	0.2065000000000001	0.1373627450980396	0.10094763663431529	0.45384735323925923	0.2515098039215686
1594	0.2457647058823538	0.19786274509803967	0.13072549019607874	0.09726720072723115	0.46808680389341056	0.2457647058823538
1595	0.2486274509803926	0.20376470588235315	0.13346078431372585	0.10174228881132742	0.4632097791798102	0.2486274509803926
1596	0.24428431372549098	0.20072549019607933	0.1336862745098043	0.10102532281417172	0.45274310711562404	0.24428431372549098
1597	0.2514607843137254	0.20606862745098084	0.13579411764705926	0.10126010058202001	0.45997894654762184	0.2514607843137254
1598	0.2455980392156865	0.2036568627450983	0.13581372549019652	0.10299458236589863	0.44700810346892206	0.2455980392156865
1599	0.25322549019607893	0.21055882352941196	0.13830392156862778	0.10478871637376978	0.4538309651941614	0.25322549019607893
1600	0.24504901960784384	0.20079411764705932	0.13661764705882373	0.09864376130198915	0.4424884976995407	0.24504901960784384
1601	0.2513431372549029	0.21272549019607936	0.14340196078431403	0.10703905540417834	0.42945742481569704	0.2513431372549029
1602	0.25571568627451025	0.21261764705882416	0.1430000000000004	0.10293989736453019	0.44078518575317194	0.25571568627451025
1603	0.2630980392156859	0.218480392156863	0.14825490196078456	0.10191508735985484	0.4365032046504678	0.2630980392156859
1604	0.25262745098039224	0.20974509803921593	0.14268627450980437	0.1016586409844837	0.4351909344923921	0.25262745098039224
1605	0.26550980392156864	0.22096078431372582	0.1528725490196083	0.10074854208373246	0.4242301159441678	0.26550980392156864
1606	0.26829411764705935	0.21940196078431362	0.15406862745098088	0.09532801190169567	0.4257472776437909	0.26829411764705935
1607	0.2735784313725496	0.2343137254901963	0.15983333333333363	0.10913348273286176	0.41576778355133504	0.2735784313725496
1608	0.2612843137254903	0.22093137254901976	0.1537843137254905	0.10410396716826259	0.411429214663614	0.2612843137254903
1609	0.25403921568627474	0.22154901960784318	0.14999019607843173	0.11462357486101914	0.40957857363383676	0.25403921568627474
1610	0.25487254901960893	0.21639215686274565	0.1463431372549024	0.10757302017464575	0.4258183636573458	0.25487254901960893
1611	0.2520784313725495	0.2107352941176475	0.1410784313725494	0.1045898840016487	0.4403391412570001	0.2520784313725495
1612	0.25636274509804025	0.20873529411764732	0.14028431372549052	0.09828265765765698	0.45278978163600997	0.25636274509804025
1613	0.2559803921568632	0.2094313725490201	0.14126470588235332	0.09903711933452992	0.44814247414783553	0.2559803921568632
1614	0.264156862745098	0.21124509803921604	0.14773529411764758	0.09091929824561425	0.44072891923990287	0.264156862745098
1615	0.2612941176470591	0.21712745098039235	0.14714705882352974	0.10217870537375802	0.436852769022962	0.2612941176470591
1616	0.26303921568627503	0.2126568627450988	0.1475490196078436	0.09395868704018145	0.4390607528885569	0.26303921568627503
1617	0.24203921568627504	0.1989705882352947	0.13322549019607885	0.10069976274138827	0.44957064160725807	0.24203921568627504
1618	0.24096078431372592	0.19925490196078446	0.1312254901960787	0.10332350576252981	0.4554072747986002	0.24096078431372592
1619	0.24113725490196117	0.19900000000000082	0.13482352941176518	0.10060863150129166	0.4408846966986491	0.24113725490196117
1620	0.23926470588235368	0.19784313725490255	0.13226470588235317	0.10214708936534121	0.44720344191764055	0.23926470588235368
1621	0.2451274509803924	0.20339215686274553	0.13637254901960824	0.10270741308332602	0.4436667599888003	0.2451274509803924
1622	0.24292156862745126	0.20155882352941204	0.13456862745098058	0.10304318976957418	0.44604084268302513	0.24292156862745126
1623	0.24412745098039287	0.2025000000000008	0.1375686274509807	0.1015579476799464	0.43648849443797477	0.24412745098039287
1624	0.242480392156863	0.20478431372549044	0.13958823529411796	0.10560584405272345	0.42433186431083914	0.242480392156863
1625	0.25011764705882417	0.21144117647058902	0.1454117647058828	0.105102996254682	0.41862652869237976	0.25011764705882417
1626	0.27017647058823596	0.22439215686274594	0.1590000000000006	0.09803057025279277	0.41149575440888225	0.27017647058823596
1627	0.2719117647058832	0.22769607843137354	0.1612941176470594	0.10004726875240078	0.40681449432125444	0.2719117647058832
1628	0.2693627450980396	0.21820588235294136	0.15127450980392196	0.09446519994465173	0.4383985441310275	0.2693627450980396
1629	0.25470588235294184	0.21489215686274538	0.1437647058823534	0.10685460115470673	0.4355658198614315	0.25470588235294184
1630	0.26430392156862775	0.22400000000000023	0.16308823529411798	0.10030027121270811	0.3829518899068951	0.26430392156862775
1631	0.269284313725491	0.22748039215686355	0.1604509803921573	0.10264841005314858	0.4041577165325665	0.269284313725491
1632	0.26162745098039275	0.23002941176470626	0.16158823529411814	0.11402391219129722	0.38237277973469186	0.26162745098039275
1633	0.256607843137256	0.21538235294117683	0.14265686274509837	0.10636955461871511	0.44406663100787147	0.256607843137256
1634	0.2574803921568635	0.21211764705882463	0.14205882352941213	0.10116367960587856	0.4482732361116402	0.2574803921568635
1635	0.25807843137255	0.2172450980392161	0.14525490196078494	0.10634630981346245	0.4371676037076429	0.25807843137255
1636	0.2523039215686273	0.20701960784313742	0.1313333333333338	0.10427641353972511	0.4794637653001727	0.2523039215686273
1637	0.26966666666666644	0.22090196078431343	0.15075490196078478	0.09831808063319268	0.44095833636297316	0.26966666666666644
1638	0.26572549019607844	0.21809803921568643	0.14876470588235335	0.09879854708018998	0.4401564344746148	0.26572549019607844
1639	0.2738039215686279	0.221764705882353	0.1477352941176475	0.0978691966715914	0.4604339730736171	0.2738039215686279
1640	0.24412745098039262	0.20116666666666697	0.1342058823529416	0.10152812462837413	0.4502630416449132	0.24412745098039262
1641	0.24850980392156888	0.20569607843137258	0.13685294117647095	0.10275997307343304	0.4493056651412331	0.24850980392156888
1642	0.23877450980392184	0.20065686274509864	0.13022549019607876	0.1081406551059735	0.45460890987476826	0.23877450980392184
1643	0.2515098039215689	0.20395098039215706	0.13208823529411792	0.10029280573570849	0.47481874171669086	0.2515098039215689
1644	0.24327450980392154	0.20214705882352985	0.13316666666666696	0.10441337963375234	0.4526073990489227	0.24327450980392154
1645	0.25227450980392185	0.20914705882352966	0.13746078431372585	0.1040617083653544	0.4551142546245911	0.25227450980392185
1646	0.25352941176470634	0.20960784313725525	0.14246078431372586	0.10075911377879766	0.4380897138437737	0.25352941176470634
1647	0.26229411764705857	0.22058823529411792	0.15138235294117713	0.10399540351807683	0.422852657546532	0.26229411764705857
1648	0.2634117647058829	0.22109803921568666	0.15313725490196142	0.10271455666192479	0.41863927348518565	0.2634117647058829
1649	0.28100980392156916	0.2323039215686282	0.16113725490196099	0.09894768408713006	0.42657781809301226	0.28100980392156916
1650	0.27963725490196106	0.23226470588235326	0.16245098039215722	0.09929167015254192	0.41906531571012795	0.27963725490196106
1651	0.28162745098039293	0.23376470588235357	0.1598529411764709	0.10115932694630066	0.4323957390517306	0.28162745098039293
1652	0.2687352941176474	0.22355882352941236	0.15126470588235322	0.10257052245034258	0.4371237824231145	0.2687352941176474
1653	0.2651176470588243	0.22871568627451047	0.15476470588235325	0.11168858090499889	0.4162414022631467	0.2651176470588243
1654	0.2584411764705883	0.21755882352941192	0.1525980392156867	0.1022909719649252	0.4095444027161321	0.2584411764705883
1655	0.26647058823529485	0.22800980392156955	0.1566274509803924	0.10830953230988988	0.41221486387049366	0.26647058823529485
1656	0.2537352941176472	0.21561764705882352	0.1411470588235298	0.11024033437826504	0.4437231946215359	0.2537352941176472
1657	0.2509215686274517	0.21188235294117708	0.14108823529411788	0.1074265821654915	0.4377197780729865	0.2509215686274517
1658	0.24262745098039218	0.20412745098039234	0.1405980392156868	0.10377630441049289	0.4205188298044265	0.24262745098039218
1659	0.2434019607843137	0.20174509803921567	0.13269607843137282	0.10395265084425537	0.4548274056470766	0.2434019607843137
1660	0.2624901960784316	0.21637254901960837	0.14724509803921598	0.09997164327236675	0.43904534249645116	0.2624901960784316
1661	0.26381372549019616	0.21620588235294175	0.14677450980392195	0.0988719495169492	0.44364339068712944	0.26381372549019616
1662	0.2622058823529419	0.21474509803921651	0.1414215686274513	0.10117694805194842	0.4606468498784822	0.2622058823529419
1663	0.24316666666666717	0.19782352941176512	0.13043137254901974	0.09963185204510545	0.46361327258799395	0.24316666666666717
1664	0.24240196078431409	0.20248039215686284	0.1313431372549022	0.10675612052730664	0.4581597573306368	0.24240196078431409
1665	0.24216666666666664	0.20115686274509836	0.1336960784313729	0.10365449505905068	0.44791708837698724	0.24216666666666664
1666	0.23813725490196144	0.1988235294117654	0.12979411764705914	0.10618948511446952	0.4549608892548376	0.23813725490196144
1667	0.24091176470588302	0.20121568627451014	0.13353921568627486	0.10504930606281924	0.4456924266471331	0.24091176470588302
1668	0.24100980392156895	0.2027254901960788	0.1343333333333336	0.10685292405722523	0.44262295081967173	0.24100980392156895
1669	0.260421568627452	0.21647058823529441	0.1466274509803925	0.10229459234369993	0.4369611866129588	0.260421568627452
1670	0.2811372549019614	0.2287647058823539	0.15262745098039257	0.09874376970806686	0.45710698842237385	0.2811372549019614
1671	0.2821568627450989	0.22969607843137368	0.15900980392156908	0.0956664809065102	0.43644892286309944	0.2821568627450989
1672	0.27780392156862826	0.23036274509803992	0.15808823529411803	0.10061965986951664	0.4309359119141731	0.27780392156862826
1673	0.2827941176470595	0.23106862745098156	0.16215686274509827	0.09520520113774984	0.4265903969492118	0.2827941176470595
1674	0.26934313725490244	0.22061764705882353	0.1500980392156867	0.09856395077968638	0.4427255851199353	0.26934313725490244
1675	0.27209803921568737	0.22810784313725602	0.15672549019607887	0.10311862678450073	0.4240109533760906	0.27209803921568737
1676	0.2689411764705893	0.22757843137254993	0.15559803921568674	0.10584436179107931	0.42144211140274185	0.2689411764705893
1677	0.2689313725490202	0.22595098039215764	0.15368627450980413	0.1045087196937478	0.42852976559367195	0.2689313725490202
1678	0.26492156862745053	0.22497058823529503	0.15020588235294144	0.10862319459875386	0.4330175412626729	0.26492156862745053
1679	0.25042156862745185	0.2182745098039219	0.1435098039215689	0.11655204034846346	0.4269271424656471	0.25042156862745185
1680	0.24177450980392248	0.2071960784313726	0.13942156862745125	0.11036079182630804	0.4233404971412362	0.24177450980392248
1681	0.24769607843137334	0.2102941176470594	0.14143137254902	0.10800504351569938	0.42901246784088687	0.24769607843137334
1682	0.24799019607843167	0.2115686274509811	0.1392941176470589	0.11082048044256108	0.4383079660011864	0.24799019607843167
1683	0.2546862745098042	0.21420588235294222	0.1437058823529415	0.10587455830388807	0.4357533297405491	0.2546862745098042
1684	0.2579607843137262	0.21465686274509863	0.1418627450980397	0.10450092889714568	0.4500608087564606	0.2579607843137262
1685	0.2500882352941179	0.20899019607843175	0.1378137254901966	0.10565840027942723	0.448939589948644	0.2500882352941179
1686	0.24365686274509846	0.20192156862745173	0.13275490196078457	0.10394566242338578	0.4551563191566409	0.24365686274509846
1687	0.2477254901960786	0.2053039215686274	0.13390196078431413	0.10455067470571301	0.4594744340668026	0.2477254901960786
1688	0.24769607843137284	0.20851960784313742	0.1353137254901965	0.10856669283782579	0.4537106669305353	0.24769607843137284
1689	0.24960784313725537	0.2093627450980395	0.1368431372549025	0.1071842578102356	0.45176747839748516	0.24960784313725537
1690	0.25060784313725554	0.2113725490196083	0.13650000000000026	0.10935933785834974	0.45532430952194697	0.25060784313725554
1691	0.2559313725490201	0.21325490196078511	0.1395196078431376	0.10556678457133284	0.4548553916874159	0.2559313725490201
1692	0.2589803921568641	0.21289215686274596	0.13644117647058857	0.10398165186548243	0.47316020593579794	0.2589803921568641
1693	0.270686274509804	0.21930392156862777	0.14005882352941218	0.1011082757930553	0.482578775805866	0.270686274509804
1694	0.2615490196078437	0.2167745098039223	0.14087254901960836	0.10482844531101927	0.4613914086513224	0.2615490196078437
1695	0.2619901960784311	0.22000980392156858	0.14551960784313736	0.10659371492704837	0.4445608651723225	0.2619901960784311
1696	0.2536666666666672	0.21751960784313762	0.14387254901960833	0.11179569604428942	0.4328283218675111	0.2536666666666672
1697	0.257637254901961	0.21923529411764697	0.14826470588235324	0.1081480817497306	0.4245214810304799	0.257637254901961
1698	0.2628823529411772	0.22055882352941214	0.14807843137254945	0.10522345573583798	0.43671216528679035	0.2628823529411772
1699	0.27156862745098104	0.230941176470589	0.16033333333333386	0.1057935248839535	0.4096028880866421	0.27156862745098104
1700	0.2592450980392165	0.2236274509803928	0.15346078431372578	0.11054989187519305	0.40804749839277016	0.2592450980392165
1701	0.2581764705882359	0.22260784313725498	0.14827450980392198	0.11272673208444772	0.42568542568542544	0.2581764705882359
1702	0.2604803921568629	0.21934313725490234	0.14450980392156906	0.10754642545157399	0.4452181113327549	0.2604803921568629
1703	0.25675490196078465	0.21295098039215737	0.1413431372549023	0.10340921961717094	0.4495016991866808	0.25675490196078465
1704	0.2541372549019615	0.21378431372549078	0.14250980392156898	0.1064172375431817	0.4392407993210402	0.2541372549019615
1705	0.30550980392156907	0.24434313725490217	0.1586176470588239	0.09726579011768871	0.48080996084975247	0.30550980392156907
1706	0.26464705882352973	0.21928431372549056	0.15253921568627504	0.09922751785454009	0.4236126546639981	0.26464705882352973
1707	0.26906862745098126	0.2235196078431374	0.15375490196078465	0.1008331916340751	0.42856622335580313	0.26906862745098126
1708	0.26881372549019644	0.22491176470588267	0.1524705882352946	0.10377517485463877	0.4328020715562191	0.26881372549019644
1709	0.2704607843137262	0.22367647058823611	0.15569607843137287	0.09872430092829926	0.4243303005038609	0.2704607843137262
1710	0.26900000000000024	0.22489215686274533	0.15301960784313762	0.10328261482107627	0.43115387418908	0.26900000000000024
1711	0.2698039215686278	0.2235098039215691	0.15512745098039274	0.0993844575532188	0.42503633720930095	0.2698039215686278
1712	0.2740490196078437	0.22570588235294164	0.15530392156862793	0.0988138485248788	0.4332987514756908	0.2740490196078437
1713	0.33326470588235324	0.2679509803921571	0.1760490196078435	0.09742662343061435	0.4717441826258341	0.33326470588235324
1714	0.27737254901960834	0.2270098039215696	0.15819607843137304	0.09623505539102843	0.4296620952919546	0.27737254901960834
1715	0.2783235294117656	0.22996078431372652	0.1581862745098043	0.09957292856754306	0.4316460600936987	0.2783235294117656
1716	0.2770098039215696	0.2289705882352952	0.15741176470588278	0.09972128863021607	0.43174659352327066	0.2770098039215696
1717	0.28623529411764737	0.23528431372549063	0.16178431372549057	0.09843233023475673	0.43478558706672077	0.28623529411764737
1718	0.28333333333333377	0.22896078431372557	0.15632352941176517	0.09531712337578752	0.44826989619377083	0.28333333333333377
1719	0.2808921568627462	0.22842156862745167	0.15799019607843165	0.09551159327802584	0.43754144706991155	0.2808921568627462
1720	0.27621568627450943	0.2227450980392157	0.1543627450980395	0.09353125754284347	0.44115141619933096	0.27621568627450943
1721	0.3116764705882359	0.25393137254902004	0.1679019607843141	0.09972724173201492	0.4612940769400143	0.3116764705882359
1722	0.284254901960785	0.22926470588235268	0.15805882352941217	0.09404133001864402	0.44395392150100016	0.284254901960785
1723	0.2819117647058823	0.22721568627450986	0.15510784313725506	0.09477604247203754	0.44980003477655994	0.2819117647058823
1724	0.2705686274509811	0.22419607843137304	0.14992156862745132	0.10260577496072366	0.4459018769476051	0.2705686274509811
1725	0.2409019607843142	0.21281372549019692	0.1424607843137259	0.11911164226670716	0.40863584567800687	0.2409019607843142
1726	0.2386666666666666	0.20976470588235338	0.13959803921568664	0.11804387267029585	0.41509201445941335	0.2386666666666666
1727	0.2405980392156863	0.20794117647058866	0.13700000000000043	0.11412889183306564	0.4305855507110532	0.2405980392156863
1728	0.24704901960784387	0.21690196078431434	0.14366666666666703	0.11806543385490753	0.41846898686455836	0.24704901960784387
1729	0.2578039215686284	0.21697058823529494	0.1459411764705888	0.10582822085889572	0.43390629753574683	0.2578039215686284
1730	0.24353921568627537	0.2121078431372555	0.14211764705882382	0.11501530530046707	0.41644861317982457	0.24353921568627537
1731	0.24788235294117694	0.21269607843137323	0.14288235294117688	0.11081543728602589	0.4235880398671091	0.24788235294117694
1732	0.2530098039215695	0.2142156862745107	0.1467254901960788	0.10583279525259078	0.4200798233037554	0.2530098039215695
1733	0.25191176470588245	0.21555882352941247	0.14677450980392193	0.1090389158274284	0.41735746254134926	0.25191176470588245
1734	0.24485294117647122	0.21155882352941238	0.14655882352941213	0.11021344504288862	0.4014414414414415	0.24485294117647122
1735	0.24415686274509846	0.21495098039215757	0.1450784313725495	0.11753743650636632	0.40579826533890045	0.24415686274509846
1736	0.2433039215686289	0.2145588235294127	0.146196078431373	0.11733131415110175	0.3991215698916083	0.2433039215686289
1737	0.25904901960784305	0.2228823529411763	0.15131372549019634	0.11071677738344377	0.41588767361768036	0.25904901960784305
1738	0.26988235294117696	0.22980392156862853	0.15800000000000047	0.10696343030727977	0.4145597210113332	0.26988235294117696
1739	0.2721960784313728	0.2280882352941184	0.15562745098039266	0.10360246705915395	0.42825241319694435	0.2721960784313728
1740	0.2607058823529414	0.22062745098039227	0.15186274509803957	0.1052963430012608	0.41749398315282704	0.2607058823529414
1741	0.2783039215686283	0.23083333333333442	0.15593137254901998	0.1020135662019981	0.43970831718744535	0.2783039215686283
1742	0.27458823529411813	0.23009803921568708	0.1621862745098044	0.10069777583951205	0.4093473293344751	0.27458823529411813
1743	0.2690000000000003	0.23548039215686256	0.15591176470588305	0.11726629099840975	0.4204023616881677	0.2690000000000003
1744	0.2643823529411774	0.22857843137254907	0.1573627450980396	0.1109075363380959	0.40479104090184365	0.2643823529411774
1745	0.2563823529411765	0.21990196078431404	0.15442156862745154	0.10703525641025656	0.3976903368896006	0.2563823529411765
1746	0.2566666666666671	0.22117647058823553	0.1530980392156866	0.1095544616938026	0.4035141329258974	0.2566666666666671
1747	0.2651764705882358	0.23150980392156895	0.15827450980392194	0.1141782831988259	0.4031351671103221	0.2651764705882358
1748	0.24343137254902036	0.21584313725490278	0.14360784313725536	0.12060498919662173	0.4100684655658477	0.24343137254902036
1749	0.2364607843137256	0.20743137254901978	0.1388627450980394	0.1170935878118199	0.4127451386873415	0.2364607843137256
1750	0.253774509803922	0.21475490196078525	0.14103921568627484	0.10898049105719416	0.44423411242032035	0.253774509803922
1751	0.24133333333333362	0.2090490196078434	0.13997058823529449	0.11358287390785687	0.42001137471563127	0.24133333333333362
1752	0.2573921568627455	0.21860784313725506	0.14685294117647105	0.1081892091648185	0.42945836824864697	0.2573921568627455
1753	0.24314705882352994	0.21059803921568676	0.14157843137254938	0.11325611325611327	0.4177250917301719	0.24314705882352994
1754	0.25498039215686313	0.21902941176470606	0.14516666666666708	0.11210308603398472	0.43067517686865503	0.25498039215686313
1755	0.24765686274509818	0.20887254901960808	0.14296078431372602	0.10492555482723094	0.4227465262657834	0.24765686274509818
1756	0.25629411764705934	0.21801960784313745	0.14638235294117685	0.10862843041060821	0.42885012623364666	0.25629411764705934
1757	0.23664705882352932	0.20521568627450967	0.14123529411764757	0.11176188518975161	0.40318170519512564	0.23664705882352932
1758	0.2523823529411764	0.2202745098039216	0.14992156862745135	0.11443880968328385	0.4059744396534964	0.2523823529411764
1759	0.23702941176470568	0.20899019607843175	0.14334313725490236	0.11678526580159133	0.3952516854862037	0.23702941176470568
1760	0.2526176470588234	0.220186274509804	0.14985294117647097	0.11406856197926613	0.40679939457445385	0.2526176470588234
1761	0.2518627450980397	0.21550000000000044	0.14849019607843175	0.1080393272635306	0.41043207473725146	0.2518627450980397
1762	0.25918627450980464	0.2227058823529414	0.1569901960784315	0.10717255052443032	0.3942958732080051	0.25918627450980464
1763	0.24825490196078476	0.2106568627450984	0.14932352941176524	0.10332639645889057	0.398507226917304	0.24825490196078476
1764	0.27099019607843156	0.22470588235294137	0.15738235294117675	0.09876596479116323	0.41923229984443333	0.27099019607843156
1765	0.2610686274509807	0.22641176470588298	0.15649019607843173	0.11143401768694777	0.40057831687258183	0.2610686274509807
1766	0.26957843137255016	0.2310882352941188	0.15894117647058864	0.10868409392999595	0.41040840818998536	0.26957843137255016
1767	0.2611960784313728	0.22017647058823553	0.15144117647058875	0.10437695399732004	0.4202011860971385	0.2611960784313728
1768	0.26728431372549055	0.2340686274509802	0.15897058823529467	0.11555636012551197	0.4052378681729804	0.26728431372549055
1769	0.2514117647058826	0.21603921568627457	0.1506372549019611	0.10816551545221614	0.4008345031976285	0.2514117647058826
1770	0.2599313725490203	0.2284705882352951	0.15693137254902004	0.11575924868329264	0.39625843925621396	0.2599313725490203
1771	0.24784313725490278	0.2182058823529414	0.14857843137254925	0.11690534979423794	0.40051424050633017	0.24784313725490278
1772	0.25195098039215674	0.22093137254901943	0.1466862745098044	0.11755300984135818	0.4177983579127571	0.25195098039215674
1773	0.2549509803921573	0.21902941176470597	0.13980392156862792	0.11467291045835055	0.4516439146318007	0.2549509803921573
1774	0.2553921568627456	0.21856862745098052	0.1475294117647062	0.10976792098406306	0.4223416506717849	0.2553921568627456
1775	0.2616764705882358	0.22152941176470606	0.14996078431372595	0.1067719760128707	0.4269229328237976	0.2616764705882358
1776	0.2663431372549021	0.22438235294117628	0.15109803921568657	0.10598326953069559	0.43269407737328297	0.2663431372549021
1777	0.2527647058823537	0.21608823529411847	0.14936274509803965	0.10755033026769091	0.4090838569544645	0.2527647058823537
1778	0.25122549019607837	0.21674509803921654	0.14833333333333365	0.11081467365412229	0.4095609756097547	0.25122549019607837
1779	0.24820588235294155	0.21023529411764738	0.14471568627451026	0.10551660982695453	0.4169530355097356	0.24820588235294155
1780	0.23747058823529385	0.2050000000000002	0.13913725490196133	0.1116317713526092	0.4140863677648389	0.23747058823529385
1781	0.24752941176470641	0.21468627450980476	0.14392156862745156	0.11383421650264998	0.4185678073510762	0.24752941176470641
1782	0.23840196078431397	0.20892156862745118	0.1415196078431375	0.11595156176212634	0.40638236624583585	0.23840196078431397
1783	0.2504117647058834	0.21974509803921596	0.15030392156862774	0.11561061600234952	0.39977292302873835	0.2504117647058834
1784	0.259450980392157	0.22470588235294134	0.1561862745098042	0.11058894268805967	0.398012394195888	0.259450980392157
1785	0.2585686274509806	0.22553921568627552	0.15700000000000047	0.11246782496782616	0.3928111018427225	0.2585686274509806
1786	0.2626568627450992	0.2275196078431376	0.16147058823529453	0.10879113780964285	0.3852413123810246	0.2626568627450992
1787	0.2624313725490208	0.22760784313725488	0.1593627450980394	0.11035543295602125	0.39274506873879467	0.2624313725490208
1788	0.2696470588235296	0.2358627450980392	0.16343137254901993	0.11365454433573284	0.39390634089586885	0.2696470588235296
1789	0.2806470588235296	0.23845098039215717	0.16254901960784363	0.10711716199014891	0.4208062600433159	0.2806470588235296
1790	0.2824117647058824	0.236441176470588	0.1643921568627456	0.10174724483579706	0.41789904880927414	0.2824117647058824
1791	0.27087254901960794	0.23639215686274476	0.15973529411764745	0.11495824511879478	0.4102935321582383	0.27087254901960794
1792	0.26369607843137294	0.23635294117647004	0.16120588235294162	0.12220202793189056	0.3886678811763386	0.26369607843137294
1793	0.2585294117647065	0.2306666666666669	0.15783333333333396	0.12054976795508326	0.3894956389836926	0.2585294117647065
1794	0.2522549019607845	0.22631372549019715	0.15260784313725534	0.12327823691460195	0.39502526233968	0.2522549019607845
1795	0.24682352941176558	0.21622549019607892	0.14491176470588277	0.11662658329324956	0.4128932316491901	0.24682352941176558
1796	0.2587058823529412	0.220833333333333	0.14613725490196094	0.11059339255646461	0.43512202516295223	0.2587058823529412
1797	0.25269607843137293	0.21560784313725534	0.14757843137254947	0.10786233911583665	0.415984481086323	0.25269607843137293
1798	0.26050980392156914	0.22178431372549037	0.15176470588235352	0.10731458107945611	0.4174318831853068	0.26050980392156914
1799	0.2522843137254904	0.2159901960784319	0.1483431372549022	0.10847009998113616	0.41200015544242746	0.2522843137254904
1800	0.24966666666666654	0.2154705882352947	0.1525294117647061	0.1079935405732751	0.3890677766433664	0.24966666666666654
1801	0.23647058823529366	0.2062549019607844	0.1448235294117652	0.11171730138354054	0.387562189054723	0.23647058823529366
1802	0.2413431372549017	0.20616666666666703	0.1398823529411769	0.10888330595548747	0.4204005362148085	0.2413431372549017
1803	0.23296078431372538	0.20159803921568645	0.13541176470588276	0.11308207705192651	0.4187357966501116	0.23296078431372538
1804	0.24450980392156896	0.2087450980392161	0.14077450980392184	0.1092051790946037	0.4242582197273453	0.24450980392156896
1805	0.23471568627451003	0.20157843137254947	0.13895098039215725	0.10899535899535928	0.4080030073931738	0.23471568627451003
1806	0.24988235294117736	0.21415686274509885	0.14913725490196125	0.10756455170624118	0.40317011927181445	0.24988235294117736
1807	0.2432450980392164	0.2104509803921576	0.1460588235294121	0.11042738491543115	0.3995405263794289	0.2432450980392164
1808	0.25099019607843154	0.21735294117647058	0.14802941176470624	0.11221672062464255	0.41021835084566904	0.25099019607843154
1809	0.24227450980392248	0.20776470588235363	0.14570588235294168	0.10710659898477143	0.3985917772741989	0.24227450980392248
1810	0.26718627450980437	0.22904901960784385	0.16281372549019665	0.10576742438474579	0.3906358932961497	0.26718627450980437
1811	0.2606666666666675	0.22579411764705917	0.1626470588235298	0.10737147429485842	0.37603430118850656	0.2606666666666675
1812	0.2858137254901966	0.24579411764705963	0.1676960784313729	0.11019809650287783	0.41326793125921846	0.2858137254901966
1813	0.2779411764705883	0.23250980392156861	0.16290196078431404	0.10084654281006734	0.4138977072310396	0.2779411764705883
1814	0.2842647058823532	0.24118627450980476	0.16602941176470623	0.10594250967385373	0.415933781686497	0.2842647058823532
1815	0.2627450980392165	0.22964705882352998	0.1588137254901965	0.11358991290129845	0.3955597014925375	0.2627450980392165
1816	0.2680980392156864	0.23562745098039184	0.16330392156862797	0.11502479184207971	0.390879836173479	0.2680980392156864
1817	0.25345098039215713	0.22444117647058842	0.15042156862745135	0.1197386367240776	0.40650626643973303	0.25345098039215713
1818	0.25176470588235306	0.22047058823529425	0.14403921568627498	0.11825021235286966	0.4278816199376931	0.25176470588235306
1819	0.2671568627450982	0.2211078431372548	0.14512745098039245	0.1037733322621243	0.4567706422018341	0.2671568627450982
1820	0.262529411764706	0.22201960784313704	0.14911764705882385	0.10713462425080622	0.4319964149675097	0.262529411764706
1821	0.26027450980392225	0.22120588235294134	0.14467647058823568	0.11033839369010201	0.4441389181859273	0.26027450980392225
1822	0.25869607843137304	0.21797058823529444	0.14973529411764738	0.10437286305560538	0.42119225376132174	0.25869607843137304
1823	0.24191176470588252	0.20930392156862787	0.14132352941176504	0.11263807667316472	0.4158054711246191	0.24191176470588252
1824	0.2365098039215689	0.20476470588235338	0.13566666666666705	0.11420053146671873	0.42638036809815855	0.2365098039215689
1825	0.23812745098039234	0.2068431372549023	0.13722549019607885	0.1149922269724059	0.42373090699493465	0.23812745098039234
1826	0.24219607843137245	0.20611764705882363	0.13777450980392195	0.10908208931868689	0.43114475388600854	0.24219607843137245
1827	0.24530392156862826	0.20841176470588268	0.14142156862745134	0.10747766452749413	0.42348427321050364	0.24530392156862826
1828	0.24568627450980463	0.21044117647058871	0.14239215686274542	0.10979815236648933	0.42043096568236266	0.24568627450980463
1829	0.24326470588235363	0.2110588235294122	0.1415294117647061	0.11390575310783445	0.41820819731592385	0.24326470588235363
1830	0.24843137254902065	0.21424509803921654	0.14691176470588269	0.11054241107355554	0.40864246250986697	0.24843137254902065
1831	0.2583725490196082	0.21908823529411833	0.14870588235294155	0.10696406222063341	0.4244516961372082	0.2583725490196082
1832	0.25369607843137304	0.21848039215686288	0.14971568627451023	0.11022062983216992	0.40986203964910867	0.25369607843137304
1833	0.25167647058823567	0.2164215686274514	0.14728431372549036	0.11038066616579033	0.41478711386389333	0.25167647058823567
1834	0.27447058823529447	0.24009803921568665	0.16543137254902004	0.1141281544086795	0.3972710387198163	0.27447058823529447
1835	0.2754999999999998	0.23762745098039212	0.16283333333333364	0.1106421858684302	0.40895341802782664	0.2754999999999998
1836	0.2910392156862753	0.24022549019607842	0.16382352941176515	0.10009504726674802	0.4371084012665903	0.2910392156862753
1837	0.2858627450980389	0.23876470588235257	0.16176470588235373	0.10341286143150515	0.4341175663625729	0.2858627450980389
1838	0.2762058823529413	0.23673529411764666	0.16319607843137285	0.10845551025129319	0.4091506051893649	0.2762058823529413
1839	0.26964705882353057	0.23223529411764776	0.1579313725490202	0.11085271317829416	0.41430337405468326	0.26964705882353057
1840	0.25992156862745225	0.2281568627450989	0.15450980392156904	0.11644345238095212	0.4055522027761027	0.25992156862745225
1841	0.248000000000001	0.2155686274509813	0.1450196078431375	0.11417872556486441	0.4152435167615447	0.248000000000001
1842	0.25868627450980475	0.2156862745098046	0.14312745098039253	0.10464918978535677	0.44671416660350216	0.25868627450980475
1843	0.2571176470588244	0.21431372549019712	0.14499019607843178	0.10304275596747452	0.4360939525661561	0.2571176470588244
1844	0.2623039215686276	0.21686274509803977	0.14661764705882388	0.1012005649717519	0.4410390581199765	0.2623039215686276
1845	0.2546666666666673	0.2147843137254907	0.1454411764705887	0.10581037010441897	0.42889590391130233	0.2546666666666673
1846	0.2409117647058821	0.20215686274509803	0.13446078431372593	0.10598943943022039	0.44186708989541124	0.2409117647058821
1847	0.2359019607843139	0.19914705882352968	0.13561764705882384	0.1055821683449018	0.42511013215858945	0.2359019607843139
1848	0.2395196078431372	0.20283333333333345	0.13671568627451022	0.1071905397673088	0.429208792108385	0.2395196078431372
1849	0.238725490196079	0.19837254901960832	0.13314705882352967	0.10296530163741609	0.4422587268993842	0.238725490196079
1850	0.24647058823529458	0.2063627450980393	0.1394117647058828	0.10422771672771618	0.4343675417661091	0.24647058823529458
1851	0.2379607843137256	0.2035196078431372	0.13622549019607885	0.11024380842247232	0.4275296638101501	0.2379607843137256
1852	0.24722549019607873	0.2079117647058827	0.14127450980392195	0.10482403380524974	0.4285600983463528	0.24722549019607873
1853	0.24347058823529488	0.2049607843137257	0.1424117647058826	0.10315612469279463	0.4150761053394548	0.24347058823529488
1854	0.2588431372549027	0.2191274509803926	0.14645098039215712	0.10777215631542199	0.434209529581093	0.2588431372549027
1855	0.24611764705882397	0.2076176470588241	0.13940196078431408	0.10653804930332288	0.43359623964308436	0.24611764705882397
1856	0.25107843137254926	0.21701960784313745	0.14728431372549064	0.11197695286672316	0.41339320577899136	0.25107843137254926
1857	0.25246078431372554	0.21644117647058844	0.14814705882352971	0.10911654135338357	0.4131878373655381	0.25246078431372554
1858	0.2808431372549016	0.23650980392156865	0.1635294117647064	0.10368265641539924	0.4177197514487163	0.2808431372549016
1859	0.28339215686274516	0.23327450980392161	0.1594313725490199	0.09928292734366746	0.4374178371272391	0.28339215686274516
1860	0.2870980392156863	0.23803921568627473	0.16454901960784343	0.09994666666666681	0.42685425488321166	0.2870980392156863
1861	0.2696960784313732	0.22737254901960852	0.16091176470588275	0.10182347993270864	0.40335890072339964	0.2696960784313732
1862	0.27734313725490223	0.23542156862745084	0.16219607843137285	0.10598836384276937	0.41517904485842505	0.27734313725490223
1863	0.2629313725490199	0.22374509803921577	0.15189215686274563	0.10784919653893654	0.422312539617434	0.2629313725490199
1864	0.26022549019607893	0.21761764705882378	0.14733333333333373	0.1037632074106235	0.433824360471687	0.26022549019607893
1865	0.2618431372549026	0.21612745098039288	0.1421666666666672	0.10300101034925334	0.45705406619739336	0.2618431372549026
1866	0.26573529411764724	0.21819607843137262	0.14717647058823546	0.0998373714821245	0.4461538461538459	0.26573529411764724
1867	0.26969607843137244	0.21881372549019623	0.1481666666666671	0.09688609228783483	0.45061616198334903	0.26969607843137244
1868	0.24901960784313762	0.20973529411764716	0.14442156862745134	0.1040709844721463	0.42003937007873954	0.24901960784313762
1869	0.24331372549019611	0.20283333333333364	0.13672549019607894	0.10336951189600212	0.43806914336368563	0.24331372549019611
1870	0.2392352941176473	0.20140196078431413	0.13269607843137288	0.10748136560228234	0.445332349807392	0.2392352941176473
1871	0.24294117647058858	0.2050000000000001	0.13558823529411806	0.10776255707762515	0.4418886198547206	0.24294117647058858
1872	0.24225490196078472	0.20312745098039223	0.13397058823529445	0.10644333786026812	0.4469850263051392	0.24225490196078472
1873	0.2529509803921571	0.2099705882352946	0.13971568627451003	0.10340548340548379	0.44765706755552065	0.2529509803921571
1874	0.24800000000000008	0.2027254901960787	0.13848039215686314	0.09776803031659363	0.4416113219481327	0.24800000000000008
1875	0.2508431372549017	0.20886274509803962	0.1378333333333337	0.10475405569532466	0.45051981552411274	0.2508431372549017
1876	0.24459803921568654	0.20722549019607872	0.13845098039215722	0.10798620732120316	0.43396528918994665	0.24459803921568654
1877	0.2545980392156867	0.21547058823529472	0.1439215686274513	0.10774500250981815	0.4347106165042932	0.2545980392156867
1878	0.2587549019607852	0.21903921568627474	0.14561764705882396	0.1081600231080293	0.4372371462130113	0.2587549019607852
1879	0.25537254901960826	0.21751960784313762	0.14654901960784353	0.10869369369369362	0.42613636363636304	0.25537254901960826
1880	0.261323529411765	0.223617647058824	0.15318627450980457	0.10855243275914182	0.41380604014256056	0.261323529411765
1881	0.2849705882352936	0.238862745098039	0.16580392156862803	0.10218017276840792	0.41817180995630476	0.2849705882352936
1882	0.3017352941176478	0.24886274509804004	0.1602647058823532	0.10437745437745467	0.46885661370503995	0.3017352941176478
1883	0.2959215686274515	0.24354901960784406	0.16483333333333353	0.10007977463665213	0.4429830373707928	0.2959215686274515
1884	0.2855882352941179	0.2359705882352945	0.1639705882352946	0.09866989117291418	0.4258496395468578	0.2855882352941179
1885	0.2842450980392157	0.23782352941176485	0.16090196078431426	0.10393980340725423	0.4339323284930827	0.2842450980392157
1886	0.25879411764705934	0.21869607843137268	0.1498823529411768	0.10530500795151031	0.42084327764518686	0.25879411764705934
1887	0.25683333333333375	0.2132549019607851	0.14428431372549055	0.10213414634146399	0.4382181165782337	0.25683333333333375
1888	0.25917647058823656	0.2114411764705889	0.1422254901960788	0.0986391706485592	0.45124073233469636	0.25917647058823656
1889	0.260970588235295	0.21302941176470672	0.14511764705882396	0.09769823136159789	0.4439310267102448	0.260970588235295
1890	0.2605686274509815	0.21050000000000074	0.1435784313725494	0.09533785859940212	0.44898035969599015	0.2605686274509815
1891	0.24163725490196125	0.19955882352941248	0.1334019607843142	0.10187198067632887	0.44792469671765234	0.24163725490196125
1892	0.24156862745098104	0.197019607843138	0.1314803921568632	0.09922225190726419	0.4557224025974022	0.24156862745098104
1893	0.23983333333333307	0.1994215686274513	0.13278431372549043	0.10374881704673873	0.4463475452724507	0.23983333333333307
1894	0.24215686274509823	0.19910784313725569	0.13282352941176487	0.1010431611669067	0.4514979757085018	0.24215686274509823
1895	0.24393137254902011	0.2008627450980395	0.13465686274509825	0.10097792930199158	0.4479723483782809	0.24393137254902011
1896	0.24470588235294133	0.20272549019607858	0.13519607843137285	0.10277529095792291	0.4475160256410248	0.24470588235294133
1897	0.24874509803921574	0.20326470588235301	0.13450980392156903	0.10031182057443626	0.4592464133690668	0.24874509803921574
1898	0.24806862745098088	0.2040686274509806	0.13478431372549055	0.10193278523005879	0.45666521756313444	0.24806862745098088
1899	0.2414901960784316	0.20597058823529424	0.13767647058823557	0.10964208140523163	0.42988795063332197	0.2414901960784316
1900	0.2601470588235304	0.21775490196078517	0.14766666666666695	0.10385252331561078	0.4323723384209545	0.2601470588235304
1901	0.24407843137254948	0.20679411764705907	0.13914705882352973	0.10744651032420792	0.429908419023136	0.24407843137254948
1902	0.24901960784313792	0.20990196078431417	0.14093137254902005	0.10634920634920612	0.43405511811023595	0.24901960784313792
1903	0.2563039215686278	0.21589215686274518	0.14745098039215732	0.1047914977933887	0.42470259725356596	0.2563039215686278
1904	0.27466666666666734	0.2270392156862756	0.1573137254901965	0.09902534113060503	0.42725585379782965	0.27466666666666734
1905	0.2787647058823534	0.23251960784313766	0.15811764705882378	0.10278184083644837	0.4327917282127032	0.2787647058823534
1906	0.28773529411764726	0.23788235294117677	0.16303921568627505	0.10003406976439443	0.433370813315614	0.28773529411764726
1907	0.273705882352942	0.22716666666666754	0.16043137254901998	0.09819110264843378	0.41385486066337174	0.273705882352942
1908	0.27833333333333365	0.23320588235294148	0.15846078431372562	0.10392301191352481	0.4306798168369146	0.27833333333333365
1909	0.25896078431372577	0.22033333333333352	0.1489019607843141	0.10817150662153314	0.42500189293556356	0.25896078431372577
1910	0.25624509803921636	0.21236274509803998	0.14280392156862784	0.10219514302998907	0.44270574281669656	0.25624509803921636
1911	0.2642843137254913	0.21553921568627513	0.1428627450980395	0.09975777149777933	0.4594353971139234	0.2642843137254913
1912	0.2596176470588244	0.21439215686274604	0.1455294117647063	0.10059866517716516	0.43944715078735724	0.2596176470588244
1913	0.26449019607843216	0.2145000000000011	0.1453137254901965	0.09675606010749216	0.4505893691155757	0.26449019607843216
1914	0.24113725490196164	0.19702941176470648	0.13200000000000014	0.09930830039525695	0.45259391771019813	0.24113725490196164
1915	0.24995098039215707	0.20218627450980464	0.13376470588235337	0.09814924197676768	0.46483624240046945	0.24995098039215707
1916	0.24108823529411796	0.19893137254902002	0.1339215686274513	0.10110389412374605	0.4445122199178555	0.24108823529411796
1917	0.2515392156862745	0.20525490196078466	0.13677450980392203	0.09945042428384328	0.4562497564017599	0.2515392156862745
1918	0.24456862745098118	0.19829411764705945	0.13265686274509828	0.09775149656884226	0.45758839092439746	0.24456862745098118
1919	0.25234313725490226	0.2061764705882356	0.13582352941176504	0.1006310475389146	0.46175065076343225	0.25234313725490226
1920	0.24775490196078462	0.2047549019607845	0.13601960784313769	0.1025269807844167	0.45099125479798874	0.24775490196078462
1921	0.2620294117647065	0.21290196078431464	0.1387058823529416	0.1002729416752794	0.4706476596699963	0.2620294117647065
1922	0.25021568627450974	0.2085490196078436	0.14064705882352974	0.1032868050584592	0.437896716558262	0.25021568627450974
1923	0.2595294117647068	0.21623529411764786	0.14318627450980428	0.10464593691188463	0.44828498035660375	0.2595294117647068
1924	0.24698039215686307	0.2082745098039222	0.13795098039215722	0.10749932560021626	0.44144966656081225	0.24698039215686307
1925	0.25784313725490277	0.21624509803921646	0.14594117647058882	0.10471058933473519	0.43399239543726187	0.25784313725490277
1926	0.2589411764705893	0.21472549019607923	0.1482352941176474	0.10010036604085493	0.4275329395729224	0.2589411764705893
1927	0.28300000000000053	0.2335000000000004	0.16004901960784337	0.09956675437897029	0.434455761103028	0.28300000000000053
1928	0.28070588235294247	0.22908823529411862	0.15378431372549065	0.09888511251866731	0.45215143894942816	0.28070588235294247
1929	0.28313725490196096	0.23351960784313788	0.16065686274509847	0.09914885669308193	0.43258310249307363	0.28313725490196096
1930	0.26940196078431405	0.2246470588235301	0.1542352941176473	0.10189835702732668	0.42749008333636573	0.26940196078431405
1931	0.2688725490196086	0.22985294117647165	0.15859803921568663	0.10769321953532546	0.4101367365542392	0.2688725490196086
1932	0.25485294117647106	0.21823529411764717	0.14555882352941227	0.11082705418012141	0.42885170225043184	0.25485294117647106
1933	0.2553823529411773	0.21288235294117722	0.13864705882352987	0.10598807424204258	0.45710008061729807	0.2553823529411773
1934	0.25848039215686297	0.2086078431372548	0.13822549019607877	0.09754606228599329	0.4652380049307786	0.25848039215686297
1935	0.254009803921569	0.20610784313725491	0.13963725490196116	0.09686267786730617	0.45026824655525044	0.254009803921569
1936	0.2469607843137253	0.20085294117647087	0.1353529411764707	0.09781271960646572	0.4519253672092091	0.2469607843137253
1937	0.24654901960784292	0.200137254901961	0.13444117647058845	0.09766797842880083	0.4547081278829317	0.24654901960784292
1938	0.2435686274509813	0.1977549019607851	0.1317843137254904	0.09835993685318391	0.4589438093704729	0.2435686274509813
1939	0.2444607843137266	0.1994313725490204	0.13079411764705914	0.10064113621988387	0.4649689191898948	0.2444607843137266
1940	0.24583333333333335	0.19955882352941212	0.13480392156862778	0.09720382634289952	0.451645064805582	0.24583333333333335
1941	0.24302941176470688	0.198941176470589	0.132509803921569	0.10018037198024783	0.45475815886078574	0.24302941176470688
1942	0.24814705882352975	0.1996666666666671	0.1322058823529413	0.0969755905067932	0.46722768756667077	0.24814705882352975
1943	0.2455294117647061	0.20544117647058818	0.13436274509803964	0.10656436487638482	0.4527631368790916	0.2455294117647061
1944	0.24844117647058833	0.20322549019607852	0.13305882352941206	0.10135383918203178	0.4644252397300807	0.24844117647058833
1945	0.24407843137254998	0.20339215686274525	0.1351568627450984	0.10441044104410353	0.44625642673521926	0.24407843137254998
1946	0.24722549019607876	0.20688235294117685	0.13817647058823554	0.10500764182324925	0.4410913272792161	0.24722549019607876
1947	0.2533823529411773	0.2094313725490201	0.13867647058823562	0.10280626780626763	0.45269878119558954	0.2533823529411773
1948	0.2550490196078432	0.20875490196078478	0.1421176470588237	0.09834476372370338	0.4427830098020367	0.2550490196078432
1949	0.25736274509804025	0.21123529411764777	0.14450980392156904	0.09854342223380524	0.4384975810445323	0.25736274509804025
1950	0.26843137254901966	0.21947058823529417	0.15261764705882402	0.09620756793363217	0.4314463111760392	0.26843137254901966
1951	0.2779215686274522	0.2270686274509809	0.15697058823529456	0.09659290481208234	0.43519825031748366	0.2779215686274522
1952	0.2702156862745106	0.22566666666666754	0.1543823529411769	0.10256735787840349	0.42866990784413334	0.2702156862745106
1953	0.267137254901961	0.22455882352941242	0.1542156862745101	0.10382300167853276	0.42270992366412147	0.267137254901961
1954	0.2565392156862747	0.22352941176470636	0.14950980392156907	0.11526365607157069	0.41720487637100034	0.2565392156862747
1955	0.25132352941176545	0.2162058823529421	0.14299019607843166	0.11263951734540022	0.4310512970548084	0.25132352941176545
1956	0.2561078431372558	0.2129803921568634	0.14381372549019664	0.1026570048309177	0.4384641886460206	0.2561078431372558
1957	0.2593235294117656	0.21334313725490273	0.14244117647058874	0.10110160487613938	0.4507201996143813	0.2593235294117656
1958	0.26243137254902044	0.2135098039215695	0.14600980392156898	0.09663157894736879	0.4436267184698151	0.26243137254902044
1959	0.2656470588235295	0.21469607843137348	0.14700000000000032	0.09509447474246784	0.4466341895482718	0.2656470588235295
1960	0.2635196078431382	0.21263725490196161	0.14419607843137283	0.09559608906416915	0.4528070240708369	0.2635196078431382
1961	0.2495980392156863	0.20246078431372588	0.13483333333333344	0.09821174326556231	0.459798106759888	0.2495980392156863
1962	0.24813725490196104	0.2000490196078438	0.13213725490196096	0.0975743745774178	0.46748320821809547	0.24813725490196104
1963	0.24900980392156888	0.20050000000000054	0.13432352941176506	0.09617028551889246	0.46056931375250904	0.24900980392156888
1964	0.2456666666666671	0.1998039215686282	0.13203921568627486	0.09939603106126021	0.4625269375049879	0.2456666666666671
1965	0.24942156862745116	0.20197058823529435	0.13218627450980414	0.09920834030216875	0.47002869384065044	0.24942156862745116
1966	0.2479411764705881	0.20727450980392145	0.13821568627451014	0.10489635453895614	0.4425464610517975	0.2479411764705881
1967	0.2538039215686275	0.20652941176470643	0.13655882352941204	0.09946483819717424	0.46195148331273084	0.2538039215686275
1968	0.24699019607843123	0.20710784313725494	0.13735294117647093	0.10603892813496678	0.4438931449212066	0.24699019607843123
1969	0.25042156862745185	0.20960784313725525	0.1393137254901963	0.10544427777287524	0.4436832008769536	0.25042156862745185
1970	0.2667745098039218	0.22250980392156858	0.15212745098039246	0.10231742774072128	0.4297526735511368	0.2667745098039218
1971	0.28033333333333355	0.23209803921568745	0.16202941176470614	0.09871274274191454	0.4220116108274458	0.28033333333333355
1972	0.27651960784313806	0.22705882352941237	0.15871568627451016	0.09669052374611627	0.4260237546534306	0.27651960784313806
1973	0.26754901960784383	0.2158333333333337	0.14098039215686314	0.09856700232377975	0.4730670575302307	0.26754901960784383
1974	0.2688137254901959	0.22036274509803927	0.14923529411764747	0.09913639966111885	0.444837521426746	0.2688137254901959
1975	0.2776862745098049	0.2312941176470597	0.16328431372549054	0.09908018396320761	0.4119827707950862	0.2776862745098049
1976	0.27373529411764796	0.22455882352941256	0.15753921568627496	0.09613004837439543	0.4244833637763693	0.27373529411764796
1977	0.26486274509804003	0.2280294117647068	0.15754901960784354	0.10946159936658789	0.4051673082617711	0.26486274509804003
1978	0.25719607843137343	0.2164803921568632	0.14127450980392176	0.108127537212449	0.45071281543035874	0.25719607843137343
1979	0.25600980392156947	0.21352941176470636	0.1430392156862749	0.10399490873325784	0.4412744609964389	0.25600980392156947
1980	0.2663725490196081	0.21611764705882425	0.14145098039215728	0.0996180610055988	0.4689731321310258	0.2663725490196081
1981	0.2628529411764717	0.21389215686274585	0.14072549019607888	0.09985015118674896	0.4646227294767078	0.2628529411764717
1982	0.2695196078431379	0.21712745098039263	0.1452647058823532	0.09639156277944345	0.4610236077261652	0.2695196078431379
1983	0.2695294117647056	0.2178627450980392	0.1429803921568633	0.09862101022621624	0.4695184053542822	0.2695294117647056
1984	0.2507745098039219	0.20605882352941204	0.13817647058823554	0.10047888550282974	0.44900113374252293	0.2507745098039219
1985	0.24592156862745146	0.19998039215686322	0.1304509803921572	0.10035659704533885	0.4695423377451759	0.24592156862745146
1986	0.24866666666666715	0.20339215686274528	0.13574509803921606	0.0998437228685532	0.4541081848288909	0.24866666666666715
1987	0.2471176470588235	0.20213725490196105	0.13378431372549046	0.10051903114186878	0.45862096326271407	0.2471176470588235
1988	0.24857843137254929	0.20515686274509787	0.13440196078431396	0.10328295838342144	0.45931768881877305	0.24857843137254929
1989	0.2472941176470591	0.20320588235294149	0.13238235294117673	0.10272161078406285	0.4646764985727874	0.2472941176470591
1990	0.26272549019607927	0.21200000000000088	0.13771568627451017	0.09903798394897163	0.47581909097693886	0.26272549019607927
1991	0.2534509803921577	0.21068627450980462	0.14047058823529449	0.10358093254656954	0.44576821909330067	0.2534509803921577
1992	0.2558039215686285	0.20876470588235324	0.14228431372549058	0.09760485937185064	0.4437758699984678	0.2558039215686285
1993	0.27098039215686315	0.2231568627450985	0.15228431372549062	0.09951543184383697	0.4380246020260485	0.27098039215686315
1994	0.28297058823529414	0.2304019607843146	0.155745098039216	0.09780123808790007	0.4496067629837498	0.28297058823529414
1995	0.28028431372549106	0.2295882352941185	0.15507843137254923	0.09918304491947938	0.446710273181994	0.28028431372549106
1996	0.27672549019607906	0.22463725490196118	0.14492156862745126	0.10080085292075759	0.47629844823921225	0.27672549019607906
1997	0.26840196078431366	0.21988235294117672	0.15201960784313767	0.09718361272569022	0.43361215618950044	0.26840196078431366
1998	0.26657843137254916	0.2244117647058827	0.1575490196078434	0.10220903395977604	0.4089956235519099	0.26657843137254916
[truncated: 761 more rows]
