# Supplementary material for: Spontaneous whole-genome duplication restores fertility in interspecific hybrids
Source: Nat Commun. 2019 Sep 11;10:4126. doi: 10.1038/s41467-019-12041-8 (PMC6739354; doi:10.1038/s41467-019-12041-8)
Supplement: Supplementary file 6 — Supplementary Data 2 [file 41467_2019_12041_MOESM6_ESM.zip › images/IMG_070_crop.JPG.dat]

# gitter v1.1.1 data file generated on Wed May 29 03:23:13 2019
# Warning possible misgridding: high count of small colony sizes, high count of low colony circularity
# Flags: S - Colony spill or edge interference, C - Low colony circularity
# row	col	size	circularity	flags
1	1	1590	0.3544	S,C
1	2	188	0.3267	C
1	3	237	0.0698	C
1	4	0	NA
1	5	0	NA
1	6	0	NA
1	7	0	NA
1	8	0	NA
1	9	1502	0.8429
1	10	0	NA
1	11	2317	0.8348
1	12	0	NA
1	13	0	NA
1	14	0	NA
1	15	2537	0.7911
1	16	0	NA
1	17	1086	0.8878
1	18	1219	0.884
1	19	0	NA
1	20	0	NA
1	21	0	NA
1	22	0	NA
1	23	762	0.9041
1	24	3330	0.0862	S,C
2	1	2006	0.839
2	2	1752	0.8376
2	3	1458	0.8708
2	4	2189	0.8388
2	5	0	NA
2	6	2346	0.7792
2	7	0	NA
2	8	0	NA
2	9	0	NA
2	10	0	NA
2	11	0	NA
2	12	1150	0.919
2	13	1793	0.8547
2	14	0	NA
2	15	0	NA
2	16	1890	0.8642
2	17	726	0.9371
2	18	435	0.9275
2	19	0	NA
2	20	1960	0.8847
2	21	0	NA
2	22	1483	0.9076
2	23	0	NA
2	24	3770	0.15	C
3	1	0	NA
3	2	101	0.9286
3	3	1298	0.8436
3	4	1084	0.8911
3	5	0	NA
3	6	0	NA
3	7	982	0.9401
3	8	0	NA
3	9	0	NA
3	10	650	0.9114
3	11	1268	0.9001
3	12	909	0.9286
3	13	0	NA
3	14	0	NA
3	15	0	NA
3	16	0	NA
3	17	0	NA
3	18	0	NA
3	19	0	NA
3	20	0	NA
3	21	0	NA
3	22	0	NA
3	23	0	NA
3	24	0	NA
4	1	1036	0.9353
4	2	0	NA
4	3	0	NA
4	4	1996	0.7871
4	5	0	NA
4	6	0	NA
4	7	0	NA
4	8	2014	0.8101
4	9	873	0.9013
4	10	1999	0.7966
4	11	0	NA
4	12	1341	0.8908
4	13	776	0.9208
4	14	1837	0.8064
4	15	0	NA
4	16	1190	0.8818
4	17	0	NA
4	18	0	NA
4	19	454	0.9619
4	20	1034	0.9562
4	21	1170	0.8592
4	22	1757	0.8375
4	23	0	NA
4	24	0	NA
5	1	1250	0.8507
5	2	371	0.8804
5	3	0	NA
5	4	0	NA
5	5	3666	0.8426
5	6	0	NA
5	7	2377	0.779
5	8	0	NA
5	9	0	NA
5	10	0	NA
5	11	3993	0.9102
5	12	129	0.9544
5	13	1130	0.883
5	14	0	NA
5	15	4041	0.8844
5	16	0	NA
5	17	1594	0.8071
5	18	0	NA
5	19	1644	0.8068
5	20	692	0.9419
5	21	0	NA
5	22	1809	0.8095
5	23	2844	0.8054
5	24	0	NA
6	1	1530	0.4319	C
6	2	0	NA
6	3	3353	0.8526
6	4	1281	0.7222
6	5	572	0.8414
6	6	1111	0.7874
6	7	3122	0.798
6	8	2367	0.7493
6	9	2258	0.7294
6	10	584	0.9564
6	11	1615	0.6181
6	12	2748	0.8721
6	13	0	NA
6	14	1645	0.7771
6	15	939	0.8197
6	16	1690	0.7389
6	17	0	NA
6	18	1389	0.8908
6	19	0	NA
6	20	36	0.9227
6	21	619	0.9222
6	22	327	0.9285
6	23	930	0.9223
6	24	1103	0.8699
7	1	3772	0.8772
7	2	0	NA
7	3	2892	0.851
7	4	746	0.7621
7	5	3327	0.9245
7	6	1410	0.5914	C
7	7	2773	0.8874
7	8	0	NA
7	9	1353	0.7873
7	10	1094	0.3942	C
7	11	3103	0.9049
7	12	1101	0.4116	C
7	13	3323	0.9014
7	14	896	0.5547	C
7	15	3551	0.9125
7	16	0	NA
7	17	2321	0.7305
7	18	0	NA
7	19	3889	0.8734
7	20	0	NA
7	21	2308	0.7038
7	22	0	NA
7	23	4131	0.891
7	24	0	NA
8	1	3809	0.8665
8	2	1752	0.7398
8	3	2955	0.8938
8	4	2408	0.8591
8	5	2593	0.8518
8	6	1959	0.5817	C
8	7	2897	0.8713
8	8	2632	0.9099
8	9	2531	0.8635
8	10	2568	0.8946
8	11	2733	0.8746
8	12	2845	0.9028
8	13	1982	0.7859
8	14	2753	0.8819
8	15	2603	0.8458
8	16	3107	0.8682
8	17	97	0.9642
8	18	2524	0.7951
8	19	0	NA
8	20	2599	0.8437
8	21	0	NA
8	22	3120	0.8856
8	23	439	0.9653
8	24	3379	0.9006
9	1	2961	0.8905
9	2	2506	0.8862
9	3	2738	0.874
9	4	2266	0.8268
9	5	2012	0.8382
9	6	2296	0.8662
9	7	2487	0.8984
9	8	2424	0.8466
9	9	2618	0.8833
9	10	2069	0.698
9	11	2482	0.9046
9	12	2477	0.8948
9	13	2168	0.8461
9	14	2586	0.9202
9	15	2806	0.9195
9	16	2509	0.8741
9	17	3287	0.8594
9	18	2875	0.9146
9	19	3189	0.8842
9	20	2536	0.8432
9	21	3282	0.8635
9	22	2581	0.856
9	23	3247	0.9094
9	24	2724	0.7984
10	1	3532	0.835
10	2	2200	0.6543
10	3	2876	0.8163
10	4	2289	0.8396
10	5	2630	0.905
10	6	2314	0.873
10	7	2805	0.8388
10	8	2431	0.85
10	9	2544	0.8863
10	10	2601	0.8951
10	11	2740	0.882
10	12	2548	0.88
10	13	2556	0.8698
10	14	2560	0.8554
10	15	2644	0.8729
10	16	2522	0.9111
10	17	2879	0.9039
10	18	2437	0.8972
10	19	2552	0.8476
10	20	2542	0.8779
10	21	2687	0.9033
10	22	2654	0.9087
10	23	2722	0.8784
10	24	3279	0.9133
11	1	3045	0.8509
11	2	2748	0.8527
11	3	2477	0.8598
11	4	2363	0.8699
11	5	2632	0.8668
11	6	2160	0.8963
11	7	2078	0.8599
11	8	2273	0.8466
11	9	1861	0.6605
11	10	1996	0.8947
11	11	2358	0.8649
11	12	2545	0.866
11	13	2215	0.8807
11	14	2386	0.9108
11	15	2205	0.8719
11	16	2501	0.8876
11	17	2628	0.8966
11	18	2192	0.8807
11	19	2515	0.8784
11	20	2186	0.8509
11	21	2069	0.8907
11	22	2600	0.8563
11	23	2662	0.8693
11	24	2641	0.8235
12	1	3473	0.8831
12	2	1968	0.4643	C
12	3	2992	0.8454
12	4	2215	0.9018
12	5	2664	0.8238
12	6	2090	0.885
12	7	2934	0.8803
12	8	2511	0.9038
12	9	2824	0.8784
12	10	2401	0.8619
12	11	2825	0.8665
12	12	2520	0.9161
12	13	2595	0.9234
12	14	2660	0.8942
12	15	2749	0.8702
12	16	2440	0.8638
12	17	2880	0.8592
12	18	2368	0.8991
12	19	2820	0.8579
12	20	2489	0.9271
12	21	2820	0.8501
12	22	2415	0.8858
12	23	2953	0.8902
12	24	3279	0.8846
13	1	3029	0.8792
13	2	2056	0.7972
13	3	1608	0.8599
13	4	2482	0.9279
13	5	2290	0.8972
13	6	2282	0.8455
13	7	725	0.6507
13	8	2655	0.8467
13	9	936	0.6848
13	10	2809	0.8352
13	11	2052	0.8834
13	12	2617	0.8905
13	13	481	0.8432
13	14	2643	0.8885
13	15	1851	0.8523
13	16	2385	0.8964
13	17	1753	0.8406
13	18	1995	0.8637
13	19	2230	0.8842
13	20	2323	0.8629
13	21	2469	0.9231
13	22	2245	0.8715
13	23	2225	0.8774
13	24	2720	0.844
14	1	3537	0.8724
14	2	2223	0.6763
14	3	3167	0.8724
14	4	2196	0.8297
14	5	2862	0.8728
14	6	2232	0.7844
14	7	2788	0.8177
14	8	1164	0.7018
14	9	2918	0.8376
14	10	2308	0.8983
14	11	3002	0.905
14	12	2685	0.8768
14	13	2630	0.8972
14	14	1755	0.7607
14	15	2919	0.8779
14	16	2648	0.8773
14	17	2951	0.8684
14	18	2412	0.896
14	19	2799	0.9274
14	20	1959	0.4412	C
14	21	2632	0.8742
14	22	2174	0.6412
14	23	3022	0.9089
14	24	2991	0.8557
15	1	2094	0.8182
15	2	2739	0.8014
15	3	0	NA
15	4	2375	0.895
15	5	1694	0.7251
15	6	2398	0.8542
15	7	1232	0.6567
15	8	2556	0.8103
15	9	622	0.7713
15	10	2602	0.8854
15	11	1383	0.6274
15	12	2524	0.862
15	13	1365	0.6495
15	14	2609	0.8666
15	15	1213	0.6516
15	16	2376	0.8793
15	17	1424	0.7817
15	18	2760	0.8429
15	19	755	0.676
15	20	2681	0.863
15	21	199	0.8233
15	22	2580	0.8354
15	23	2457	0.8979
15	24	3271	0.9019
16	1	3506	0.8673
16	2	482	0.8429
16	3	3070	0.8227
16	4	962	0.4706	C
16	5	1352	0.7769
16	6	701	0.5148	C
16	7	2874	0.8005
16	8	955	0.8522
16	9	2355	0.7858
16	10	2497	0.8785
16	11	2666	0.894
16	12	2160	0.5989	C
16	13	2506	0.8762
16	14	2608	0.8671
16	15	2579	0.8523
16	16	771	0.3446	C
16	17	2828	0.9158
16	18	1826	0.5789	C
16	19	2572	0.886
16	20	2369	0.8152
16	21	2971	0.8624
16	22	2366	0.7688
16	23	3089	0.8728
16	24	3062	0.87
