# Supplementary material for: Spontaneous whole-genome duplication restores fertility in interspecific hybrids
Source: Nat Commun. 2019 Sep 11;10:4126. doi: 10.1038/s41467-019-12041-8 (PMC6739354; doi:10.1038/s41467-019-12041-8)
Supplement: Supplementary file 6 — Supplementary Data 2 [file 41467_2019_12041_MOESM6_ESM.zip › images/IMG_071_crop.JPG.dat]

# gitter v1.1.1 data file generated on Wed May 29 03:23:21 2019
# Warning possible misgridding: high count of small colony sizes, high count of low colony circularity
# Flags: S - Colony spill or edge interference, C - Low colony circularity
# row	col	size	circularity	flags
1	1	3686	0.2689	S,C
1	2	2107	0.8179
1	3	562	0.1646	C
1	4	1924	0.8015
1	5	0	NA
1	6	971	0.8313
1	7	1860	0.7696
1	8	3363	0.8469
1	9	0	NA
1	10	2133	0.8056
1	11	0	NA
1	12	0	NA
1	13	0	NA
1	14	3124	0.8149
1	15	1837	0.7748
1	16	2570	0.8714
1	17	0	NA
1	18	3140	0.8009
1	19	917	0.9189
1	20	2344	0.786
1	21	0	NA
1	22	0	NA
1	23	2701	0.7327
1	24	4594	0.1239	S,C
2	1	2385	0.8443
2	2	1461	0.7244
2	3	1629	0.8394
2	4	1212	0.8757
2	5	0	NA
2	6	2344	0.8393
2	7	0	NA
2	8	0	NA
2	9	3102	0.8449
2	10	842	0.8786
2	11	0	NA
2	12	1014	0.9377
2	13	3203	0.851
2	14	2076	0.7065
2	15	1905	0.7927
2	16	0	NA
2	17	0	NA
2	18	0	NA
2	19	867	0.9144
2	20	0	NA
2	21	1322	0.9062
2	22	0	NA
2	23	2195	0.8281
2	24	5268	0.1408	C
3	1	0	NA
3	2	0	NA
3	3	0	NA
3	4	1549	0.8942
3	5	0	NA
3	6	0	NA
3	7	0	NA
3	8	346	0.9259
3	9	0	NA
3	10	694	0.8506
3	11	1262	0.8528
3	12	323	0.9171
3	13	848	0.9426
3	14	1261	0.8951
3	15	0	NA
3	16	0	NA
3	17	0	NA
3	18	1506	0.8597
3	19	0	NA
3	20	1731	0.5846	C
3	21	0	NA
3	22	2436	0.5903	C
3	23	0	NA
3	24	1078	0.8778
4	1	1361	0.8771
4	2	0	NA
4	3	1490	0.8478
4	4	1292	0.9012
4	5	0	NA
4	6	0	NA
4	7	0	NA
4	8	0	NA
4	9	0	NA
4	10	1216	0.8818
4	11	790	0.9164
4	12	1129	0.6909
4	13	795	0.9389
4	14	1000	0.9028
4	15	855	0.8734
4	16	0	NA
4	17	2165	0.8459
4	18	0	NA
4	19	2211	0.8672
4	20	257	0.9701
4	21	2112	0.8566
4	22	1728	0.8776
4	23	1531	0.8711
4	24	0	NA
5	1	0	NA
5	2	1398	0.8668
5	3	0	NA
5	4	1904	0.8406
5	5	2118	0.8275
5	6	0	NA
5	7	1386	0.8223
5	8	2295	0.7715
5	9	2442	0.7908
5	10	0	NA
5	11	2754	0.8255
5	12	0	NA
5	13	654	0.945
5	14	2089	0.6774
5	15	1632	0.76
5	16	914	0.8368
5	17	1030	0.6891
5	18	953	0.9257
5	19	1498	0.801
5	20	1116	0.8562
5	21	1202	0.8626
5	22	1041	0.5982	C
5	23	869	0.9108
5	24	1797	0.8792
6	1	0	NA
6	2	569	0.9267
6	3	0	NA
6	4	0	NA
6	5	1691	0.8344
6	6	0	NA
6	7	897	0.9123
6	8	704	0.898
6	9	1434	0.7393
6	10	0	NA
6	11	1830	0.8635
6	12	0	NA
6	13	680	0.9418
6	14	698	0.9273
6	15	0	NA
6	16	0	NA
6	17	933	0.764
6	18	1035	0.8998
6	19	2031	0.8494
6	20	1294	0.7692
6	21	530	0.868
6	22	803	0.9465
6	23	1156	0.8502
6	24	0	NA
7	1	2453	0.805
7	2	2577	0.7414
7	3	2209	0.8464
7	4	2448	0.9036
7	5	3121	0.8769
7	6	2060	0.8009
7	7	3067	0.8468
7	8	1030	0.8155
7	9	1374	0.8369
7	10	0	NA
7	11	3537	0.8769
7	12	660	0.9029
7	13	3791	0.9093
7	14	0	NA
7	15	3754	0.8636
7	16	493	0.9172
7	17	2173	0.7551
7	18	387	0.8699
7	19	3091	0.7633
7	20	0	NA
7	21	2326	0.7313
7	22	1700	0.6987
7	23	751	0.9161
7	24	1852	0.7088
8	1	1208	0.8513
8	2	339	0.9072
8	3	2251	0.8625
8	4	360	0.9095
8	5	1803	0.698
8	6	488	0.9538
8	7	1470	0.7752
8	8	1260	0.7785
8	9	1949	0.7831
8	10	1788	0.8472
8	11	1870	0.7415
8	12	1408	0.7851
8	13	1004	0.7216
8	14	678	0.939
8	15	1647	0.8491
8	16	0	NA
8	17	0	NA
8	18	1276	0.8519
8	19	542	0.9118
8	20	1145	0.5364	S,C
8	21	1455	0.815
8	22	0	NA
8	23	1923	0.7705
8	24	907	0.4592	C
9	1	2482	0.871
9	2	3264	0.8845
9	3	2758	0.8783
9	4	2509	0.8193
9	5	2897	0.8895
9	6	0	NA
9	7	3079	0.8788
9	8	0	NA
9	9	3428	0.8809
9	10	0	NA
9	11	3034	0.9
9	12	0	NA
9	13	3245	0.8439
9	14	263	0.9021
9	15	3924	0.8856
9	16	0	NA
9	17	3134	0.8766
9	18	0	NA
9	19	3737	0.8615
9	20	1071	0.6854
9	21	3199	0.8801
9	22	873	0.5056	S,C
9	23	3956	0.8812
9	24	655	0.8455
10	1	3359	0.8353
10	2	2424	0.8581
10	3	2824	0.8704
10	4	2483	0.8726
10	5	2692	0.8522
10	6	1820	0.739
10	7	2586	0.8747
10	8	2212	0.8554
10	9	2767	0.8657
10	10	2927	0.8774
10	11	2833	0.8549
10	12	2673	0.8626
10	13	2113	0.5542	C
10	14	1990	0.7055
10	15	2938	0.8794
10	16	1428	0.5265	C
10	17	2754	0.8813
10	18	2620	0.8514
10	19	688	0.421	C
10	20	1311	0.6988
10	21	1661	0.7102
10	22	1568	0.529	C
10	23	2497	0.7813
10	24	2051	0.6836
11	1	2593	0.7915
11	2	3097	0.8654
11	3	2374	0.9072
11	4	1281	0.7504
11	5	2684	0.8893
11	6	600	0.5122	C
11	7	2466	0.8413
11	8	0	NA
11	9	2316	0.8714
11	10	178	0.9145
11	11	2474	0.8641
11	12	0	NA
11	13	2934	0.8795
11	14	0	NA
11	15	2912	0.8445
11	16	1152	0.7577
11	17	2889	0.8677
11	18	1389	0.6775
11	19	3016	0.8637
11	20	0	NA
11	21	2826	0.8269
11	22	380	0.4767	C
11	23	3088	0.9035
11	24	3593	0.8974
12	1	3668	0.861
12	2	2384	0.8744
12	3	2619	0.9045
12	4	2719	0.8805
12	5	2609	0.8955
12	6	2420	0.8536
12	7	2862	0.9114
12	8	2941	0.8816
12	9	2853	0.9098
12	10	2737	0.8789
12	11	2791	0.9137
12	12	2783	0.8958
12	13	2653	0.8941
12	14	2940	0.8987
12	15	2962	0.916
12	16	1788	0.3689	C
12	17	2733	0.8715
12	18	2505	0.9026
12	19	2866	0.9011
12	20	2650	0.8986
12	21	2694	0.8828
12	22	2660	0.8813
12	23	2937	0.9189
12	24	3061	0.8677
13	1	0	NA
13	2	2793	0.8497
13	3	1550	0.8352
13	4	1791	0.7244
13	5	2066	0.8858
13	6	1050	0.6439
13	7	2150	0.8581
13	8	0	NA
13	9	2101	0.8554
13	10	1065	0.5481	C
13	11	2153	0.8849
13	12	2014	0.7738
13	13	2271	0.9099
13	14	454	0.3448	S,C
13	15	1984	0.878
13	16	19	0.8786
13	17	2012	0.851
13	18	1048	0.3449	C
13	19	2509	0.8709
13	20	2210	0.7719
13	21	2362	0.8609
13	22	1907	0.8108
13	23	2426	0.8357
13	24	3033	0.8755
14	1	3962	0.8916
14	2	2918	0.8676
14	3	2795	0.8338
14	4	2714	0.8767
14	5	2568	0.8708
14	6	2694	0.8957
14	7	2823	0.8854
14	8	2898	0.8829
14	9	2834	0.8962
14	10	2882	0.9114
14	11	2353	0.8741
14	12	2637	0.8843
14	13	2972	0.9116
14	14	2581	0.8936
14	15	2970	0.874
14	16	2972	0.8647
14	17	2565	0.9014
14	18	2477	0.8791
14	19	2284	0.8695
14	20	1572	0.3918	C
14	21	2617	0.8424
14	22	2435	0.8696
14	23	2921	0.8665
14	24	3189	0.9081
15	1	1820	0.8416
15	2	2389	0.815
15	3	1178	0.6496
15	4	1420	0.8357
15	5	617	0.4631	C
15	6	1753	0.8015
15	7	1291	0.7537
15	8	1908	0.8444
15	9	1447	0.8249
15	10	2065	0.8287
15	11	1631	0.8966
15	12	1959	0.8207
15	13	2028	0.8877
15	14	2453	0.9078
15	15	677	0.5043	C
15	16	2227	0.8972
15	17	1918	0.8755
15	18	2367	0.9129
15	19	1855	0.8842
15	20	2352	0.8714
15	21	2137	0.8784
15	22	2568	0.8901
15	23	2019	0.8873
15	24	2843	0.8969
16	1	3420	0.893
16	2	2774	0.8961
16	3	2959	0.8707
16	4	2304	0.8429
16	5	2985	0.9008
16	6	2446	0.865
16	7	2712	0.8887
16	8	2683	0.8823
16	9	1851	0.7495
16	10	2560	0.9006
16	11	2626	0.8236
16	12	2206	0.8563
16	13	2739	0.8839
16	14	2693	0.8648
16	15	2569	0.8872
16	16	2159	0.857
16	17	2714	0.8393
16	18	2520	0.907
16	19	2507	0.8898
16	20	2455	0.8659
16	21	2606	0.8891
16	22	2596	0.8622
16	23	2746	0.8542
16	24	3004	0.8769
