# Supplementary material for: Spontaneous whole-genome duplication restores fertility in interspecific hybrids
Source: Nat Commun. 2019 Sep 11;10:4126. doi: 10.1038/s41467-019-12041-8 (PMC6739354; doi:10.1038/s41467-019-12041-8)
Supplement: Supplementary file 6 — Supplementary Data 2 [file 41467_2019_12041_MOESM6_ESM.zip › images/IMG_072_crop.JPG.dat]

# gitter v1.1.1 data file generated on Wed May 29 03:23:30 2019
# Warning possible misgridding: high count of small colony sizes, high count of low colony circularity
# Flags: S - Colony spill or edge interference, C - Low colony circularity
# row	col	size	circularity	flags
1	1	4676	0.3255	S,C
1	2	1436	0.6995
1	3	2397	0.8257
1	4	2	25.1327
1	5	1273	0.6494
1	6	1758	0.7547
1	7	230	0.9316
1	8	2301	0.8453
1	9	1889	0.8443
1	10	0	NA
1	11	1984	0.8311
1	12	0	NA
1	13	2602	0.8039
1	14	2063	0.8189
1	15	645	0.9157
1	16	2351	0.8169
1	17	1647	0.8438
1	18	2143	0.8054
1	19	0	NA
1	20	2123	0.7857
1	21	0	NA
1	22	0	NA
1	23	479	0.904
1	24	744	0.0926	S,C
2	1	1858	0.8581
2	2	2038	0.8582
2	3	0	NA
2	4	0	NA
2	5	0	NA
2	6	1604	0.8749
2	7	1124	0.8865
2	8	985	0.7299
2	9	499	0.9555
2	10	0	NA
2	11	399	0.9111
2	12	1938	0.8434
2	13	2611	0.8237
2	14	2397	0.7883
2	15	0	NA
2	16	0	NA
2	17	2274	0.835
2	18	2719	0.7929
2	19	0	NA
2	20	1772	0.8851
2	21	0	NA
2	22	0	NA
2	23	0	NA
2	24	0	NA
3	1	0	NA
3	2	0	NA
3	3	0	NA
3	4	543	0.9084
3	5	0	NA
3	6	0	NA
3	7	690	0.8969
3	8	0	NA
3	9	0	NA
3	10	0	NA
3	11	1375	0.9121
3	12	0	NA
3	13	0	NA
3	14	0	NA
3	15	751	0.9056
3	16	0	NA
3	17	0	NA
3	18	1609	0.8539
3	19	0	NA
3	20	2229	0.7765
3	21	0	NA
3	22	0	NA
3	23	0	NA
3	24	0	NA
4	1	1199	0.8965
4	2	0	NA
4	3	798	0.9469
4	4	3094	0.7877
4	5	1003	0.8965
4	6	1484	0.8948
4	7	2069	0.8313
4	8	0	NA
4	9	1633	0.8482
4	10	1414	0.9081
4	11	2269	0.8322
4	12	2523	0.9011
4	13	0	NA
4	14	2098	0.842
4	15	896	0.8979
4	16	1221	0.913
4	17	1409	0.8594
4	18	1207	0.919
4	19	0	NA
4	20	1879	0.8122
4	21	1767	0.8398
4	22	0	NA
4	23	0	NA
4	24	1925	0.7444
5	1	0	NA
5	2	0	NA
5	3	0	NA
5	4	0	NA
5	5	0	NA
5	6	2172	0.7501
5	7	0	NA
5	8	0	NA
5	9	2006	0.8145
5	10	660	0.8875
5	11	1658	0.8666
5	12	0	NA
5	13	1598	0.618
5	14	0	NA
5	15	1167	0.8886
5	16	1696	0.6764
5	17	1212	0.6304
5	18	1528	0.7336
5	19	1505	0.8338
5	20	2404	0.8345
5	21	863	0.8739
5	22	2277	0.579	C
5	23	0	NA
5	24	1437	0.8693
6	1	0	NA
6	2	2075	0.8067
6	3	0	NA
6	4	1741	0.8456
6	5	1669	0.8578
6	6	0	NA
6	7	1454	0.8371
6	8	1639	0.8709
6	9	1919	0.8376
6	10	0	NA
6	11	0	NA
6	12	0	NA
6	13	1410	0.8772
6	14	0	NA
6	15	0	NA
6	16	1904	0.845
6	17	1673	0.8508
6	18	2198	0.7753
6	19	1750	0.8116
6	20	882	0.8531
6	21	0	NA
6	22	0	NA
6	23	942	0.9382
6	24	0	NA
7	1	0	NA
7	2	0	NA
7	3	1250	0.8507
7	4	1411	0.7229
7	5	0	NA
7	6	0	NA
7	7	1183	0.8547
7	8	0	NA
7	9	3344	0.818
7	10	1324	0.5516	C
7	11	0	NA
7	12	0	NA
7	13	2997	0.7557
7	14	0	NA
7	15	1025	0.9162
7	16	0	NA
7	17	3049	0.7064
7	18	0	NA
7	19	0	NA
7	20	0	NA
7	21	1246	0.8956
7	22	1659	0.7406
7	23	0	NA
7	24	0	NA
8	1	0	NA
8	2	956	0.8311
8	3	1021	0.8862
8	4	0	NA
8	5	0	NA
8	6	1496	0.784
8	7	733	0.9089
8	8	0	NA
8	9	742	0.8804
8	10	0	NA
8	11	0	NA
8	12	1027	0.909
8	13	0	NA
8	14	2442	0.821
8	15	1939	0.8324
8	16	0	NA
8	17	1637	0.8227
8	18	2056	0.8068
8	19	1262	0.7813
8	20	1102	0.9218
8	21	0	NA
8	22	0	NA
8	23	1263	0.8522
8	24	2732	0.7058
9	1	3352	0.866
9	2	3573	0.8831
9	3	0	NA
9	4	1875	0.8288
9	5	2948	0.8368
9	6	2699	0.8098
9	7	3570	0.8501
9	8	0	NA
9	9	3972	0.8938
9	10	2263	0.5489	C
9	11	3675	0.9036
9	12	0	NA
9	13	0	NA
9	14	0	NA
9	15	3607	0.8869
9	16	0	NA
9	17	1048	0.7754
9	18	746	0.925
9	19	0	NA
9	20	1824	0.7843
9	21	1051	0.9356
9	22	1372	0.6655
9	23	1929	0.8014
9	24	1477	0.687
10	1	3824	0.8841
10	2	0	NA
10	3	0	NA
10	4	3442	0.9076
10	5	1135	0.6617
10	6	0	NA
10	7	2916	0.8239
10	8	0	NA
10	9	2453	0.6839
10	10	3690	0.8942
10	11	2973	0.8514
10	12	2764	0.8941
10	13	0	NA
10	14	0	NA
10	15	1769	0.7555
10	16	3535	0.8875
10	17	2149	0.7217
10	18	0	NA
10	19	0	NA
10	20	0	NA
10	21	966	0.9481
10	22	0	NA
10	23	1322	0.8769
10	24	0	NA
11	1	3661	0.8781
11	2	3231	0.8764
11	3	0	NA
11	4	2390	0.843
11	5	0	NA
11	6	3174	0.9039
11	7	0	NA
11	8	2153	0.8131
11	9	2399	0.905
11	10	2601	0.8905
11	11	3038	0.8931
11	12	1792	0.622
11	13	846	0.6043
11	14	963	0.7293
11	15	3341	0.8829
11	16	947	0.6598
11	17	3298	0.8743
11	18	1728	0.6814
11	19	4823	0.4882	C
11	20	176	0.1808	S,C
11	21	3911	0.8791
11	22	953	0.8449
11	23	0	NA
11	24	865	0.596	C
12	1	3353	0.8794
12	2	2903	0.8947
12	3	2907	0.8895
12	4	3307	0.8234
12	5	3149	0.8663
12	6	3054	0.8669
12	7	3020	0.8958
12	8	2466	0.8538
12	9	3153	0.888
12	10	0	NA
12	11	3123	0.8795
12	12	2753	0.8655
12	13	3368	0.896
12	14	3463	0.8871
12	15	3376	0.9087
12	16	452	0.8081
12	17	0	NA
12	18	1015	0.9057
12	19	2648	0.8911
12	20	3095	0.8542
12	21	3475	0.8706
12	22	0	NA
12	23	0	NA
12	24	0	NA
13	1	3417	0.8707
13	2	1778	0.8187
13	3	2034	0.9181
13	4	1733	0.7836
13	5	2725	0.9106
13	6	2722	0.892
13	7	0	NA
13	8	781	0.3201	C
13	9	2594	0.845
13	10	0	NA
13	11	2689	0.8995
13	12	3332	0.8961
13	13	0	NA
13	14	0	NA
13	15	2781	0.8877
13	16	1953	0.8417
13	17	2147	0.8626
13	18	2125	0.8491
13	19	2959	0.8899
13	20	2749	0.8766
13	21	2843	0.8947
13	22	1061	0.3528	C
13	23	3931	0.8942
13	24	0	NA
14	1	3267	0.8124
14	2	3499	0.8675
14	3	1883	0.5423	C
14	4	0	NA
14	5	2829	0.9009
14	6	3244	0.8896
14	7	2743	0.883
14	8	2886	0.8904
14	9	3531	0.8931
14	10	0	NA
14	11	2569	0.8996
14	12	0	NA
14	13	3224	0.9181
14	14	3397	0.8815
14	15	0	NA
14	16	3416	0.8959
14	17	3342	0.8792
14	18	0	NA
14	19	0	NA
14	20	24	0.8085
14	21	3272	0.8498
14	22	3174	0.8471
14	23	3619	0.9106
14	24	3870	0.8734
15	1	3876	0.8854
15	2	3406	0.907
15	3	0	NA
15	4	741	0.6505
15	5	0	NA
15	6	0	NA
15	7	2939	0.886
15	8	460	0.6696
15	9	2491	0.8975
15	10	0	NA
15	11	2428	0.8826
15	12	2818	0.9018
15	13	2977	0.8923
15	14	0	NA
15	15	2540	0.9062
15	16	1826	0.8325
15	17	2572	0.8806
15	18	1403	0.6415
15	19	2164	0.8811
15	20	2141	0.8365
15	21	2504	0.8491
15	22	2590	0.8603
15	23	2529	0.846
15	24	698	0.8097
16	1	0	NA
16	2	0	NA
16	3	2396	0.7778
16	4	3522	0.9119
16	5	3128	0.8597
16	6	0	NA
16	7	2581	0.8387
16	8	2820	0.8897
16	9	985	0.7337
16	10	2693	0.9197
16	11	3015	0.8723
16	12	2587	0.8008
16	13	0	NA
16	14	0	NA
16	15	3191	0.9159
16	16	0	NA
16	17	3338	0.8661
16	18	271	0.5252	C
16	19	2923	0.8601
16	20	2435	0.8885
16	21	2696	0.8556
16	22	958	0.7686
16	23	2126	0.7729
16	24	3449	0.8641
