# Supplementary material for: Spontaneous whole-genome duplication restores fertility in interspecific hybrids
Source: Nat Commun. 2019 Sep 11;10:4126. doi: 10.1038/s41467-019-12041-8 (PMC6739354; doi:10.1038/s41467-019-12041-8)
Supplement: Supplementary file 6 — Supplementary Data 2 [file 41467_2019_12041_MOESM6_ESM.zip › images/IMG_073_crop.JPG.dat]

# gitter v1.1.1 data file generated on Wed May 29 03:23:38 2019
# Warning possible misgridding: high count of small colony sizes, high count of low colony circularity
# Flags: S - Colony spill or edge interference, C - Low colony circularity
# row	col	size	circularity	flags
1	1	1781	0.5489	C
1	2	985	0.947
1	3	519	0.9278
1	4	0	NA
1	5	2565	0.748
1	6	0	NA
1	7	1561	0.7764
1	8	1280	0.8594
1	9	0	NA
1	10	0	NA
1	11	1147	0.8112
1	12	0	NA
1	13	2416	0.8131
1	14	1512	0.7656
1	15	1553	0.7511
1	16	971	0.9432
1	17	1556	0.732
1	18	3515	0.8446
1	19	1387	0.7907
1	20	0	NA
1	21	1058	0.9326
1	22	0	NA
1	23	0	NA
1	24	195	0.2064	C
2	1	2291	0.8194
2	2	1563	0.862
2	3	1324	0.7359
2	4	0	NA
2	5	0	NA
2	6	1310	0.7861
2	7	1935	0.8171
2	8	1404	0.8534
2	9	2044	0.8845
2	10	0	NA
2	11	1764	0.8042
2	12	1489	0.6609
2	13	2199	0.768
2	14	912	0.8434
2	15	1488	0.7872
2	16	0	NA
2	17	2510	0.7861
2	18	322	0.9718
2	19	0	NA
2	20	713	0.8598
2	21	0	NA
2	22	0	NA
2	23	0	NA
2	24	946	0.8712
3	1	0	NA
3	2	0	NA
3	3	0	NA
3	4	0	NA
3	5	0	NA
3	6	0	NA
3	7	0	NA
3	8	1429	0.8211
3	9	766	0.9089
3	10	0	NA
3	11	960	0.9059
3	12	0	NA
3	13	1969	0.7714
3	14	0	NA
3	15	0	NA
3	16	967	0.8854
3	17	0	NA
3	18	17	0.7861
3	19	0	NA
3	20	1973	0.6576
3	21	0	NA
3	22	1832	0.8644
3	23	0	NA
3	24	0	NA
4	1	3066	0.8711
4	2	0	NA
4	3	1568	0.898
4	4	768	0.9635
4	5	1943	0.7522
4	6	1116	0.7824
4	7	1590	0.8422
4	8	0	NA
4	9	2826	0.8569
4	10	1802	0.7652
4	11	3093	0.8731
4	12	2066	0.7695
4	13	0	NA
4	14	380	0.7696
4	15	1265	0.8493
4	16	1930	0.8615
4	17	2232	0.7787
4	18	1251	0.7798
4	19	1401	0.8152
4	20	1081	0.9129
4	21	2259	0.8445
4	22	0	NA
4	23	0	NA
4	24	702	0.928
5	1	0	NA
5	2	0	NA
5	3	0	NA
5	4	0	NA
5	5	0	NA
5	6	1711	0.8215
5	7	0	NA
5	8	0	NA
5	9	3479	0.8518
5	10	1306	0.8058
5	11	1891	0.7878
5	12	0	NA
5	13	564	0.9361
5	14	0	NA
5	15	1976	0.6271
5	16	782	0.8597
5	17	633	0.8268
5	18	824	0.9059
5	19	0	NA
5	20	1804	0.8573
5	21	1002	0.7572
5	22	2372	0.6885
5	23	0	NA
5	24	1058	0.8935
6	1	0	NA
6	2	0	NA
6	3	0	NA
6	4	0	NA
6	5	1906	0.8876
6	6	0	NA
6	7	2369	0.8377
6	8	3052	0.8859
6	9	1078	0.847
6	10	0	NA
6	11	0	NA
6	12	0	NA
6	13	3726	0.8937
6	14	1560	0.6972
6	15	2389	0.7645
6	16	1997	0.7811
6	17	1642	0.8454
6	18	1732	0.8221
6	19	1425	0.8471
6	20	1101	0.8717
6	21	1273	0.7359
6	22	0	NA
6	23	3169	0.853
6	24	1531	0.8038
7	1	3612	0.8844
7	2	1085	0.8401
7	3	2553	0.7812
7	4	1537	0.7565
7	5	0	NA
7	6	2919	0.8679
7	7	3046	0.9161
7	8	3665	0.8683
7	9	1433	0.7732
7	10	0	NA
7	11	0	NA
7	12	1168	0.8766
7	13	3612	0.9041
7	14	0	NA
7	15	2950	0.8923
7	16	0	NA
7	17	0	NA
7	18	1578	0.8039
7	19	0	NA
7	20	226	0.9433
7	21	1942	0.6545
7	22	1143	0.5521	C
7	23	1018	0.4156	C
7	24	0	NA
8	1	3399	0.8597
8	2	2400	0.8571
8	3	3817	0.8446
8	4	2137	0.8506
8	5	0	NA
8	6	2224	0.8804
8	7	2796	0.8864
8	8	0	NA
8	9	3058	0.87
8	10	0	NA
8	11	3394	0.9177
8	12	3700	0.9059
8	13	0	NA
8	14	2284	0.8914
8	15	3222	0.8983
8	16	0	NA
8	17	2948	0.8521
8	18	2038	0.6978
8	19	1669	0.7685
8	20	2709	0.8868
8	21	0	NA
8	22	1074	0.4073	C
8	23	3207	0.6022
8	24	2247	0.7856
9	1	2459	0.8398
9	2	3233	0.8886
9	3	0	NA
9	4	3468	0.8912
9	5	3250	0.8768
9	6	2949	0.8504
9	7	3356	0.8985
9	8	0	NA
9	9	0	NA
9	10	1475	0.8354
9	11	3024	0.9169
9	12	0	NA
9	13	0	NA
9	14	2544	0.8679
9	15	2464	0.8376
9	16	0	NA
9	17	2629	0.9112
9	18	3151	0.8372
9	19	0	NA
9	20	3497	0.8911
9	21	1675	0.6904
9	22	2824	0.7927
9	23	20	1.1065
9	24	0	NA
10	1	0	NA
10	2	0	NA
10	3	0	NA
10	4	2862	0.9158
10	5	2695	0.7419
10	6	0	NA
10	7	3378	0.8975
10	8	0	NA
10	9	3087	0.9105
10	10	3241	0.8791
10	11	2666	0.8855
10	12	2765	0.8954
10	13	0	NA
10	14	0	NA
10	15	3278	0.9274
10	16	2859	0.879
10	17	3414	0.8839
10	18	0	NA
10	19	0	NA
10	20	0	NA
10	21	3672	0.8834
10	22	1337	0.6485
10	23	4055	0.9171
10	24	0	NA
11	1	3211	0.8616
11	2	3223	0.8434
11	3	0	NA
11	4	2671	0.6968
11	5	0	NA
11	6	0	NA
11	7	0	NA
11	8	2716	0.8817
11	9	2453	0.8997
11	10	0	NA
11	11	3052	0.9127
11	12	2179	0.8803
11	13	2651	0.9076
11	14	3180	0.9098
11	15	0	NA
11	16	2621	0.8964
11	17	2453	0.8806
11	18	2957	0.8966
11	19	0	NA
11	20	2388	0.8595
11	21	1030	0.3921	C
11	22	0	NA
11	23	3455	0.8917
11	24	3560	0.8698
12	1	3523	0.8734
12	2	2856	0.8914
12	3	3215	0.8934
12	4	0	NA
12	5	3011	0.8238
12	6	2827	0.8794
12	7	3040	0.8895
12	8	2546	0.8793
12	9	2954	0.8713
12	10	0	NA
12	11	2918	0.9152
12	12	2887	0.7979
12	13	2813	0.9055
12	14	2493	0.8527
12	15	2983	0.8869
12	16	2266	0.844
12	17	2948	0.9042
12	18	2345	0.879
12	19	2970	0.8932
12	20	2949	0.912
12	21	3181	0.8656
12	22	2295	0.9026
12	23	0	NA
12	24	0	NA
13	1	3499	0.8964
13	2	1887	0.177	C
13	3	1886	0.9028
13	4	1948	0.8249
13	5	2737	0.8716
13	6	2927	0.918
13	7	0	NA
13	8	2505	0.8927
13	9	2801	0.8591
13	10	0	NA
13	11	2918	0.8423
13	12	0	NA
13	13	0	NA
13	14	0	NA
13	15	3089	0.8988
13	16	2516	0.8711
13	17	2045	0.8601
13	18	2483	0.8276
13	19	2725	0.9115
13	20	2819	0.8872
13	21	2604	0.8948
13	22	2643	0.6172
13	23	3164	0.894
13	24	3869	0.9101
14	1	3426	0.8937
14	2	2963	0.8306
14	3	2625	0.8933
14	4	0	NA
14	5	2780	0.8749
14	6	2568	0.8386
14	7	2799	0.8757
14	8	0	NA
14	9	3292	0.8881
14	10	0	NA
14	11	2782	0.8583
14	12	0	NA
14	13	3347	0.8529
14	14	2874	0.8714
14	15	0	NA
14	16	2944	0.8875
14	17	3066	0.8615
14	18	0	NA
14	19	0	NA
14	20	2105	0.8514
14	21	0	NA
14	22	354	0.3511	C
14	23	3259	0.8566
14	24	3225	0.8816
15	1	3530	0.8661
15	2	3315	0.8972
15	3	0	NA
15	4	2555	0.8245
15	5	0	NA
15	6	0	NA
15	7	2998	0.8557
15	8	2798	0.8976
15	9	1369	0.5837	C
15	10	0	NA
15	11	0	NA
15	12	3178	0.8444
15	13	3353	0.9095
15	14	0	NA
15	15	2809	0.9219
15	16	2097	0.8505
15	17	2467	0.9001
15	18	1685	0.6926
15	19	2092	0.8575
15	20	0	NA
15	21	1791	0.8662
15	22	2382	0.8986
15	23	2861	0.8507
15	24	2293	0.8244
16	1	0	NA
16	2	2045	0.8625
16	3	2921	0.8575
16	4	3299	0.8949
16	5	0	NA
16	6	0	NA
16	7	2952	0.8646
16	8	3000	0.8849
16	9	1332	0.6674
16	10	2627	0.8778
16	11	2406	0.8637
16	12	2946	0.881
16	13	0	NA
16	14	0	NA
16	15	3297	0.9213
16	16	0	NA
16	17	2795	0.8997
16	18	0	NA
16	19	3019	0.8617
16	20	2298	0.8993
16	21	3160	0.9049
16	22	2955	0.8766
16	23	3084	0.9003
16	24	3217	0.8679
