# Supplementary material for: Spontaneous whole-genome duplication restores fertility in interspecific hybrids
Source: Nat Commun. 2019 Sep 11;10:4126. doi: 10.1038/s41467-019-12041-8 (PMC6739354; doi:10.1038/s41467-019-12041-8)
Supplement: Supplementary file 6 — Supplementary Data 2 [file 41467_2019_12041_MOESM6_ESM.zip › images/IMG_074_crop.JPG.dat]

# gitter v1.1.1 data file generated on Wed May 29 03:23:46 2019
# Warning possible misgridding: high count of small colony sizes, high count of low colony circularity
# Flags: S - Colony spill or edge interference, C - Low colony circularity
# row	col	size	circularity	flags
1	1	3004	0.5547	C
1	2	184	0.9877
1	3	3269	0.84
1	4	1639	0.8487
1	5	1472	0.8622
1	6	1496	0.7722
1	7	2045	0.8519
1	8	1688	0.7782
1	9	2198	0.849
1	10	1543	0.7014
1	11	3266	0.9006
1	12	677	0.915
1	13	3265	0.8769
1	14	1861	0.8692
1	15	2789	0.8654
1	16	392	0.9675
1	17	2479	0.8284
1	18	1391	0.6768
1	19	1031	0.9163
1	20	540	0.952
1	21	2093	0.8331
1	22	0	NA
1	23	2790	0.7683
1	24	7010	0.0579	S,C
2	1	61	1.1428
2	2	1665	0.6964
2	3	0	NA
2	4	831	0.9136
2	5	0	NA
2	6	0	NA
2	7	1185	0.8265
2	8	833	0.9259
2	9	1219	0.8416
2	10	0	NA
2	11	0	NA
2	12	0	NA
2	13	1904	0.7879
2	14	0	NA
2	15	0	NA
2	16	0	NA
2	17	0	NA
2	18	1760	0.8104
2	19	0	NA
2	20	0	NA
2	21	992	0.9082
2	22	2338	0.6482
2	23	1175	0.8899
2	24	0	NA
3	1	3596	0.8722
3	2	0	NA
3	3	1858	0.7868
3	4	1015	0.8377
3	5	2549	0.7902
3	6	415	0.9628
3	7	1384	0.8669
3	8	868	0.9337
3	9	2326	0.7622
3	10	1024	0.7971
3	11	2887	0.7935
3	12	982	0.9306
3	13	2357	0.8546
3	14	934	0.8432
3	15	786	0.8547
3	16	911	0.8979
3	17	2143	0.8386
3	18	1103	0.8633
3	19	2329	0.7168
3	20	2187	0.6647
3	21	1366	0.8292
3	22	1173	0.866
3	23	2158	0.8637
3	24	0	NA
4	1	0	NA
4	2	0	NA
4	3	0	NA
4	4	0	NA
4	5	2848	0.8353
4	6	0	NA
4	7	0	NA
4	8	0	NA
4	9	1657	0.6728
4	10	1032	0.8247
4	11	11	1.1278
4	12	0	NA
4	13	1298	0.8803
4	14	0	NA
4	15	1104	0.8906
4	16	0	NA
4	17	0	NA
4	18	1009	0.9019
4	19	1192	0.7975
4	20	0	NA
4	21	0	NA
4	22	1181	0.9144
4	23	1040	0.935
4	24	0	NA
5	1	3586	0.8871
5	2	484	0.8533
5	3	2380	0.8119
5	4	0	NA
5	5	1707	0.7319
5	6	712	0.9038
5	7	2776	0.7968
5	8	0	NA
5	9	2616	0.8442
5	10	830	0.685
5	11	3411	0.9103
5	12	473	0.958
5	13	3218	0.844
5	14	521	0.8814
5	15	1466	0.8827
5	16	0	NA
5	17	2285	0.863
5	18	1269	0.7747
5	19	1579	0.6951
5	20	1624	0.7787
5	21	1259	0.9164
5	22	669	0.8739
5	23	2331	0.8129
5	24	1332	0.7654
6	1	0	NA
6	2	2416	0.8751
6	3	2427	0.8403
6	4	2875	0.8589
6	5	2787	0.872
6	6	2067	0.7658
6	7	3072	0.8917
6	8	0	NA
6	9	2844	0.8594
6	10	2147	0.7846
6	11	3303	0.8207
6	12	0	NA
6	13	2114	0.8219
6	14	0	NA
6	15	0	NA
6	16	0	NA
6	17	1374	0.7567
6	18	0	NA
6	19	0	NA
6	20	0	NA
6	21	0	NA
6	22	0	NA
6	23	0	NA
6	24	0	NA
7	1	3440	0.8573
7	2	0	NA
7	3	2889	0.8739
7	4	0	NA
7	5	1502	0.6609
7	6	1041	0.7183
7	7	2350	0.8332
7	8	0	NA
7	9	2375	0.8856
7	10	242	0.8952
7	11	1686	0.7686
7	12	0	NA
7	13	3060	0.8996
7	14	0	NA
7	15	1757	0.8512
7	16	0	NA
7	17	1632	0.7802
7	18	0	NA
7	19	908	0.9276
7	20	610	0.9254
7	21	2635	0.8188
7	22	1323	0.5831	C
7	23	3401	0.832
7	24	2204	0.7933
8	1	3034	0.862
8	2	2719	0.8328
8	3	2529	0.8659
8	4	2768	0.864
8	5	2954	0.9061
8	6	1978	0.8733
8	7	2507	0.8756
8	8	3177	0.8684
8	9	2262	0.8667
8	10	3060	0.8882
8	11	3102	0.8975
8	12	2766	0.8684
8	13	2639	0.822
8	14	2996	0.8908
8	15	3247	0.8876
8	16	3112	0.8668
8	17	3199	0.8861
8	18	2972	0.837
8	19	3154	0.8641
8	20	2175	0.6822
8	21	258	0.8921
8	22	0	NA
8	23	2515	0.6501
8	24	2493	0.581	C
9	1	3099	0.8573
9	2	381	0.9403
9	3	2242	0.9043
9	4	1670	0.8135
9	5	1681	0.775
9	6	196	0.9302
9	7	2382	0.8783
9	8	58	0.977
9	9	2236	0.9008
9	10	0	NA
9	11	2049	0.8856
9	12	0	NA
9	13	2601	0.8744
9	14	0	NA
9	15	2661	0.869
9	16	0	NA
9	17	2495	0.7844
9	18	0	NA
9	19	1768	0.6069
9	20	0	NA
9	21	2254	0.805
9	22	226	1.003
9	23	2228	0.7859
9	24	2679	0.8431
10	1	3466	0.8512
10	2	3258	0.8886
10	3	2753	0.8862
10	4	2920	0.8833
10	5	2837	0.8876
10	6	3043	0.841
10	7	2743	0.9198
10	8	3301	0.8685
10	9	2841	0.9038
10	10	2823	0.8854
10	11	2949	0.9304
10	12	2985	0.8999
10	13	2925	0.8899
10	14	2554	0.9088
10	15	3085	0.8976
10	16	2920	0.8905
10	17	3105	0.8793
10	18	3531	0.8709
10	19	2659	0.8559
10	20	3329	0.8864
10	21	2679	0.8801
10	22	3075	0.8876
10	23	2687	0.8849
10	24	3225	0.8642
11	1	2629	0.9024
11	2	1898	0.8251
11	3	2361	0.8651
11	4	1560	0.83
11	5	2037	0.888
11	6	0	NA
11	7	2031	0.8694
11	8	0	NA
11	9	2308	0.9248
11	10	208	0.7631
11	11	1829	0.8507
11	12	0	NA
11	13	2304	0.8332
11	14	0	NA
11	15	2542	0.9116
11	16	0	NA
11	17	1504	0.748
11	18	0	NA
11	19	2014	0.8461
11	20	0	NA
11	21	2862	0.8976
11	22	188	0.7682
11	23	2558	0.8621
11	24	2497	0.3974	C
12	1	3089	0.8748
12	2	3271	0.909
12	3	2590	0.9
12	4	2993	0.8929
12	5	2664	0.8605
12	6	2931	0.8815
12	7	2637	0.8715
12	8	3066	0.8227
12	9	2704	0.883
12	10	3083	0.88
12	11	2924	0.9043
12	12	2994	0.8789
12	13	2675	0.8926
12	14	3067	0.9067
12	15	2911	0.8899
12	16	3153	0.8831
12	17	2785	0.8642
12	18	3220	0.9191
12	19	2256	0.915
12	20	3301	0.8565
12	21	2517	0.8979
12	22	3060	0.8714
12	23	2309	0.9036
12	24	3369	0.9138
13	1	3132	0.887
13	2	1623	0.8243
13	3	2232	0.9262
13	4	1641	0.7832
13	5	1929	0.8318
13	6	1222	0.5892	C
13	7	2064	0.9008
13	8	216	0.7268
13	9	2138	0.9079
13	10	0	NA
13	11	2250	0.8781
13	12	570	0.4097	C
13	13	2327	0.8964
13	14	100	0.7934
13	15	2380	0.8955
13	16	0	NA
13	17	2206	0.8863
13	18	0	NA
13	19	2194	0.8733
13	20	132	0.4528	C
13	21	1387	0.7001
13	22	1232	0.3231	C
13	23	2521	0.8947
13	24	2609	0.8978
14	1	2682	0.8833
14	2	2999	0.9063
14	3	2122	0.8925
14	4	2874	0.9143
14	5	1224	0.548	C
14	6	1539	0.5395	C
14	7	2495	0.8409
14	8	3086	0.8719
14	9	2675	0.881
14	10	2680	0.9199
14	11	2669	0.8167
14	12	3244	0.9035
14	13	2631	0.9086
14	14	2772	0.8766
14	15	2706	0.9065
14	16	3169	0.9147
14	17	2601	0.9006
14	18	2944	0.8733
14	19	2524	0.9037
14	20	3088	0.8601
14	21	2559	0.8993
14	22	2990	0.8582
14	23	2169	0.842
14	24	3408	0.9055
15	1	3106	0.8679
15	2	1133	0.416	C
15	3	2856	0.8832
15	4	1517	0.8393
15	5	2271	0.86
15	6	2109	0.8081
15	7	2491	0.8572
15	8	1888	0.824
15	9	2473	0.9071
15	10	1489	0.8461
15	11	2565	0.9038
15	12	898	0.4696	C
15	13	2477	0.8814
15	14	454	0.4937	C
15	15	2342	0.8536
15	16	221	0.3441	C
15	17	2374	0.918
15	18	1294	0.3726	C
15	19	2455	0.8584
15	20	880	0.6877
15	21	2311	0.8937
15	22	1771	0.8381
15	23	2745	0.846
15	24	2329	0.8287
16	1	2908	0.8826
16	2	3117	0.8787
16	3	2358	0.8152
16	4	2675	0.856
16	5	2202	0.8717
16	6	2825	0.8869
16	7	141	0.4876	C
16	8	2811	0.8299
16	9	2465	0.8882
16	10	2167	0.8789
16	11	2366	0.8656
16	12	2344	0.8707
16	13	2776	0.8861
16	14	2684	0.8619
16	15	2537	0.8861
16	16	2718	0.8758
16	17	1149	0.3149	C
16	18	3135	0.9079
16	19	2304	0.8127
16	20	3066	0.9147
16	21	2444	0.8643
16	22	2977	0.9035
16	23	2636	0.884
16	24	3441	0.8531
