# Supplementary material for: Spontaneous whole-genome duplication restores fertility in interspecific hybrids
Source: Nat Commun. 2019 Sep 11;10:4126. doi: 10.1038/s41467-019-12041-8 (PMC6739354; doi:10.1038/s41467-019-12041-8)
Supplement: Supplementary file 6 — Supplementary Data 2 [file 41467_2019_12041_MOESM6_ESM.zip › images/IMG_075_crop.JPG.dat]

# gitter v1.1.1 data file generated on Wed May 29 03:23:54 2019
# Warning possible misgridding: high count of low colony circularity
# Flags: S - Colony spill or edge interference, C - Low colony circularity
# row	col	size	circularity	flags
1	1	4455	0.352	S,C
1	2	1570	0.7509
1	3	2896	0.8619
1	4	1430	0.8099
1	5	2960	0.8524
1	6	1196	0.415	C
1	7	2922	0.886
1	8	1457	0.8367
1	9	2872	0.8809
1	10	1276	0.576	C
1	11	2932	0.8511
1	12	0	NA
1	13	3099	0.8805
1	14	1776	0.8107
1	15	3375	0.8832
1	16	813	0.7672
1	17	3321	0.8663
1	18	1058	0.5861	C
1	19	3011	0.881
1	20	1524	0.6823
1	21	3392	0.8849
1	22	1161	0.4609	C
1	23	3330	0.8584
1	24	1666	0.1061	S,C
2	1	1802	0.8077
2	2	777	0.6986
2	3	566	0.886
2	4	1960	0.9063
2	5	404	0.6051
2	6	0	NA
2	7	1759	0.7907
2	8	1382	0.8598
2	9	1492	0.8625
2	10	1730	0.8292
2	11	1536	0.6399
2	12	1126	0.6821
2	13	1934	0.8373
2	14	1070	0.8329
2	15	0	NA
2	16	0	NA
2	17	1656	0.7712
2	18	0	NA
2	19	0	NA
2	20	0	NA
2	21	1359	0.7871
2	22	1932	0.75
2	23	1148	0.7735
2	24	5729	0.1267	C
3	1	3947	0.8908
3	2	0	NA
3	3	3588	0.844
3	4	891	0.8323
3	5	3471	0.9007
3	6	0	NA
3	7	3369	0.8971
3	8	639	0.8044
3	9	3205	0.8581
3	10	395	0.8422
3	11	3422	0.8852
3	12	237	0.8946
3	13	3268	0.9111
3	14	722	0.6666
3	15	3677	0.8782
3	16	838	0.7447
3	17	3558	0.9115
3	18	1011	0.8142
3	19	3476	0.88
3	20	787	0.7691
3	21	3720	0.8626
3	22	825	0.8132
3	23	3880	0.8731
3	24	977	0.7022
4	1	1357	0.8024
4	2	852	0.8276
4	3	0	NA
4	4	600	0.9103
4	5	847	0.7993
4	6	0	NA
4	7	255	0.8196
4	8	892	0.8119
4	9	169	0.9768
4	10	669	0.6643
4	11	1348	0.8386
4	12	0	NA
4	13	1643	0.798
4	14	779	0.7958
4	15	718	0.7226
4	16	947	0.7145
4	17	0	NA
4	18	649	0.9378
4	19	791	0.7605
4	20	1604	0.7386
4	21	697	0.8727
4	22	539	0.8897
4	23	0	NA
4	24	1778	0.8236
5	1	4121	0.8827
5	2	0	NA
5	3	3670	0.8721
5	4	1029	0.8116
5	5	3287	0.8733
5	6	1151	0.8409
5	7	3648	0.8274
5	8	1004	0.6372
5	9	3517	0.8876
5	10	1606	0.7688
5	11	3429	0.9251
5	12	710	0.8521
5	13	3577	0.8981
5	14	711	0.5934	C
5	15	3767	0.8562
5	16	413	0.6948
5	17	3804	0.9105
5	18	592	0.8536
5	19	3416	0.877
5	20	584	0.4839	C
5	21	3648	0.8913
5	22	905	0.7528
5	23	3554	0.8747
5	24	1053	0.7266
6	1	0	NA
6	2	0	NA
6	3	1405	0.8598
6	4	217	0.8683
6	5	267	0.8814
6	6	0	NA
6	7	669	0.3852	C
6	8	0	NA
6	9	402	0.5068	C
6	10	901	0.8452
6	11	616	0.6343
6	12	350	0.4125	C
6	13	0	NA
6	14	817	0.8152
6	15	1126	0.8093
6	16	821	0.7126
6	17	183	0.5196	C
6	18	1551	0.8526
6	19	499	0.6997
6	20	941	0.7979
6	21	1430	0.801
6	22	1494	0.7964
6	23	1274	0.7926
6	24	1977	0.8081
7	1	4071	0.8661
7	2	0	NA
7	3	3287	0.8402
7	4	1883	0.7475
7	5	2929	0.9164
7	6	1995	0.8297
7	7	2975	0.8846
7	8	1869	0.5686	C
7	9	2873	0.8863
7	10	2068	0.7882
7	11	3077	0.9127
7	12	1156	0.808
7	13	3162	0.8835
7	14	1132	0.7042
7	15	3842	0.8671
7	16	999	0.5189	C
7	17	2807	0.6923
7	18	851	0.542	C
7	19	3496	0.9071
7	20	772	0.6872
7	21	3570	0.8851
7	22	1248	0.6936
7	23	3959	0.9062
7	24	1653	0.5674	C
8	1	0	NA
8	2	396	0.9615
8	3	1272	0.4066	C
8	4	1142	0.6989
8	5	673	0.8941
8	6	0	NA
8	7	1701	0.8108
8	8	712	0.9145
8	9	1842	0.8339
8	10	1009	0.8126
8	11	1529	0.8498
8	12	0	NA
8	13	2284	0.8594
8	14	1148	0.6734
8	15	2395	0.8729
8	16	1264	0.8326
8	17	522	0.3501	C
8	18	956	0.6396
8	19	316	0.8372
8	20	988	0.7621
8	21	113	0.935
8	22	351	0.8522
8	23	594	0.7705
8	24	583	0.9369
9	1	3557	0.8746
9	2	2322	0.7985
9	3	3558	0.9067
9	4	2173	0.2502	C
9	5	2654	0.8697
9	6	2071	0.2063	C
9	7	2793	0.8688
9	8	2331	0.8874
9	9	2732	0.8794
9	10	2719	0.8607
9	11	2727	0.88
9	12	2075	0.6958
9	13	2980	0.8642
9	14	2490	0.9085
9	15	3213	0.8949
9	16	455	0.5363	C
9	17	3329	0.9129
9	18	2523	0.8607
9	19	2674	0.865
9	20	2366	0.8476
9	21	3432	0.9001
9	22	714	0.6778
9	23	3720	0.908
9	24	1657	0.549	C
10	1	3379	0.8491
10	2	1002	0.7729
10	3	2759	0.889
10	4	152	0.9106
10	5	969	0.4266	C
10	6	0	NA
10	7	2843	0.9022
10	8	591	0.4043	C
10	9	2381	0.857
10	10	0	NA
10	11	2515	0.8839
10	12	713	0.6826
10	13	2356	0.8742
10	14	0	NA
10	15	2028	0.7792
10	16	338	0.4568	C
10	17	2303	0.846
10	18	365	0.8152
10	19	2541	0.8585
10	20	0	NA
10	21	2347	0.8719
10	22	813	0.6558
10	23	3190	0.8893
10	24	2029	0.7076
11	1	3181	0.859
11	2	2080	0.805
11	3	2356	0.8922
11	4	1880	0.2324	C
11	5	2979	0.8929
11	6	2191	0.5585	C
11	7	1810	0.8369
11	8	2204	0.9049
11	9	2236	0.8703
11	10	2358	0.8487
11	11	2499	0.9085
11	12	2383	0.899
11	13	2818	0.8766
11	14	2372	0.8537
11	15	3019	0.908
11	16	2618	0.857
11	17	2871	0.9242
11	18	2720	0.6307
11	19	2674	0.899
11	20	2353	0.8644
11	21	2719	0.8964
11	22	2357	0.3014	C
11	23	3269	0.8916
11	24	2343	0.2767	C
12	1	3463	0.8767
12	2	2196	0.8882
12	3	2842	0.9126
12	4	2154	0.8462
12	5	1744	0.8685
12	6	1439	0.4884	C
12	7	2810	0.8843
12	8	2560	0.903
12	9	2334	0.857
12	10	2149	0.8658
12	11	2038	0.7599
12	12	2325	0.8496
12	13	1113	0.5289	C
12	14	1355	0.4738	C
12	15	1045	0.7488
12	16	2078	0.6154
12	17	1676	0.8361
12	18	0	NA
12	19	2190	0.8414
12	20	1451	0.4032	C
12	21	1836	0.7517
12	22	1739	0.6378
12	23	2952	0.8777
12	24	2092	0.7126
13	1	2986	0.8837
13	2	1941	0.7675
13	3	2401	0.8619
13	4	1773	0.8059
13	5	1496	0.8072
13	6	1774	0.6118
13	7	2153	0.8825
13	8	1653	0.8717
13	9	2521	0.8738
13	10	2082	0.8816
13	11	2444	0.8829
13	12	1748	0.863
13	13	2634	0.9097
13	14	0	NA
13	15	2664	0.8782
13	16	2181	0.894
13	17	2605	0.8887
13	18	1999	0.8665
13	19	2635	0.8626
13	20	2157	0.7792
13	21	2780	0.8478
13	22	2023	0.2161	C
13	23	2794	0.8972
13	24	2238	0.2672	C
14	1	3060	0.843
14	2	2020	0.8746
14	3	2813	0.9011
14	4	2835	0.8526
14	5	2614	0.8713
14	6	2240	0.8752
14	7	1879	0.8839
14	8	3173	0.8769
14	9	2500	0.9055
14	10	2784	0.8732
14	11	2476	0.8968
14	12	2485	0.8756
14	13	2657	0.8625
14	14	2297	0.8892
14	15	2820	0.8853
14	16	2230	0.8476
14	17	2024	0.8823
14	18	2212	0.8781
14	19	2032	0.8489
14	20	1981	0.8854
14	21	2638	0.9167
14	22	2419	0.8693
14	23	3014	0.889
14	24	3142	0.8081
15	1	2861	0.8371
15	2	781	0.708
15	3	2610	0.885
15	4	1483	0.8658
15	5	2293	0.8358
15	6	1265	0.8084
15	7	2199	0.9125
15	8	942	0.7266
15	9	2156	0.8479
15	10	1895	0.8915
15	11	2193	0.8929
15	12	1574	0.8574
15	13	2534	0.9154
15	14	1980	0.817
15	15	2393	0.897
15	16	1176	0.749
15	17	2752	0.8703
15	18	2040	0.8868
15	19	2443	0.8825
15	20	2511	0.8694
15	21	2569	0.8895
15	22	1899	0.8561
15	23	2875	0.92
15	24	2149	0.3897	C
16	1	2426	0.7075
16	2	2138	0.8223
16	3	2541	0.8634
16	4	1785	0.7308
16	5	2178	0.8717
16	6	3001	0.8953
16	7	2133	0.912
16	8	3013	0.8866
16	9	1830	0.8671
16	10	2282	0.807
16	11	1807	0.7997
16	12	2357	0.8723
16	13	1896	0.8439
16	14	2378	0.8801
16	15	2304	0.9146
16	16	2933	0.87
16	17	2101	0.8331
16	18	2210	0.8821
16	19	1974	0.8474
16	20	2783	0.8937
16	21	1118	0.7416
16	22	2618	0.8549
16	23	2731	0.9026
16	24	3306	0.8709
