# Supplementary material for: Spontaneous whole-genome duplication restores fertility in interspecific hybrids
Source: Nat Commun. 2019 Sep 11;10:4126. doi: 10.1038/s41467-019-12041-8 (PMC6739354; doi:10.1038/s41467-019-12041-8)
Supplement: Supplementary file 6 — Supplementary Data 2 [file 41467_2019_12041_MOESM6_ESM.zip › images/IMG_076_crop.JPG.dat]

# gitter v1.1.1 data file generated on Wed May 29 03:24:03 2019
# Warning possible misgridding: high count of small colony sizes, high count of low colony circularity
# Flags: S - Colony spill or edge interference, C - Low colony circularity
# row	col	size	circularity	flags
1	1	2550	0.8257
1	2	2114	0.7679
1	3	2505	0.8036
1	4	1515	0.7728
1	5	2281	0.8707
1	6	1266	0.7114
1	7	2270	0.8388
1	8	1413	0.758
1	9	2300	0.8644
1	10	772	0.6647
1	11	1987	0.832
1	12	0	NA
1	13	3169	0.8311
1	14	1399	0.6546
1	15	2109	0.8349
1	16	506	0.9607
1	17	3024	0.862
1	18	1589	0.6802
1	19	2529	0.7913
1	20	0	NA
1	21	1460	0.844
1	22	0	NA
1	23	0	NA
1	24	2245	0.1659	C
2	1	2124	0.9056
2	2	1618	0.8404
2	3	1298	0.789
2	4	1939	0.8155
2	5	1260	0.7865
2	6	1319	0.85
2	7	1692	0.8243
2	8	1481	0.8205
2	9	1367	0.7682
2	10	2098	0.7915
2	11	1649	0.7683
2	12	0	NA
2	13	2085	0.8299
2	14	1966	0.868
2	15	0	NA
2	16	0	NA
2	17	921	0.7717
2	18	2535	0.8132
2	19	0	NA
2	20	988	0.9009
2	21	1017	0.9038
2	22	2618	0.8163
2	23	1868	0.8456
2	24	1573	0.8868
3	1	1961	0.6731
3	2	402	0.8839
3	3	0	NA
3	4	684	0.931
3	5	3049	0.8772
3	6	495	0.9342
3	7	1309	0.7462
3	8	562	0.9276
3	9	2741	0.7949
3	10	636	0.6566
3	11	3151	0.8327
3	12	916	0.8141
3	13	1823	0.8138
3	14	437	0.9462
3	15	1733	0.8226
3	16	1020	0.7491
3	17	2009	0.7944
3	18	0	NA
3	19	2423	0.7827
3	20	0	NA
3	21	1890	0.8739
3	22	58	0.9598
3	23	1829	0.8015
3	24	900	0.9433
4	1	845	0.9436
4	2	726	0.9216
4	3	0	NA
4	4	1970	0.8491
4	5	878	0.8914
4	6	0	NA
4	7	694	0.8013
4	8	1417	0.7814
4	9	1662	0.7676
4	10	1782	0.8458
4	11	1315	0.8237
4	12	1546	0.7454
4	13	1543	0.7906
4	14	2131	0.7837
4	15	504	0.9063
4	16	1705	0.7861
4	17	729	0.7758
4	18	1038	0.9187
4	19	1841	0.7546
4	20	1922	0.5999	C
4	21	0	NA
4	22	764	0.8963
4	23	652	0.9541
4	24	1495	0.8467
5	1	3576	0.8801
5	2	0	NA
5	3	2488	0.8699
5	4	1323	0.7724
5	5	2848	0.8706
5	6	1376	0.6924
5	7	3665	0.878
5	8	630	0.8879
5	9	0	NA
5	10	720	0.7215
5	11	3392	0.8992
5	12	369	0.9322
5	13	3382	0.885
5	14	327	0.8751
5	15	3742	0.853
5	16	0	NA
5	17	1742	0.7909
5	18	528	0.9439
5	19	2035	0.7964
5	20	0	NA
5	21	1603	0.8704
5	22	0	NA
5	23	2679	0.7569
5	24	0	NA
6	1	443	0.8361
6	2	1576	0.8311
6	3	0	NA
6	4	1802	0.8962
6	5	707	0.6446
6	6	852	0.8206
6	7	318	0.9095
6	8	987	0.7993
6	9	813	0.6683
6	10	2083	0.7572
6	11	369	0.8004
6	12	913	0.7069
6	13	596	0.6219
6	14	329	0.9752
6	15	1127	0.8395
6	16	944	0.7959
6	17	443	0.8361
6	18	2051	0.8186
6	19	479	0.9847
6	20	855	0.94
6	21	0	NA
6	22	956	0.8931
6	23	0	NA
6	24	1133	0.8072
7	1	3531	0.8451
7	2	2074	0.7845
7	3	2968	0.9179
7	4	2035	0.8334
7	5	2790	0.8823
7	6	0	NA
7	7	3246	0.8671
7	8	2299	0.8442
7	9	3487	0.9235
7	10	0	NA
7	11	3160	0.9091
7	12	0	NA
7	13	3564	0.9159
7	14	315	0.9507
7	15	3640	0.8847
7	16	375	0.9255
7	17	2998	0.8843
7	18	0	NA
7	19	3981	0.8852
7	20	0	NA
7	21	3568	0.8576
7	22	0	NA
7	23	4026	0.8353
7	24	0	NA
8	1	1705	0.8443
8	2	2590	0.8458
8	3	477	0.4264	C
8	4	2577	0.8445
8	5	715	0.3556	C
8	6	1474	0.674
8	7	867	0.7705
8	8	1420	0.7386
8	9	934	0.6548
8	10	1947	0.8079
8	11	322	0.579	C
8	12	1578	0.8233
8	13	960	0.7672
8	14	2321	0.8522
8	15	0	NA
8	16	2303	0.7577
8	17	474	0.8746
8	18	1805	0.7185
8	19	61	1.073
8	20	985	0.8633
8	21	50	0.9194
8	22	0	NA
8	23	0	NA
8	24	2686	0.7896
9	1	3054	0.8836
9	2	2416	0.7957
9	3	3017	0.8828
9	4	2090	0.5878	C
9	5	2674	0.9155
9	6	2014	0.8123
9	7	2917	0.8969
9	8	2528	0.8084
9	9	2940	0.8987
9	10	2395	0.8576
9	11	3135	0.8829
9	12	1317	0.7787
9	13	3257	0.8952
9	14	1612	0.734
9	15	3874	0.7426
9	16	1462	0.4372	C
9	17	3917	0.884
9	18	389	0.9293
9	19	3793	0.8851
9	20	0	NA
9	21	3695	0.9039
9	22	0	NA
9	23	4173	0.86
9	24	0	NA
10	1	3033	0.91
10	2	2931	0.8645
10	3	2562	0.8656
10	4	2350	0.8753
10	5	307	0.6505
10	6	2100	0.8943
10	7	2443	0.8564
10	8	2173	0.8931
10	9	2438	0.8524
10	10	2196	0.8501
10	11	0	NA
10	12	2713	0.8891
10	13	2782	0.8583
10	14	2431	0.8522
10	15	2931	0.6454
10	16	217	0.2348	S,C
10	17	0	NA
10	18	310	0.8587
10	19	817	0.4716	C
10	20	2588	0.8156
10	21	2131	0.763
10	22	0	NA
10	23	1819	0.8293
10	24	2314	0.7412
11	1	3635	0.87
11	2	2203	0.417	C
11	3	2579	0.8875
11	4	1630	0.1932	C
11	5	2602	0.9042
11	6	2093	0.5754	C
11	7	2087	0.8626
11	8	0	NA
11	9	2462	0.903
11	10	2097	0.8653
11	11	2696	0.9063
11	12	2067	0.8949
11	13	3192	0.8822
11	14	510	0.6398
11	15	3423	0.875
11	16	2555	0.8739
11	17	3468	0.8617
11	18	0	NA
11	19	3339	0.9057
11	20	114	0.9044
11	21	3332	0.86
11	22	1881	0.7262
11	23	3394	0.8703
11	24	2717	0.6107
12	1	0	NA
12	2	3632	0.8338
12	3	2965	0.8845
12	4	2385	0.8638
12	5	1942	0.8525
12	6	2301	0.9184
12	7	2578	0.8357
12	8	2673	0.9064
12	9	2326	0.8752
12	10	2793	0.8938
12	11	0	NA
12	12	1951	0.7286
12	13	2242	0.8535
12	14	2935	0.9067
12	15	1390	0.6645
12	16	2783	0.8707
12	17	2980	0.8554
12	18	1203	0.5717	C
12	19	174	0.5699	C
12	20	2978	0.8804
12	21	2520	0.8442
12	22	2733	0.8894
12	23	0	NA
12	24	2976	0.8389
13	1	3823	0.882
13	2	2634	0.7839
13	3	2902	0.8637
13	4	2041	0.8155
13	5	1941	0.7549
13	6	2001	0.6158
13	7	2295	0.8875
13	8	0	NA
13	9	2471	0.8894
13	10	2165	0.8594
13	11	2606	0.8814
13	12	1509	0.8322
13	13	3152	0.8759
13	14	0	NA
13	15	3057	0.8945
13	16	1450	0.8689
13	17	2345	0.8951
13	18	1772	0.8457
13	19	2718	0.8749
13	20	1736	0.8396
13	21	2825	0.8965
13	22	2182	0.3954	C
13	23	2937	0.843
13	24	2570	0.6331
14	1	3079	0.8398
14	2	2483	0.8891
14	3	2333	0.8354
14	4	2404	0.8554
14	5	2113	0.8792
14	6	1732	0.8427
14	7	1448	0.8239
14	8	2710	0.9111
14	9	2930	0.877
14	10	2746	0.8612
14	11	2566	0.826
14	12	2642	0.8936
14	13	2959	0.9015
14	14	2843	0.875
14	15	3106	0.8915
14	16	3080	0.921
14	17	1861	0.8908
14	18	2758	0.9216
14	19	1990	0.9009
14	20	2169	0.8856
14	21	2987	0.9087
14	22	2980	0.8899
14	23	529	0.4784	C
14	24	969	0.6853
15	1	2967	0.8681
15	2	1826	0.8225
15	3	2609	0.8749
15	4	0	NA
15	5	2423	0.8441
15	6	1807	0.8255
15	7	2261	0.8241
15	8	1754	0.8336
15	9	2474	0.8544
15	10	1833	0.8562
15	11	2234	0.829
15	12	1712	0.7996
15	13	2688	0.9014
15	14	1595	0.8992
15	15	2370	0.8941
15	16	1448	0.8689
15	17	2525	0.8316
15	18	1704	0.8439
15	19	2477	0.8791
15	20	1894	0.9121
15	21	2595	0.868
15	22	215	0.4811	C
15	23	3209	0.8221
15	24	2244	0.4173	C
16	1	2146	0.7284
16	2	2212	0.8554
16	3	2572	0.8892
16	4	2276	0.841
16	5	2419	0.9126
16	6	2357	0.8591
16	7	2433	0.8934
16	8	2252	0.8905
16	9	1723	0.8419
16	10	2035	0.8882
16	11	138	0.716
16	12	2144	0.9167
16	13	2127	0.8513
16	14	2041	0.8996
16	15	2553	0.8949
16	16	2207	0.8567
16	17	510	0.3712	C
16	18	2192	0.8783
16	19	1383	0.8288
16	20	2459	0.9125
16	21	1325	0.7861
16	22	2811	0.8693
16	23	2738	0.874
16	24	3213	0.8839
