# Supplementary material for: Spontaneous whole-genome duplication restores fertility in interspecific hybrids
Source: Nat Commun. 2019 Sep 11;10:4126. doi: 10.1038/s41467-019-12041-8 (PMC6739354; doi:10.1038/s41467-019-12041-8)
Supplement: Supplementary file 6 — Supplementary Data 2 [file 41467_2019_12041_MOESM6_ESM.zip › images/IMG_077_crop.JPG.dat]

# gitter v1.1.1 data file generated on Wed May 29 03:24:11 2019
# Warning possible misgridding: high count of small colony sizes, high count of low colony circularity
# Flags: S - Colony spill or edge interference, C - Low colony circularity
# row	col	size	circularity	flags
1	1	4685	0.313	S,C
1	2	1667	0.8632
1	3	2479	0.8636
1	4	1474	0.7496
1	5	2328	0.8806
1	6	0	NA
1	7	2363	0.8667
1	8	1174	0.8635
1	9	2236	0.8656
1	10	1682	0.7027
1	11	1978	0.8185
1	12	0	NA
1	13	2774	0.8751
1	14	1969	0.8338
1	15	0	NA
1	16	0	NA
1	17	0	NA
1	18	2038	0.7028
1	19	1970	0.8683
1	20	1865	0.7983
1	21	1802	0.724
1	22	0	NA
1	23	0	NA
1	24	2393	0.2601	S,C
2	1	1565	0.8201
2	2	719	0.8531
2	3	1005	0.8216
2	4	1497	0.8129
2	5	856	0.9411
2	6	885	0.8907
2	7	2545	0.8373
2	8	1209	0.7339
2	9	0	NA
2	10	982	0.9267
2	11	990	0.8202
2	12	0	NA
2	13	0	NA
2	14	1423	0.7668
2	15	0	NA
2	16	1736	0.8457
2	17	789	0.9256
2	18	1989	0.7865
2	19	627	0.8431
2	20	782	0.9475
2	21	835	0.8316
2	22	3109	0.8395
2	23	0	NA
2	24	0	NA
3	1	2370	0.7805
3	2	0	NA
3	3	0	NA
3	4	1512	0.8431
3	5	998	0.8936
3	6	3022	0.7876
3	7	1019	0.8931
3	8	1117	0.8234
3	9	951	0.7774
3	10	906	0.8674
3	11	905	0.9148
3	12	411	0.8899
3	13	1932	0.7261
3	14	2063	0.7664
3	15	670	0.9394
3	16	1499	0.8293
3	17	929	0.9213
3	18	1026	0.8798
3	19	1800	0.8616
3	20	0	NA
3	21	0	NA
3	22	1247	0.8653
3	23	2535	0.8666
3	24	827	0.9338
4	1	863	0.9343
4	2	0	NA
4	3	0	NA
4	4	0	NA
4	5	0	NA
4	6	1775	0.7814
4	7	0	NA
4	8	772	0.9203
4	9	896	0.8886
4	10	1922	0.8701
4	11	0	NA
4	12	0	NA
4	13	2069	0.8391
4	14	2392	0.7937
4	15	824	0.6621
4	16	1582	0.8055
4	17	0	NA
4	18	1268	0.8749
4	19	0	NA
4	20	1393	0.8513
4	21	0	NA
4	22	0	NA
4	23	0	NA
4	24	1452	0.8033
5	1	1766	0.7624
5	2	0	NA
5	3	1619	0.8087
5	4	2967	0.8092
5	5	1856	0.7828
5	6	2703	0.8045
5	7	1516	0.8081
5	8	2722	0.8496
5	9	0	NA
5	10	2880	0.8313
5	11	1701	0.7912
5	12	1303	0.6667
5	13	1400	0.8638
5	14	0	NA
5	15	0	NA
5	16	937	0.7431
5	17	1527	0.7872
5	18	0	NA
5	19	984	0.91
5	20	0	NA
5	21	1708	0.8506
5	22	0	NA
5	23	1881	0.8397
5	24	951	0.8621
6	1	0	NA
6	2	761	0.8367
6	3	1579	0.8055
6	4	2437	0.8193
6	5	0	NA
6	6	2795	0.8552
6	7	52	0.4675	C
6	8	1305	0.7857
6	9	1934	0.7822
6	10	1960	0.8604
6	11	1364	0.7019
6	12	2421	0.7993
6	13	2092	0.5813	C
6	14	2332	0.8103
6	15	0	NA
6	16	2343	0.8727
6	17	769	0.7626
6	18	1426	0.8364
6	19	553	0.9671
6	20	1594	0.8332
6	21	0	NA
6	22	1501	0.8435
6	23	0	NA
6	24	2053	0.8226
7	1	0	NA
7	2	0	NA
7	3	666	0.7024
7	4	0	NA
7	5	1899	0.7391
7	6	0	NA
7	7	2417	0.842
7	8	2684	0.7406
7	9	1969	0.7837
7	10	2602	0.8769
7	11	1021	0.751
7	12	2670	0.8444
7	13	1931	0.784
7	14	2721	0.825
7	15	936	0.7652
7	16	2495	0.8595
7	17	1405	0.8512
7	18	2273	0.8181
7	19	1412	0.6521
7	20	0	NA
7	21	979	0.7867
7	22	1392	0.6802
7	23	1735	0.8401
7	24	3338	0.8532
8	1	3128	0.8458
8	2	3398	0.8732
8	3	2117	0.8844
8	4	2937	0.8585
8	5	1693	0.7642
8	6	2447	0.8685
8	7	0	NA
8	8	0	NA
8	9	0	NA
8	10	2538	0.8563
8	11	1038	0.8218
8	12	2231	0.8856
8	13	1903	0.8286
8	14	2584	0.8561
8	15	0	NA
8	16	2906	0.8935
8	17	896	0.6304
8	18	2798	0.8533
8	19	896	0.7395
8	20	2705	0.8575
8	21	491	0.815
8	22	2751	0.818
8	23	2386	0.7933
8	24	2482	0.7613
9	1	88	0.3596	C
9	2	0	NA
9	3	3241	0.8565
9	4	2438	0.3864	C
9	5	2471	0.8926
9	6	2425	0.6218
9	7	2685	0.8512
9	8	2639	0.8404
9	9	2558	0.9022
9	10	2214	0.8779
9	11	2439	0.8993
9	12	2306	0.8819
9	13	2480	0.9073
9	14	2241	0.8804
9	15	2058	0.854
9	16	2477	0.8502
9	17	2961	0.8615
9	18	2842	0.8819
9	19	2749	0.8849
9	20	2729	0.5308	C
9	21	2327	0.8859
9	22	2714	0.8736
9	23	2294	0.8287
9	24	2082	0.7948
10	1	0	NA
10	2	3287	0.88
10	3	3257	0.8607
10	4	2492	0.8502
10	5	2133	0.8434
10	6	2228	0.8616
10	7	0	NA
10	8	2731	0.8425
10	9	2764	0.9112
10	10	2529	0.881
10	11	0	NA
10	12	2772	0.8622
10	13	2183	0.8771
10	14	2256	0.8863
10	15	2680	0.8505
10	16	2509	0.885
10	17	0	NA
10	18	2519	0.8931
10	19	0	NA
10	20	2761	0.874
10	21	0	NA
10	22	0	NA
10	23	2852	0.8697
10	24	3608	0.9223
11	1	3927	0.8732
11	2	0	NA
11	3	2944	0.845
11	4	0	NA
11	5	2534	0.8961
11	6	2276	0.8326
11	7	1940	0.8392
11	8	0	NA
11	9	2448	0.8932
11	10	2185	0.8372
11	11	2360	0.9126
11	12	2170	0.9091
11	13	2350	0.8753
11	14	2216	0.8987
11	15	2275	0.8845
11	16	2416	0.8566
11	17	2601	0.882
11	18	0	NA
11	19	2772	0.8998
11	20	2413	0.3968	C
11	21	3025	0.8994
11	22	0	NA
11	23	2915	0.8788
11	24	2684	0.2427	C
12	1	0	NA
12	2	3445	0.8623
12	3	3119	0.8903
12	4	2861	0.8796
12	5	2196	0.8765
12	6	2240	0.881
12	7	2786	0.8738
12	8	2887	0.8959
12	9	0	NA
12	10	2868	0.9048
12	11	0	NA
12	12	2761	0.9203
12	13	2268	0.8934
12	14	2372	0.8891
12	15	2495	0.8316
12	16	0	NA
12	17	2369	0.9043
12	18	2529	0.8865
12	19	1963	0.8702
12	20	2691	0.8916
12	21	1925	0.7444
12	22	0	NA
12	23	0	NA
12	24	3750	0.8866
13	1	3646	0.8664
13	2	0	NA
13	3	2252	0.8789
13	4	2108	0.8526
13	5	2007	0.7936
13	6	1965	0.8808
13	7	2509	0.8818
13	8	0	NA
13	9	2592	0.903
13	10	0	NA
13	11	2559	0.9016
13	12	2035	0.8642
13	13	2088	0.9076
13	14	1831	0.8347
13	15	2193	0.8954
13	16	2416	0.9032
13	17	2059	0.8719
13	18	0	NA
13	19	2272	0.8682
13	20	2305	0.8432
13	21	2827	0.8815
13	22	649	0.1077	C
13	23	2736	0.8807
13	24	2387	0.2481	C
14	1	3158	0.803
14	2	0	NA
14	3	1845	0.8219
14	4	2543	0.8837
14	5	1780	0.8671
14	6	1626	0.842
14	7	2356	0.8969
14	8	2790	0.9088
14	9	2999	0.9221
14	10	2559	0.8677
14	11	2639	0.885
14	12	2448	0.8899
14	13	2543	0.8937
14	14	2330	0.9128
14	15	0	NA
14	16	0	NA
14	17	2404	0.8479
14	18	2740	0.8948
14	19	2233	0.8501
14	20	2388	0.8749
14	21	0	NA
14	22	2710	0.8956
14	23	3259	0.8393
14	24	0	NA
15	1	3288	0.8803
15	2	2463	0.7942
15	3	2647	0.847
15	4	0	NA
15	5	2967	0.8953
15	6	2016	0.8342
15	7	2679	0.9196
15	8	0	NA
15	9	2724	0.8949
15	10	2048	0.859
15	11	2465	0.8984
15	12	2199	0.8394
15	13	2406	0.8825
15	14	2116	0.8697
15	15	2216	0.9134
15	16	1874	0.8655
15	17	2138	0.9115
15	18	2381	0.5352	C
15	19	2562	0.8948
15	20	2774	0.8721
15	21	2776	0.8397
15	22	0	NA
15	23	2689	0.9095
15	24	2344	0.2753	C
16	1	2540	0.8013
16	2	2579	0.8213
16	3	0	NA
16	4	2900	0.8947
16	5	0	NA
16	6	2728	0.8812
16	7	2372	0.8733
16	8	1556	0.5707	C
16	9	2393	0.8515
16	10	2081	0.8659
16	11	1895	0.8554
16	12	2247	0.8746
16	13	2122	0.864
16	14	2448	0.8765
16	15	2183	0.8576
16	16	2339	0.8525
16	17	2115	0.8895
16	18	2776	0.8883
16	19	0	NA
16	20	1971	0.7752
16	21	1850	0.8434
16	22	2683	0.8229
16	23	3237	0.8857
16	24	3345	0.8707
