# Supplementary material for: Spontaneous whole-genome duplication restores fertility in interspecific hybrids
Source: Nat Commun. 2019 Sep 11;10:4126. doi: 10.1038/s41467-019-12041-8 (PMC6739354; doi:10.1038/s41467-019-12041-8)
Supplement: Supplementary file 6 — Supplementary Data 2 [file 41467_2019_12041_MOESM6_ESM.zip › images/IMG_098_crop.JPG.dat]

# gitter v1.1.1 data file generated on Wed May 29 03:24:19 2019
# Warning possible misgridding: high count of small colony sizes, high count of low colony circularity
# Flags: S - Colony spill or edge interference, C - Low colony circularity
# row	col	size	circularity	flags
1	1	565	0.7054
1	2	0	NA
1	3	0	NA
1	4	0	NA
1	5	0	NA
1	6	0	NA
1	7	0	NA
1	8	0	NA
1	9	596	0.8568
1	10	0	NA
1	11	821	0.8325
1	12	0	NA
1	13	0	NA
1	14	0	NA
1	15	1089	0.8622
1	16	0	NA
1	17	788	0.8799
1	18	560	0.7366
1	19	0	NA
1	20	0	NA
1	21	0	NA
1	22	0	NA
1	23	779	0.8242
1	24	246	0.1831	C
2	1	602	0.7759
2	2	557	0.9071
2	3	526	0.804
2	4	906	0.9175
2	5	0	NA
2	6	930	0.8776
2	7	0	NA
2	8	0	NA
2	9	0	NA
2	10	0	NA
2	11	0	NA
2	12	995	0.911
2	13	739	0.867
2	14	0	NA
2	15	0	NA
2	16	1231	0.863
2	17	443	0.8733
2	18	0	NA
2	19	0	NA
2	20	1104	0.8181
2	21	0	NA
2	22	1136	0.9114
2	23	0	NA
2	24	1038	0.8683
3	1	0	NA
3	2	0	NA
3	3	353	0.8857
3	4	648	0.7521
3	5	0	NA
3	6	0	NA
3	7	569	0.7978
3	8	0	NA
3	9	0	NA
3	10	0	NA
3	11	644	0.8556
3	12	722	0.7781
3	13	0	NA
3	14	0	NA
3	15	0	NA
3	16	0	NA
3	17	0	NA
3	18	0	NA
3	19	0	NA
3	20	0	NA
3	21	0	NA
3	22	0	NA
3	23	0	NA
3	24	0	NA
4	1	708	0.7606
4	2	0	NA
4	3	0	NA
4	4	590	0.6968
4	5	0	NA
4	6	0	NA
4	7	0	NA
4	8	564	0.788
4	9	394	0.8997
4	10	998	0.8677
4	11	0	NA
4	12	916	0.8644
4	13	396	0.9102
4	14	680	0.8882
4	15	0	NA
4	16	1057	0.8772
4	17	0	NA
4	18	0	NA
4	19	576	0.9086
4	20	1024	0.8532
4	21	789	0.8967
4	22	1302	0.8938
4	23	0	NA
4	24	0	NA
5	1	828	0.7814
5	2	0	NA
5	3	0	NA
5	4	0	NA
5	5	545	0.8362
5	6	0	NA
5	7	528	0.8071
5	8	0	NA
5	9	0	NA
5	10	0	NA
5	11	615	0.8999
5	12	0	NA
5	13	185	0.9284
5	14	0	NA
5	15	710	0.862
5	16	0	NA
5	17	663	0.8853
5	18	0	NA
5	19	862	0.8548
5	20	1008	0.8973
5	21	0	NA
5	22	868	0.7705
5	23	913	0.8961
5	24	0	NA
6	1	507	0.7998
6	2	0	NA
6	3	462	0.8033
6	4	778	0.7878
6	5	204	0.9171
6	6	734	0.807
6	7	462	0.903
6	8	710	0.8424
6	9	534	0.9107
6	10	549	0.9184
6	11	347	0.8853
6	12	808	0.8653
6	13	0	NA
6	14	1018	0.8959
6	15	4	1.4797
6	16	802	0.9409
6	17	0	NA
6	18	974	0.8586
6	19	0	NA
6	20	0	NA
6	21	0	NA
6	22	978	0.8706
6	23	606	0.8868
6	24	783	0.8569
7	1	653	0.8358
7	2	0	NA
7	3	570	0.8164
7	4	338	0.823
7	5	388	0.8642
7	6	114	0.7884
7	7	563	0.8282
7	8	0	NA
7	9	445	0.9488
7	10	633	0.7811
7	11	660	0.9587
7	12	646	0.801
7	13	459	0.9159
7	14	638	0.8252
7	15	577	0.8488
7	16	0	NA
7	17	633	0.8268
7	18	0	NA
7	19	805	0.8907
7	20	0	NA
7	21	646	0.8038
7	22	0	NA
7	23	836	0.7777
7	24	0	NA
8	1	690	0.8095
8	2	498	0.7223
8	3	423	0.8148
8	4	349	0.8514
8	5	477	0.7641
8	6	436	0.8398
8	7	462	0.8846
8	8	424	0.8287
8	9	506	0.7653
8	10	782	0.9071
8	11	491	0.8607
8	12	487	0.9061
8	13	548	0.7878
8	14	558	0.8511
8	15	583	0.8468
8	16	755	0.8392
8	17	0	NA
8	18	1007	0.8265
8	19	0	NA
8	20	85	0.7815
8	21	0	NA
8	22	877	0.9054
8	23	774	0.9227
8	24	1188	0.877
9	1	468	0.8886
9	2	542	0.8393
9	3	355	0.9274
9	4	498	0.8541
9	5	217	0.8143
9	6	638	0.8264
9	7	545	0.9169
9	8	575	0.8612
9	9	401	0.9427
9	10	498	0.861
9	11	621	0.8601
9	12	717	0.9101
9	13	529	0.784
9	14	600	0.8167
9	15	535	0.8598
9	16	879	0.8808
9	17	558	0.8988
9	18	874	0.8796
9	19	584	0.9334
9	20	935	0.9451
9	21	727	0.8133
9	22	952	0.7701
9	23	673	0.8443
9	24	42	0.924
10	1	638	0.7745
10	2	560	0.8134
10	3	418	0.8778
10	4	552	0.8393
10	5	502	0.8445
10	6	551	0.8315
10	7	489	0.8917
10	8	530	0.8916
10	9	491	0.826
10	10	527	0.8099
10	11	612	0.9355
10	12	794	0.9065
10	13	493	0.9496
10	14	802	0.9014
10	15	607	0.9279
10	16	770	0.8694
10	17	635	0.86
10	18	896	0.9349
10	19	626	0.8177
10	20	633	0.8091
10	21	689	0.8807
10	22	649	0.8834
10	23	741	0.8792
10	24	1182	0.8421
11	1	610	0.888
11	2	612	0.8373
11	3	325	0.8848
11	4	616	0.8593
11	5	398	0.8617
11	6	545	0.9046
11	7	445	0.8788
11	8	582	0.9531
11	9	475	0.7634
11	10	697	0.8326
11	11	440	0.8476
11	12	790	0.8781
11	13	514	0.8815
11	14	754	0.9198
11	15	835	0.8659
11	16	844	0.9321
11	17	636	0.7633
11	18	887	0.8492
11	19	534	0.8582
11	20	884	0.7837
11	21	880	0.8818
11	22	951	0.7642
11	23	654	0.8732
11	24	750	0.9044
12	1	728	0.786
12	2	567	0.8341
12	3	498	0.7753
12	4	349	0.8097
12	5	505	0.8781
12	6	382	0.7922
12	7	569	0.8222
12	8	648	0.8364
12	9	558	0.9313
12	10	617	0.8297
12	11	643	0.9195
12	12	698	0.7933
12	13	850	0.9005
12	14	625	0.8507
12	15	716	0.8734
12	16	471	0.9342
12	17	729	0.8691
12	18	803	0.8545
12	19	743	0.8635
12	20	560	0.9
12	21	763	0.8119
12	22	630	0.6447
12	23	736	0.7599
12	24	875	0.8352
13	1	487	0.8586
13	2	698	0.8555
13	3	322	0.7436
13	4	734	0.8611
13	5	626	0.8777
13	6	855	0.822
13	7	207	0.8092
13	8	923	0.8966
13	9	435	0.8379
13	10	1041	0.8319
13	11	735	0.8651
13	12	971	0.898
13	13	352	0.9821
13	14	1140	0.8827
13	15	794	0.8311
13	16	1024	0.8556
13	17	896	0.8578
13	18	904	0.8872
13	19	769	0.8723
13	20	1012	0.7735
13	21	770	0.8598
13	22	1046	0.8599
13	23	966	0.8515
13	24	1003	0.82
14	1	736	0.8181
14	2	538	0.8831
14	3	579	0.7314
14	4	555	0.8484
14	5	637	0.8463
14	6	549	0.8613
14	7	740	0.907
14	8	732	0.8227
14	9	953	0.8205
14	10	623	0.9002
14	11	803	0.9358
14	12	951	0.9238
14	13	850	0.9062
14	14	592	0.8492
14	15	858	0.8858
14	16	815	0.8203
14	17	897	0.8536
14	18	944	0.8908
14	19	895	0.862
14	20	564	0.8253
14	21	826	0.8806
14	22	730	0.8242
14	23	841	0.891
14	24	944	0.7941
15	1	749	0.8326
15	2	1167	0.8131
15	3	0	NA
15	4	1067	0.8925
15	5	776	0.7942
15	6	1187	0.8909
15	7	524	0.8649
15	8	1295	0.8458
15	9	779	0.8526
15	10	1344	0.8225
15	11	750	0.8741
15	12	1400	0.9176
15	13	984	0.8883
15	14	1292	0.887
15	15	799	0.8801
15	16	1402	0.8692
15	17	1027	0.8176
15	18	1451	0.8953
15	19	345	0.9488
15	20	1348	0.891
15	21	563	0.9397
15	22	1223	0.853
15	23	722	0.8567
15	24	1205	0.8817
16	1	1019	0.8344
16	2	508	0.8615
16	3	908	0.8412
16	4	879	0.778
16	5	891	0.8782
16	6	1052	0.7908
16	7	1094	0.7834
16	8	1162	0.8076
16	9	1508	0.8609
16	10	1190	0.8832
16	11	1450	0.8701
16	12	1328	0.8601
16	13	1144	0.9107
16	14	1265	0.8653
16	15	1430	0.8751
16	16	993	0.7875
16	17	1380	0.8556
16	18	1412	0.8405
16	19	1243	0.8245
16	20	1317	0.8559
16	21	1338	0.8161
16	22	898	0.8776
16	23	1110	0.797
16	24	1365	0.8286
