# Supplementary material for: Spontaneous whole-genome duplication restores fertility in interspecific hybrids
Source: Nat Commun. 2019 Sep 11;10:4126. doi: 10.1038/s41467-019-12041-8 (PMC6739354; doi:10.1038/s41467-019-12041-8)
Supplement: Supplementary file 6 — Supplementary Data 2 [file 41467_2019_12041_MOESM6_ESM.zip › images/IMG_099_crop.JPG.dat]

# gitter v1.1.1 data file generated on Wed May 29 03:24:27 2019
# Warning possible misgridding: high count of small colony sizes, high count of low colony circularity
# Flags: S - Colony spill or edge interference, C - Low colony circularity
# row	col	size	circularity	flags
1	1	1742	0.2017	C
1	2	476	0.6733
1	3	153	0.7099
1	4	659	0.8228
1	5	0	NA
1	6	699	0.7795
1	7	482	0.8
1	8	830	0.7866
1	9	0	NA
1	10	1082	0.7401
1	11	0	NA
1	12	8	0.7398
1	13	7	0.9433
1	14	1091	0.8201
1	15	842	0.8601
1	16	1211	0.9021
1	17	21	0.971
1	18	1188	0.8329
1	19	621	0.8663
1	20	1017	0.748
1	21	24	1.3278
1	22	2	25.1327
1	23	529	0.8663
1	24	1098	0.173	C
2	1	597	0.8736
2	2	503	0.7891
2	3	516	0.8034
2	4	760	0.8318
2	5	0	NA
2	6	861	0.9321
2	7	0	NA
2	8	0	NA
2	9	810	0.8729
2	10	1	Inf
2	11	0	NA
2	12	807	0.8681
2	13	712	0.8448
2	14	881	0.8314
2	15	551	0.8692
2	16	8	1.7147
2	17	2	25.1327
2	18	1	Inf
2	19	567	0.8993
2	20	6	0.5549	C
2	21	899	0.8448
2	22	11	0.5194	C
2	23	886	0.8482
2	24	866	0.8427
3	1	0	NA
3	2	0	NA
3	3	0	NA
3	4	668	0.9158
3	5	0	NA
3	6	0	NA
3	7	0	NA
3	8	0	NA
3	9	0	NA
3	10	0	NA
3	11	874	0.8248
3	12	0	NA
3	13	383	0.9389
3	14	577	0.7601
3	15	0	NA
3	16	5	0.7355
3	17	4	1.078
3	18	798	0.8639
3	19	9	0.4474	C
3	20	78	0.686
3	21	15	0.3993	C
3	22	943	0.7628
3	23	8	0.3892	C
3	24	1054	0.8901
4	1	841	0.8254
4	2	0	NA
4	3	356	0.9082
4	4	562	0.7705
4	5	0	NA
4	6	0	NA
4	7	0	NA
4	8	0	NA
4	9	0	NA
4	10	825	0.8931
4	11	353	0.8571
4	12	688	0.9298
4	13	401	0.9014
4	14	818	0.9279
4	15	903	0.7473
4	16	0	NA
4	17	1030	0.842
4	18	13	0.8759
4	19	957	0.7669
4	20	752	0.8452
4	21	682	0.763
4	22	1246	0.8923
4	23	618	0.7626
4	24	0	NA
5	1	0	NA
5	2	786	0.8602
5	3	0	NA
5	4	904	0.8081
5	5	474	0.8357
5	6	0	NA
5	7	450	0.8443
5	8	685	0.7749
5	9	513	0.8244
5	10	0	NA
5	11	708	0.9248
5	12	6	0.4707	C
5	13	100	0.578	C
5	14	737	0.8549
5	15	568	0.9251
5	16	745	0.874
5	17	0	NA
5	18	792	0.8481
5	19	600	0.8959
5	20	766	0.8609
5	21	341	0.8224
5	22	12	1.1098
5	23	707	0.9171
5	24	1153	0.9094
6	1	0	NA
6	2	458	0.8188
6	3	0	NA
6	4	0	NA
6	5	753	0.8463
6	6	0	NA
6	7	426	0.751
6	8	662	0.7945
6	9	665	0.8206
6	10	3	3.2341
6	11	481	0.8699
6	12	5	0.7355
6	13	538	0.8454
6	14	719	0.9438
6	15	13	0.8759
6	16	22	0.8629
6	17	32	0.4307	C
6	18	980	0.8024
6	19	1015	0.8457
6	20	693	0.8453
6	21	12	1.3716
6	22	18	0.6333
6	23	684	0.9198
6	24	0	NA
7	1	865	0.8615
7	2	819	0.8508
7	3	18	0.5812	C
7	4	690	0.9232
7	5	483	0.8934
7	6	776	0.8097
7	7	640	0.836
7	8	548	0.7369
7	9	678	0.8856
7	10	1	Inf
7	11	869	0.7877
7	12	749	0.8989
7	13	682	0.7926
7	14	1	Inf
7	15	914	0.8517
7	16	0	NA
7	17	653	0.8004
7	18	155	0.7288
7	19	907	0.9265
7	20	22	1.0173
7	21	880	0.9017
7	22	931	0.7952
7	23	715	0.785
7	24	92	0.7612
8	1	989	0.7779
8	2	4	1.078
8	3	616	0.7393
8	4	0	NA
8	5	471	0.819
8	6	395	0.902
8	7	396	0.7971
8	8	703	0.903
8	9	684	0.8725
8	10	886	0.9051
8	11	852	0.8362
8	12	554	0.9373
8	13	468	0.8656
8	14	1142	0.8516
8	15	739	0.8333
8	16	23	0.9271
8	17	22	1.0173
8	18	1088	0.8695
8	19	580	0.8174
8	20	81	0.5306	C
8	21	648	0.6762
8	22	12	0.8292
8	23	549	0.8034
8	24	413	0.8619
9	1	3	37.6991
9	2	823	0.8309
9	3	700	0.8947
9	4	754	0.8775
9	5	500	0.8815
9	6	0	NA
9	7	846	0.8197
9	8	0	NA
9	9	615	0.8474
9	10	2	25.1327
9	11	862	0.7906
9	12	4	1.078
9	13	996	0.7825
9	14	15	0.66
9	15	809	0.9237
9	16	14	0.8385
9	17	169	0.6906
9	18	28	0.9106
9	19	844	0.8622
9	20	1095	0.9037
9	21	922	0.7609
9	22	117	0.8091
9	23	841	0.887
9	24	42	0.3898	C
10	1	845	0.8557
10	2	868	0.8922
10	3	559	0.8935
10	4	777	0.7868
10	5	666	0.8047
10	6	694	0.8454
10	7	779	0.9182
10	8	0	NA
10	9	761	0.8786
10	10	771	0.9148
10	11	627	0.906
10	12	1095	0.8684
10	13	588	0.9275
10	14	773	0.8728
10	15	816	0.8477
10	16	874	0.8541
10	17	951	0.8743
10	18	1117	0.8277
10	19	877	0.7852
10	20	936	0.8692
10	21	910	0.8101
10	22	805	0.9089
10	23	712	0.7828
10	24	1398	0.8457
11	1	853	0.7616
11	2	955	0.8033
11	3	500	0.7857
11	4	0	NA
11	5	568	0.8312
11	6	911	0.867
11	7	731	0.9171
11	8	0	NA
11	9	28	0.8886
11	10	579	0.8966
11	11	36	0.7157
11	12	0	NA
11	13	894	0.8866
11	14	8	1.0258
11	15	1074	0.824
11	16	1213	0.8908
11	17	911	0.9225
11	18	1000	0.8902
11	19	828	0.8749
11	20	12	0.8826
11	21	1096	0.8377
11	22	0	NA
11	23	815	0.8542
11	24	1164	0.7846
12	1	963	0.8489
12	2	843	0.8448
12	3	663	0.8289
12	4	763	0.8012
12	5	745	0.884
12	6	650	0.8593
12	7	878	0.832
12	8	1038	0.8683
12	9	926	0.9279
12	10	893	0.9083
12	11	974	0.9518
12	12	1113	0.8618
12	13	983	0.9
12	14	1008	0.8714
12	15	1018	0.8886
12	16	0	NA
12	17	1064	0.855
12	18	1174	0.8778
12	19	893	0.8894
12	20	910	0.7976
12	21	841	0.7646
12	22	816	0.8699
12	23	858	0.8819
12	24	1021	0.8483
13	1	0	NA
13	2	0	NA
13	3	399	0.8152
13	4	1	Inf
13	5	896	0.9057
13	6	1271	0.8372
13	7	820	0.8894
13	8	0	NA
13	9	1057	0.8641
13	10	1240	0.888
13	11	1124	0.8513
13	12	1339	0.8926
13	13	925	0.8729
13	14	0	NA
13	15	1187	0.8796
13	16	1	Inf
13	17	120	0.8532
13	18	73	0.6864
13	19	920	0.818
13	20	1313	0.8008
13	21	960	0.838
13	22	1088	0.7608
13	23	1024	0.8498
13	24	1303	0.8977
14	1	1122	0.8209
14	2	897	0.8857
14	3	871	0.7975
14	4	938	0.835
14	5	968	0.8952
14	6	909	0.8614
14	7	1157	0.802
14	8	1101	0.8307
14	9	1272	0.8614
14	10	944	0.8679
14	11	0	NA
14	12	49	0.9609
14	13	1268	0.8556
14	14	925	0.814
14	15	1340	0.901
14	16	1063	0.869
14	17	1224	0.8238
14	18	1097	0.7984
14	19	1101	0.9001
14	20	68	0.6987
14	21	980	0.7832
14	22	1114	0.8437
14	23	1020	0.8498
14	24	1123	0.8397
15	1	1036	0.814
15	2	1410	0.8205
15	3	584	0.7501
15	4	0	NA
15	5	959	0.8719
15	6	21	0.9055
15	7	883	0.8541
15	8	11	0.7411
15	9	1199	0.8219
15	10	1855	0.8464
15	11	1300	0.8563
15	12	2011	0.8111
15	13	1277	0.8953
15	14	1997	0.8977
15	15	918	0.8789
15	16	1988	0.8466
15	17	1273	0.8385
15	18	1876	0.7837
15	19	1039	0.8494
15	20	1845	0.9148
15	21	1013	0.8249
15	22	1654	0.8482
15	23	50	1.156
15	24	1553	0.8353
16	1	1534	0.9028
16	2	1055	0.7789
16	3	1369	0.7668
16	4	1446	0.7568
16	5	1483	0.788
16	6	1354	0.823
16	7	1677	0.8581
16	8	1260	0.8911
16	9	1332	0.8384
16	10	1287	0.8653
16	11	1743	0.8643
16	12	55	0.8235
16	13	1609	0.8358
16	14	1409	0.8226
16	15	1577	0.8891
16	16	1609	0.9013
16	17	1408	0.9074
16	18	1500	0.8057
16	19	1511	0.8614
16	20	1701	0.7865
16	21	1638	0.8519
16	22	1470	0.7629
16	23	1269	0.7987
16	24	1631	0.8667
