# Supplementary material for: Spontaneous whole-genome duplication restores fertility in interspecific hybrids
Source: Nat Commun. 2019 Sep 11;10:4126. doi: 10.1038/s41467-019-12041-8 (PMC6739354; doi:10.1038/s41467-019-12041-8)
Supplement: Supplementary file 6 — Supplementary Data 2 [file 41467_2019_12041_MOESM6_ESM.zip › images/IMG_100_crop.JPG.dat]

# gitter v1.1.1 data file generated on Wed May 29 03:24:35 2019
# Warning possible misgridding: high count of small colony sizes, high count of low colony circularity
# Flags: S - Colony spill or edge interference, C - Low colony circularity
# row	col	size	circularity	flags
1	1	2077	0.2009	S,C
1	2	612	0.8288
1	3	578	0.8291
1	4	0	NA
1	5	603	0.7617
1	6	799	0.8301
1	7	270	0.7943
1	8	661	0.8419
1	9	598	0.7866
1	10	0	NA
1	11	886	0.9091
1	12	0	NA
1	13	745	0.8412
1	14	877	0.7807
1	15	839	0.8164
1	16	1152	0.8106
1	17	705	0.8216
1	18	1051	0.793
1	19	0	NA
1	20	1198	0.7966
1	21	0	NA
1	22	0	NA
1	23	870	0.8665
1	24	671	0.1707	C
2	1	839	0.8408
2	2	434	0.759
2	3	0	NA
2	4	0	NA
2	5	0	NA
2	6	961	0.8471
2	7	788	0.9141
2	8	471	0.8763
2	9	267	0.9232
2	10	0	NA
2	11	72	1.0357
2	12	1530	0.8598
2	13	878	0.832
2	14	517	0.8747
2	15	0	NA
2	16	0	NA
2	17	897	0.8465
2	18	658	0.9179
2	19	0	NA
2	20	1274	0.864
2	21	0	NA
2	22	0	NA
2	23	0	NA
2	24	0	NA
3	1	0	NA
3	2	0	NA
3	3	0	NA
3	4	560	0.8625
3	5	0	NA
3	6	0	NA
3	7	21	0.695
3	8	0	NA
3	9	0	NA
3	10	0	NA
3	11	754	0.8215
3	12	0	NA
3	13	0	NA
3	14	0	NA
3	15	485	0.9024
3	16	0	NA
3	17	0	NA
3	18	820	0.8703
3	19	0	NA
3	20	104	0.7334
3	21	16	0.8852
3	22	0	NA
3	23	0	NA
3	24	0	NA
4	1	1170	0.8275
4	2	0	NA
4	3	658	0.8742
4	4	1017	0.8589
4	5	646	0.8257
4	6	1175	0.7912
4	7	1245	0.7593
4	8	0	NA
4	9	1193	0.892
4	10	1181	0.8798
4	11	675	0.8195
4	12	1678	0.7368
4	13	0	NA
4	14	662	0.869
4	15	733	0.8797
4	16	864	0.9211
4	17	679	0.8176
4	18	1261	0.8965
4	19	0	NA
4	20	1058	0.885
4	21	1023	0.7994
4	22	0	NA
4	23	0	NA
4	24	1471	0.9107
5	1	0	NA
5	2	0	NA
5	3	0	NA
5	4	0	NA
5	5	0	NA
5	6	1491	0.8734
5	7	0	NA
5	8	0	NA
5	9	1017	0.8141
5	10	0	NA
5	11	1074	0.8134
5	12	0	NA
5	13	608	0.9058
5	14	0	NA
5	15	1176	0.8275
5	16	1283	0.8763
5	17	26	0.2931	C
5	18	1153	0.8893
5	19	1205	0.7937
5	20	1000	0.7939
5	21	17	0.7331
5	22	84	0.8237
5	23	0	NA
5	24	1301	0.7461
6	1	0	NA
6	2	1412	0.8008
6	3	0	NA
6	4	42	0.7388
6	5	1211	0.703
6	6	0	NA
6	7	861	0.7354
6	8	1154	0.882
6	9	1543	0.8101
6	10	0	NA
6	11	0	NA
6	12	0	NA
6	13	1094	0.8076
6	14	0	NA
6	15	0	NA
6	16	1705	0.812
6	17	64	0.9206
6	18	1295	0.8387
6	19	1525	0.8166
6	20	0	NA
6	21	0	NA
6	22	0	NA
6	23	1280	0.8152
6	24	0	NA
7	1	0	NA
7	2	0	NA
7	3	51	0.8971
7	4	1343	0.9154
7	5	0	NA
7	6	0	NA
7	7	1774	0.8994
7	8	0	NA
7	9	9758	0.7806
7	10	30	0.7689
7	11	0	NA
7	12	0	NA
7	13	937	0.8579
7	14	0	NA
7	15	1244	0.8394
7	16	0	NA
7	17	9269	0.8334
7	18	0	NA
7	19	0	NA
7	20	0	NA
7	21	1038	0.8766
7	22	1139	0.9102
7	23	0	NA
7	24	0	NA
8	1	0	NA
8	2	14	0.9433
8	3	884	0.7994
8	4	0	NA
8	5	0	NA
8	6	745	0.8281
8	7	818	0.9383
8	8	0	NA
8	9	1168	0.8564
8	10	0	NA
8	11	0	NA
8	12	1338	0.7638
8	13	0	NA
8	14	1556	0.8825
8	15	1302	0.8893
8	16	0	NA
8	17	1249	0.8618
8	18	1554	0.9146
8	19	1142	0.8085
8	20	807	0.8642
8	21	0	NA
8	22	0	NA
8	23	987	0.8874
8	24	1456	0.8433
9	1	53	0.7331
9	2	1453	0.8399
9	3	0	NA
9	4	1003	0.8213
9	5	994	0.7708
9	6	1359	0.8983
9	7	1191	0.8206
9	8	0	NA
9	9	1249	0.8021
9	10	1266	0.9181
9	11	1000	0.8575
9	12	0	NA
9	13	0	NA
9	14	0	NA
9	15	1244	0.8322
9	16	0	NA
9	17	94	0.6954
9	18	28	0.3668	C
9	19	0	NA
9	20	1347	0.8449
9	21	955	0.8708
9	22	0	NA
9	23	1014	0.8851
9	24	0	NA
10	1	1082	0.7119
10	2	0	NA
10	3	0	NA
10	4	1565	0.8498
10	5	0	NA
10	6	0	NA
10	7	1070	0.8407
10	8	0	NA
10	9	822	0.9037
10	10	1254	0.8492
10	11	1277	0.883
10	12	1112	0.7993
10	13	0	NA
10	14	0	NA
10	15	977	0.949
10	16	1553	0.8687
10	17	1147	0.7608
10	18	0	NA
10	19	0	NA
10	20	0	NA
10	21	1046	0.8471
10	22	0	NA
10	23	1099	0.8701
10	24	0	NA
11	1	1081	0.8696
11	2	1720	0.8644
11	3	0	NA
11	4	46	0.8458
11	5	0	NA
11	6	1518	0.8654
11	7	0	NA
11	8	69	0.904
11	9	79	0.8816
11	10	1616	0.9183
11	11	996	0.9173
11	12	54	0.8222
11	13	748	0.854
11	14	1320	0.8907
11	15	1570	0.813
11	16	1367	0.8676
11	17	1256	0.9307
11	18	1564	0.8928
11	19	1242	0.9087
11	20	0	NA
11	21	1450	0.8194
11	22	49	0.8619
11	23	0	NA
11	24	1225	0.8097
12	1	1235	0.9003
12	2	1047	0.8723
12	3	958	0.7982
12	4	1219	0.7922
12	5	1046	0.8565
12	6	1015	0.8655
12	7	1196	0.9382
12	8	1123	0.9181
12	9	1319	0.8166
12	10	0	NA
12	11	1236	0.9159
12	12	1453	0.9146
12	13	1427	0.8865
12	14	1394	0.8953
12	15	1597	0.8644
12	16	0	NA
12	17	0	NA
12	18	744	0.8828
12	19	1699	0.9057
12	20	1165	0.8492
12	21	1311	0.8846
12	22	0	NA
12	23	0	NA
12	24	0	NA
13	1	977	0.8
13	2	0	NA
13	3	480	0.9059
13	4	2	25.1327
13	5	1214	0.8262
13	6	1797	0.9004
13	7	0	NA
13	8	0	NA
13	9	1428	0.8404
13	10	0	NA
13	11	1532	0.8915
13	12	2008	0.8694
13	13	0	NA
13	14	0	NA
13	15	842	0.9
13	16	88	1.0173
13	17	123	0.9364
13	18	110	0.8138
13	19	1263	0.8208
13	20	1826	0.8443
13	21	1115	0.8911
13	22	26	0.6101
13	23	1281	0.8366
13	24	0	NA
14	1	1472	0.8498
14	2	1230	0.8159
14	3	1456	0.8378
14	4	0	NA
14	5	1497	0.7972
14	6	1432	0.8111
14	7	1571	0.878
14	8	971	0.8313
14	9	1848	0.8632
14	10	0	NA
14	11	8	0.3288	C
14	12	0	NA
14	13	1541	0.8368
14	14	1601	0.8092
14	15	0	NA
14	16	1453	0.8523
14	17	1869	0.8782
14	18	0	NA
14	19	0	NA
14	20	0	NA
14	21	1439	0.8983
14	22	1451	0.8191
14	23	1209	0.8342
14	24	1287	0.858
15	1	1429	0.8184
15	2	2216	0.8077
15	3	0	NA
15	4	0	NA
15	5	2	Inf
15	6	0	NA
15	7	1388	0.795
15	8	7	0.9433
15	9	1007	0.8376
15	10	0	NA
15	11	1624	0.8819
15	12	2471	0.864
15	13	1641	0.905
15	14	0	NA
15	15	1817	0.8852
15	16	97	0.9208
15	17	1598	0.8311
15	18	1425	0.8207
15	19	1383	0.8476
15	20	2200	0.9103
15	21	1193	0.892
15	22	1615	0.8798
15	23	18	1.078
15	24	1979	0.7929
16	1	0	NA
16	2	0	NA
16	3	1911	0.7876
16	4	1727	0.775
16	5	2115	0.8009
16	6	0	NA
16	7	2250	0.7839
16	8	1385	0.8718
16	9	1774	0.8406
16	10	1779	0.788
16	11	2109	0.8644
16	12	0	NA
16	13	0	NA
16	14	0	NA
16	15	2391	0.8207
16	16	0	NA
16	17	2048	0.8306
16	18	1115	0.908
16	19	1587	0.8306
16	20	1384	0.854
16	21	1867	0.8684
16	22	1263	0.8249
16	23	1466	0.7625
16	24	1454	0.8684
