# Supplementary material for: Spontaneous whole-genome duplication restores fertility in interspecific hybrids
Source: Nat Commun. 2019 Sep 11;10:4126. doi: 10.1038/s41467-019-12041-8 (PMC6739354; doi:10.1038/s41467-019-12041-8)
Supplement: Supplementary file 6 — Supplementary Data 2 [file 41467_2019_12041_MOESM6_ESM.zip › images/IMG_101_crop.JPG.dat]

# gitter v1.1.1 data file generated on Wed May 29 03:24:43 2019
# Warning possible misgridding: high count of small colony sizes, high count of low colony circularity
# Flags: S - Colony spill or edge interference, C - Low colony circularity
# row	col	size	circularity	flags
1	1	1957	0.2158	C
1	2	579	0.8536
1	3	637	0.803
1	4	0	NA
1	5	782	0.8789
1	6	0	NA
1	7	797	0.8316
1	8	744	0.8217
1	9	0	NA
1	10	0	NA
1	11	815	0.7803
1	12	2	25.1327
1	13	745	0.8014
1	14	1332	0.8525
1	15	735	0.817
1	16	927	0.7663
1	17	672	0.8237
1	18	1212	0.8228
1	19	822	0.8996
1	20	24	0.8826
1	21	1209	0.761
1	22	18	1.3239
1	23	13	1.2022
1	24	846	0.0811	S,C
2	1	811	0.8516
2	2	490	0.9248
2	3	586	0.9074
2	4	0	NA
2	5	0	NA
2	6	963	0.9034
2	7	683	0.8878
2	8	737	0.8704
2	9	756	0.897
2	10	0	NA
2	11	274	0.7073
2	12	1059	0.7918
2	13	411	0.8102
2	14	658	0.9113
2	15	47	1.1434
2	16	0	NA
2	17	849	0.8508
2	18	509	0.7998
2	19	0	NA
2	20	1053	0.7975
2	21	6	1.2861
2	22	16	0.8852
2	23	0	NA
2	24	1390	0.7558
3	1	0	NA
3	2	0	NA
3	3	0	NA
3	4	0	NA
3	5	0	NA
3	6	0	NA
3	7	0	NA
3	8	37	0.6123
3	9	528	0.7686
3	10	0	NA
3	11	419	0.814
3	12	0	NA
3	13	995	0.7373
3	14	0	NA
3	15	0	NA
3	16	112	0.7067
3	17	0	NA
3	18	14	0.7177
3	19	5	0.7355
3	20	97	0.783
3	21	10	0.9248
3	22	1154	0.8234
3	23	11	0.7411
3	24	0	NA
4	1	1230	0.827
4	2	0	NA
4	3	1094	0.7631
4	4	525	0.944
4	5	656	0.9479
4	6	802	0.8072
4	7	979	0.8157
4	8	0	NA
4	9	794	0.8197
4	10	933	0.8374
4	11	955	0.8453
4	12	1298	0.861
4	13	7	0.9433
4	14	547	0.8909
4	15	713	0.9313
4	16	785	0.8863
4	17	849	0.8727
4	18	506	0.8921
4	19	892	0.8628
4	20	892	0.8453
4	21	920	0.9163
4	22	11	0.6981
4	23	12	1.3716
4	24	1217	0.8385
5	1	0	NA
5	2	0	NA
5	3	0	NA
5	4	0	NA
5	5	0	NA
5	6	1649	0.7934
5	7	0	NA
5	8	0	NA
5	9	735	0.8526
5	10	49	1.1097
5	11	686	0.7735
5	12	18	1.3239
5	13	437	0.8541
5	14	22	0.8091
5	15	660	0.7794
5	16	929	0.8156
5	17	53	0.5147	C
5	18	1350	0.8786
5	19	22	0.8091
5	20	1099	0.8156
5	21	11	0.5765	C
5	22	110	0.7912
5	23	9	0.539	C
5	24	1272	0.851
6	1	0	NA
6	2	0	NA
6	3	0	NA
6	4	0	NA
6	5	1306	0.8181
6	6	0	NA
6	7	852	0.8564
6	8	1174	0.8407
6	9	1069	0.8139
6	10	12	0.7805
6	11	16	0.8852
6	12	21	1.0439
6	13	1013	0.9003
6	14	698	0.8757
6	15	948	0.8856
6	16	669	0.8393
6	17	138	0.7514
6	18	1118	0.8499
6	19	1319	0.7488
6	20	129	0.6953
6	21	72	0.3799	C
6	22	9	1.2128
6	23	1205	0.8553
6	24	1196	0.8459
7	1	1153	0.7576
7	2	1396	0.8965
7	3	73	0.9716
7	4	1461	0.9015
7	5	0	NA
7	6	1360	0.7985
7	7	1594	0.8192
7	8	1130	0.8797
7	9	532	0.8617
7	10	14	0.8385
7	11	23	0.7299
7	12	1289	0.8113
7	13	855	0.9315
7	14	20	1.1065
7	15	781	0.8778
7	16	32	0.9359
7	17	40	0.9248
7	18	177	0.6277
7	19	24	0.8826
7	20	62	0.7824
7	21	864	0.8307
7	22	779	0.7923
7	23	565	0.8104
7	24	10	0.8624
8	1	1462	0.7013
8	2	0	NA
8	3	1437	0.7899
8	4	2877	0.8682
8	5	0	NA
8	6	801	0.9103
8	7	1102	0.8378
8	8	5	0.7355
8	9	1049	0.8945
8	10	17	0.7331
8	11	1066	0.8917
8	12	1036	0.8203
8	13	28	1.0297
8	14	1036	0.8834
8	15	958	0.8329
8	16	33	0.8647
8	17	1223	0.8915
8	18	1132	0.8765
8	19	889	0.8511
8	20	1055	0.8431
8	21	28	1.0297
8	22	731	0.8536
8	23	803	0.8469
8	24	809	0.7273
9	1	45	0.6935
9	2	1604	0.8047
9	3	0	NA
9	4	1545	0.8273
9	5	1341	0.7731
9	6	1424	0.8221
9	7	1002	0.7977
9	8	3	3.2341
9	9	13	1.2022
9	10	1820	0.9187
9	11	678	0.8856
9	12	21	0.7256
9	13	27	0.8568
9	14	186	0.818
9	15	1283	0.8657
9	16	29	0.8684
9	17	157	0.7879
9	18	176	0.8038
9	19	26	1.0198
9	20	1520	0.9048
9	21	820	0.8366
9	22	102	0.8263
9	23	434	0.836
9	24	13	0.7192
10	1	0	NA
10	2	0	NA
10	3	0	NA
10	4	1717	0.8194
10	5	8	0.4426	C
10	6	0	NA
10	7	1297	0.8429
10	8	0	NA
10	9	1291	0.8863
10	10	1388	0.8883
10	11	1096	0.9132
10	12	1278	0.8347
10	13	22	0.7601
10	14	18	1.078
10	15	1359	0.8249
10	16	1501	0.8935
10	17	1337	0.9022
10	18	38	0.9244
10	19	27	0.9929
10	20	21	0.9055
10	21	1228	0.8609
10	22	961	0.8307
10	23	1252	0.8334
10	24	0	NA
11	1	1164	0.8703
11	2	2195	0.8356
11	3	0	NA
11	4	0	NA
11	5	0	NA
11	6	0	NA
11	7	0	NA
11	8	138	0.9926
11	9	138	0.8181
11	10	9	1.2128
11	11	1273	0.7974
11	12	96	0.8443
11	13	766	0.9498
11	14	2136	0.8959
11	15	24	0.8085
11	16	1812	0.8319
11	17	774	0.8837
11	18	1905	0.9053
11	19	27	1.2485
11	20	151	0.8951
11	21	971	0.7751
11	22	10	0.6504
11	23	1172	0.8763
11	24	1372	0.8396
12	1	1410	0.7942
12	2	1238	0.7221
12	3	1257	0.8714
12	4	0	NA
12	5	1197	0.802
12	6	1151	0.862
12	7	1502	0.8642
12	8	1155	0.7998
12	9	1546	0.8925
12	10	1	Inf
12	11	1530	0.9034
12	12	1747	0.8884
12	13	82	0.6318
12	14	1331	0.828
12	15	1798	0.8915
12	16	111	0.87
12	17	1630	0.8689
12	18	1772	0.8945
12	19	1572	0.8794
12	20	1364	0.8812
12	21	1363	0.8933
12	22	703	0.6682
12	23	0	NA
12	24	0	NA
13	1	1106	0.8499
13	2	27	0.7897
13	3	716	0.84
13	4	0	NA
13	5	1353	0.8546
13	6	2023	0.8942
13	7	0	NA
13	8	81	0.844
13	9	1700	0.9131
13	10	0	NA
13	11	79	0.8816
13	12	0	NA
13	13	0	NA
13	14	4	1.078
13	15	833	0.8825
13	16	87	0.957
13	17	123	0.7969
13	18	99	0.8984
13	19	970	0.8551
13	20	2060	0.8723
13	21	1202	0.8639
13	22	109	0.9415
13	23	1055	0.7801
13	24	1745	0.8626
14	1	1548	0.8127
14	2	636	0.8552
14	3	1609	0.8208
14	4	0	NA
14	5	1645	0.8741
14	6	1325	0.8311
14	7	1859	0.851
14	8	0	NA
14	9	2135	0.8076
14	10	0	NA
14	11	3	3.2341
14	12	0	NA
14	13	1678	0.9042
14	14	1517	0.9
14	15	0	NA
14	16	1410	0.8588
14	17	1825	0.9049
14	18	0	NA
14	19	0	NA
14	20	55	1.1303
14	21	0	NA
14	22	509	0.7895
14	23	1277	0.8767
14	24	1158	0.9015
15	1	1784	0.8053
15	2	2229	0.7354
15	3	0	NA
15	4	29	0.8684
15	5	0	NA
15	6	0	NA
15	7	1382	0.7748
15	8	47	0.9043
15	9	1143	0.8769
15	10	0	NA
15	11	0	NA
15	12	2651	0.8805
15	13	1737	0.9119
15	14	0	NA
15	15	1496	0.7872
15	16	104	0.8605
15	17	1671	0.8524
15	18	1603	0.8177
15	19	1364	0.8984
15	20	0	NA
15	21	1058	0.9022
15	22	1678	0.8049
15	23	58	0.8343
15	24	2049	0.8366
16	1	0	NA
16	2	1144	0.7358
16	3	2113	0.7995
16	4	1882	0.859
16	5	4	1.4797
16	6	10	0.9248
16	7	1823	0.8058
16	8	1812	0.8179
16	9	1861	0.9
16	10	1376	0.9318
16	11	1610	0.8426
16	12	120	0.8075
16	13	49	1.007
16	14	52	0.9562
16	15	2641	0.8803
16	16	71	0.8208
16	17	2464	0.8669
16	18	67	0.8778
16	19	1682	0.8315
16	20	1130	0.8526
16	21	2208	0.8477
16	22	1543	0.7888
16	23	1567	0.7501
16	24	1622	0.9115
