# Supplementary material for: Spontaneous whole-genome duplication restores fertility in interspecific hybrids
Source: Nat Commun. 2019 Sep 11;10:4126. doi: 10.1038/s41467-019-12041-8 (PMC6739354; doi:10.1038/s41467-019-12041-8)
Supplement: Supplementary file 6 — Supplementary Data 2 [file 41467_2019_12041_MOESM6_ESM.zip › images/IMG_102_crop.JPG.dat]

# gitter v1.1.1 data file generated on Wed May 29 03:24:51 2019
# Warning possible misgridding: high count of small colony sizes, high count of low colony circularity
# Flags: S - Colony spill or edge interference, C - Low colony circularity
# row	col	size	circularity	flags
1	1	1797	0.1455	C
1	2	0	NA
1	3	783	0.8703
1	4	0	NA
1	5	644	0.8471
1	6	0	NA
1	7	821	0.8252
1	8	0	NA
1	9	1116	0.7942
1	10	380	0.8051
1	11	1037	0.8592
1	12	0	NA
1	13	989	0.8386
1	14	0	NA
1	15	1090	0.8583
1	16	0	NA
1	17	841	0.7723
1	18	0	NA
1	19	938	0.8603
1	20	0	NA
1	21	852	0.7616
1	22	0	NA
1	23	994	0.8442
1	24	279	0.1898	C
2	1	478	0.789
2	2	763	0.8351
2	3	0	NA
2	4	774	0.7838
2	5	0	NA
2	6	0	NA
2	7	49	0.7911
2	8	638	0.8334
2	9	1029	0.9289
2	10	0	NA
2	11	0	NA
2	12	0	NA
2	13	1044	0.818
2	14	0	NA
2	15	0	NA
2	16	0	NA
2	17	0	NA
2	18	1008	0.91
2	19	0	NA
2	20	0	NA
2	21	606	0.8497
2	22	501	0.8593
2	23	1065	0.814
2	24	0	NA
3	1	1068	0.8779
3	2	0	NA
3	3	843	0.8574
3	4	3	6.4681
3	5	591	0.8805
3	6	0	NA
3	7	846	0.8923
3	8	0	NA
3	9	808	0.9329
3	10	6	1.2861
3	11	957	0.8675
3	12	20	0.662
3	13	985	0.8929
3	14	21	1.4149
3	15	605	0.8336
3	16	9	0.9959
3	17	1120	0.8374
3	18	2	25.1327
3	19	706	0.8513
3	20	816	0.9029
3	21	624	0.8391
3	22	35	1.0237
3	23	1124	0.9276
3	24	0	NA
4	1	0	NA
4	2	0	NA
4	3	0	NA
4	4	0	NA
4	5	970	0.8585
4	6	0	NA
4	7	0	NA
4	8	0	NA
4	9	776	0.8626
4	10	55	0.9264
4	11	0	NA
4	12	0	NA
4	13	785	0.8823
4	14	0	NA
4	15	779	0.8139
4	16	0	NA
4	17	0	NA
4	18	717	0.7847
4	19	545	0.7587
4	20	0	NA
4	21	0	NA
4	22	733	0.8463
4	23	897	0.8551
4	24	0	NA
5	1	1229	0.8243
5	2	9	0.5712	C
5	3	984	0.8198
5	4	0	NA
5	5	555	0.8641
5	6	391	0.8732
5	7	813	0.8667
5	8	0	NA
5	9	896	0.8614
5	10	0	NA
5	11	979	0.8751
5	12	34	0.9405
5	13	935	0.8713
5	14	0	NA
5	15	853	0.8459
5	16	0	NA
5	17	1181	0.8383
5	18	45	0.9702
5	19	661	0.9221
5	20	372	0.9058
5	21	738	0.8959
5	22	0	NA
5	23	1108	0.836
5	24	0	NA
6	1	0	NA
6	2	835	0.8493
6	3	866	0.7818
6	4	780	0.8766
6	5	825	0.7243
6	6	712	0.7966
6	7	904	0.8195
6	8	0	NA
6	9	1076	0.868
6	10	795	0.8894
6	11	951	0.8244
6	12	0	NA
6	13	997	0.7661
6	14	0	NA
6	15	0	NA
6	16	0	NA
6	17	795	0.8348
6	18	0	NA
6	19	0	NA
6	20	0	NA
6	21	0	NA
6	22	0	NA
6	23	0	NA
6	24	0	NA
7	1	1093	0.8476
7	2	0	NA
7	3	873	0.8323
7	4	0	NA
7	5	491	0.8778
7	6	40	0.9058
7	7	559	0.8328
7	8	0	NA
7	9	991	0.8895
7	10	14	0.2574	C
7	11	932	0.8743
7	12	0	NA
7	13	931	0.9137
7	14	0	NA
7	15	1130	0.8449
7	16	0	NA
7	17	729	0.885
7	18	0	NA
7	19	625	0.8124
7	20	25	0.521	C
7	21	1046	0.7702
7	22	5	0.7355
7	23	1255	0.806
7	24	31	0.6723
8	1	1119	0.7943
8	2	805	0.8018
8	3	721	0.8014
8	4	738	0.8241
8	5	818	0.8721
8	6	719	0.8873
8	7	659	0.8228
8	8	727	0.8103
8	9	696	0.8792
8	10	823	0.8735
8	11	953	0.8725
8	12	742	0.8433
8	13	988	0.8795
8	14	790	0.8822
8	15	916	0.899
8	16	820	0.8649
8	17	963	0.8817
8	18	803	0.8772
8	19	1019	0.8983
8	20	642	0.8891
8	21	0	NA
8	22	0	NA
8	23	1248	0.8524
8	24	843	0.8037
9	1	1275	0.7998
9	2	200	0.8348
9	3	702	0.7952
9	4	35	1.1791
9	5	464	0.9014
9	6	0	NA
9	7	959	0.8035
9	8	0	NA
9	9	968	0.8519
9	10	0	NA
9	11	962	0.7791
9	12	0	NA
9	13	897	0.875
9	14	0	NA
9	15	879	0.859
9	16	0	NA
9	17	947	0.8348
9	18	0	NA
9	19	662	0.8444
9	20	0	NA
9	21	902	0.8584
9	22	0	NA
9	23	987	0.8822
9	24	0	NA
10	1	1084	0.8374
10	2	665	0.8246
10	3	831	0.871
10	4	654	0.8501
10	5	873	0.8308
10	6	668	0.8831
10	7	922	0.8686
10	8	720	0.9139
10	9	961	0.8799
10	10	680	0.8602
10	11	950	0.8698
10	12	876	0.891
10	13	961	0.9015
10	14	625	0.9031
10	15	986	0.8727
10	16	821	0.8753
10	17	1001	0.9526
10	18	796	0.8751
10	19	972	0.8321
10	20	758	0.8426
10	21	1104	0.8755
10	22	899	0.8231
10	23	1151	0.795
10	24	983	0.856
11	1	1230	0.7705
11	2	667	0.8164
11	3	754	0.8075
11	4	598	0.7643
11	5	787	0.8748
11	6	0	NA
11	7	931	0.8207
11	8	0	NA
11	9	1029	0.8573
11	10	7	0.9433
11	11	702	0.8604
11	12	0	NA
11	13	1012	0.9098
11	14	0	NA
11	15	962	0.872
11	16	0	NA
11	17	679	0.8518
11	18	0	NA
11	19	1047	0.8655
11	20	0	NA
11	21	1050	0.8484
11	22	0	NA
11	23	1238	0.8126
11	24	0	NA
12	1	1211	0.8596
12	2	815	0.7569
12	3	1005	0.8521
12	4	780	0.8614
12	5	1047	0.8322
12	6	810	0.8238
12	7	1068	0.8456
12	8	858	0.923
12	9	1043	0.898
12	10	914	0.8713
12	11	1266	0.8908
12	12	922	0.9199
12	13	1184	0.8618
12	14	967	0.8608
12	15	1247	0.8666
12	16	895	0.9103
12	17	1200	0.9006
12	18	971	0.851
12	19	774	0.7956
12	20	897	0.9028
12	21	906	0.8428
12	22	834	0.861
12	23	867	0.8386
12	24	1077	0.8276
13	1	1322	0.7922
13	2	8	0.6899
13	3	826	0.8846
13	4	16	0.6899
13	5	931	0.8574
13	6	28	0.9433
13	7	1147	0.8544
13	8	39	0.9288
13	9	1175	0.9029
13	10	0	NA
13	11	1178	0.8467
13	12	38	0.8193
13	13	1294	0.8523
13	14	0	NA
13	15	1143	0.8084
13	16	0	NA
13	17	1147	0.8881
13	18	0	NA
13	19	1139	0.844
13	20	7	0.8673
13	21	770	0.8465
13	22	1	Inf
13	23	1326	0.8318
13	24	1199	0.809
14	1	316	0.8255
14	2	888	0.9128
14	3	1134	0.795
14	4	888	0.8976
14	5	1083	0.8655
14	6	713	0.9051
14	7	1445	0.7961
14	8	1289	0.8307
14	9	1570	0.9197
14	10	1016	0.8748
14	11	1451	0.8539
14	12	1203	0.8517
14	13	1523	0.8586
14	14	1047	0.8978
14	15	1399	0.8443
14	16	1078	0.9155
14	17	1388	0.9065
14	18	988	0.8458
14	19	1306	0.8458
14	20	910	0.8877
14	21	1250	0.8581
14	22	956	0.9247
14	23	18	0.6219
14	24	1223	0.8836
15	1	1588	0.8374
15	2	0	NA
15	3	914	0.9159
15	4	723	0.8538
15	5	1312	0.819
15	6	1049	0.7915
15	7	1511	0.8179
15	8	51	1.0996
15	9	1582	0.8343
15	10	37	1.1742
15	11	1547	0.8762
15	12	37	0.9695
15	13	1507	0.884
15	14	0	NA
15	15	1297	0.8371
15	16	20	0.5533	C
15	17	1375	0.8001
15	18	18	1.078
15	19	1287	0.8393
15	20	885	0.8351
15	21	1261	0.8688
15	22	17	0.6852
15	23	1401	0.8292
15	24	1066	0.8375
16	1	1566	0.8732
16	2	1073	0.8398
16	3	1496	0.7805
16	4	1316	0.7908
16	5	1782	0.8494
16	6	1593	0.8016
16	7	0	NA
16	8	1528	0.805
16	9	1664	0.8748
16	10	1539	0.8943
16	11	2035	0.8617
16	12	1592	0.8877
16	13	2144	0.8269
16	14	1748	0.8578
16	15	2053	0.8012
16	16	1878	0.8835
16	17	1739	0.8472
16	18	1804	0.8307
16	19	2060	0.8381
16	20	1473	0.8532
16	21	1857	0.8138
16	22	1284	0.7679
16	23	1590	0.8606
16	24	1534	0.8177
