# Supplementary material for: Spontaneous whole-genome duplication restores fertility in interspecific hybrids
Source: Nat Commun. 2019 Sep 11;10:4126. doi: 10.1038/s41467-019-12041-8 (PMC6739354; doi:10.1038/s41467-019-12041-8)
Supplement: Supplementary file 6 — Supplementary Data 2 [file 41467_2019_12041_MOESM6_ESM.zip › images/IMG_103_crop.JPG.dat]

# gitter v1.1.1 data file generated on Wed May 29 03:24:59 2019
# Warning possible misgridding: high count of small colony sizes, high count of low colony circularity
# Flags: S - Colony spill or edge interference, C - Low colony circularity
# row	col	size	circularity	flags
1	1	2161	0.2022	C
1	2	0	NA
1	3	1027	0.7964
1	4	0	NA
1	5	784	0.7925
1	6	0	NA
1	7	835	0.756
1	8	0	NA
1	9	958	0.7982
1	10	0	NA
1	11	783	0.8295
1	12	25	1.078
1	13	0	NA
1	14	822	0.7985
1	15	41	1.2277
1	16	999	0.8518
1	17	59	0.7332
1	18	1042	0.7332
1	19	80	0.8928
1	20	1138	0.8825
1	21	793	0.8275
1	22	985	0.8564
1	23	14	0.8385
1	24	790	0.7586
2	1	883	0.881
2	2	631	0.7994
2	3	19	0.7311
2	4	876	0.8855
2	5	653	0.8737
2	6	0	NA
2	7	904	0.9251
2	8	40	0.822
2	9	1045	0.9034
2	10	884	0.8624
2	11	841	0.8776
2	12	677	0.8452
2	13	53	0.3418	S,C
2	14	1039	0.8414
2	15	599	0.9552
2	16	17	1.0181
2	17	19	0.7658
2	18	158	0.8481
2	19	9	1.2128
2	20	0	NA
2	21	10	0.3922	C
2	22	803	0.8507
2	23	59	0.9137
2	24	692	0.8172
3	1	1017	0.8965
3	2	0	NA
3	3	935	0.8005
3	4	0	NA
3	5	852	0.8122
3	6	0	NA
3	7	907	0.8473
3	8	0	NA
3	9	970	0.7855
3	10	0	NA
3	11	945	0.7269
3	12	42	0.8237
3	13	0	NA
3	14	926	0.8394
3	15	2	25.1327
3	16	939	0.8007
3	17	18	1.078
3	18	1013	0.8807
3	19	0	NA
3	20	4003	0.854
3	21	24	0.7309
3	22	913	0.8869
3	23	64	0.346	C
3	24	1017	0.8327
4	1	1017	0.8204
4	2	886	0.8749
4	3	0	NA
4	4	621	0.8453
4	5	859	0.7832
4	6	0	NA
4	7	39	0.9693
4	8	687	0.9063
4	9	9	0.5712	C
4	10	62	0.8674
4	11	819	0.8638
4	12	25	1.078
4	13	0	NA
4	14	984	0.9009
4	15	69	0.6124
4	16	83	1.0315
4	17	938	0.898
4	18	18	0.9959
4	19	593	0.813
4	20	933	0.8842
4	21	732	0.8452
4	22	787	0.8927
4	23	409	0.8855
4	24	11	0.335	C
5	1	1214	0.8122
5	2	0	NA
5	3	1013	0.9055
5	4	0	NA
5	5	983	0.7834
5	6	31	1.2159
5	7	842	0.8027
5	8	0	NA
5	9	1040	0.8597
5	10	34	0.8909
5	11	1033	0.8492
5	12	0	NA
5	13	0	NA
5	14	983	0.8498
5	15	27	0.7642
5	16	916	0.8098
5	17	24	0.4222	C
5	18	1010	0.8903
5	19	0	NA
5	20	916	0.8303
5	21	0	NA
5	22	905	0.817
5	23	0	NA
5	24	1032	0.7579
6	1	0	NA
6	2	0	NA
6	3	1145	0.8409
6	4	6	0.4707	C
6	5	0	NA
6	6	0	NA
6	7	57	0.8295
6	8	10	0.9248
6	9	72	0.8323
6	10	732	0.9448
6	11	105	0.7768
6	12	0	NA
6	13	0	NA
6	14	13	1.2022
6	15	864	0.8696
6	16	867	0.7905
6	17	634	0.7523
6	18	22	1.2172
6	19	704	0.8275
6	20	36	0.9959
6	21	500	0.8479
6	22	721	0.8555
6	23	595	0.8447
6	24	929	0.8591
7	1	1381	0.8355
7	2	0	NA
7	3	1060	0.7707
7	4	60	1.1033
7	5	876	0.8597
7	6	81	0.9364
7	7	916	0.8807
7	8	94	0.853
7	9	1078	0.914
7	10	27	1.1319
7	11	1176	0.9105
7	12	103	0.762
7	13	0	NA
7	14	972	0.8638
7	15	16	0.8852
7	16	1044	0.8602
7	17	46	1.0635
7	18	167	0.7278
7	19	17	1.1454
7	20	1052	0.86
7	21	33	0.7908
7	22	986	0.7976
7	23	71	0.3338	C
7	24	1085	0.8787
8	1	0	NA
8	2	825	0.7898
8	3	24	0.8085
8	4	746	0.8091
8	5	57	0.8199
8	6	0	NA
8	7	986	0.7819
8	8	649	0.9427
8	9	1268	0.8692
8	10	670	0.8564
8	11	178	0.9056
8	12	23	0.8458
8	13	0	NA
8	14	1253	0.8282
8	15	552	0.8707
8	16	1272	0.8688
8	17	821	0.8659
8	18	118	0.7069
8	19	688	0.8837
8	20	26	0.8983
8	21	777	0.8733
8	22	68	0.6252
8	23	40	0.9942
8	24	61	0.8437
9	1	1480	0.7882
9	2	52	0.8759
9	3	884	0.8463
9	4	56	1.0982
9	5	1160	0.8866
9	6	84	0.7868
9	7	1125	0.761
9	8	89	0.9459
9	9	1045	0.8543
9	10	117	0.5912	C
9	11	1105	0.8602
9	12	61	0.742
9	13	0	NA
9	14	1028	0.928
9	15	90	0.7054
9	16	1054	0.8456
9	17	47	0.7037
9	18	1170	0.8795
9	19	118	0.9362
9	20	1056	0.8439
9	21	68	0.5981	C
9	22	1134	0.7979
9	23	36	0.6333
9	24	1302	0.8034
10	1	1304	0.8907
10	2	571	0.889
10	3	1214	0.7996
10	4	0	NA
10	5	20	0.822
10	6	0	NA
10	7	1256	0.8948
10	8	0	NA
10	9	1292	0.8367
10	10	11	1.1278
10	11	1297	0.906
10	12	563	0.8388
10	13	35	0.2598	C
10	14	1419	0.8755
10	15	33	0.8647
10	16	1036	0.8869
10	17	54	0.8718
10	18	196	0.6816
10	19	39	0.9488
10	20	1397	0.8649
10	21	16	0.8852
10	22	1311	0.7867
10	23	275	0.8771
10	24	1220	0.8769
11	1	1610	0.7901
11	2	39	1.0219
11	3	1099	0.7518
11	4	44	0.968
11	5	1097	0.8215
11	6	46	0.7299
11	7	36	0.7157
11	8	57	0.6119
11	9	1209	0.7822
11	10	91	1.052
11	11	1170	0.8861
11	12	51	1.0278
11	13	0	NA
11	14	1302	0.8362
11	15	131	1.0094
11	16	1432	0.8484
11	17	93	0.9119
11	18	1298	0.9378
11	19	57	0.2446	C
11	20	1143	0.8736
11	21	62	0.944
11	22	981	0.8683
11	23	19	0.5786	C
11	24	1114	0.8405
12	1	1536	0.6988
12	2	832	0.8736
12	3	1380	0.8606
12	4	806	0.8162
12	5	0	NA
12	6	0	NA
12	7	1530	0.9004
12	8	940	0.7832
12	9	1427	0.9196
12	10	1187	0.9038
12	11	87	1.0424
12	12	1011	0.9037
12	13	213	0.5099	S,C
12	14	13	0.4125	C
12	15	91	0.5394	C
12	16	21	0.7388
12	17	1014	0.8646
12	18	1224	0.9152
12	19	21	0.8631
12	20	85	0.8734
12	21	619	0.8945
12	22	824	0.847
12	23	514	0.7899
12	24	1211	0.8828
13	1	1626	0.8122
13	2	20	0.9942
13	3	1260	0.8757
13	4	0	NA
13	5	0	NA
13	6	27	0.8568
13	7	1551	0.8954
13	8	68	0.9256
13	9	1377	0.8993
13	10	77	0.847
13	11	1468	0.8809
13	12	69	0.7976
13	13	0	NA
13	14	1516	0.8822
13	15	7	0.8673
13	16	1455	0.8802
13	17	59	0.6209
13	18	1412	0.8405
13	19	116	0.7599
13	20	1457	0.7809
13	21	90	0.6581
13	22	1226	0.8116
13	23	53	0.8927
13	24	1270	0.7966
14	1	69	0.9544
14	2	1	Inf
14	3	1499	0.8267
14	4	1059	0.8944
14	5	1656	0.9204
14	6	33	0.8647
14	7	103	0.762
14	8	1427	0.9026
14	9	1788	0.9053
14	10	1301	0.8527
14	11	1599	0.8616
14	12	43	0.8837
14	13	0	NA
14	14	2010	0.8373
14	15	761	0.8689
14	16	1846	0.8391
14	17	1417	0.8846
14	18	46	0.7519
14	19	1419	0.8515
14	20	89	0.902
14	21	65	0.715
14	22	1524	0.8632
14	23	1058	0.7881
14	24	1399	0.8776
15	1	1930	0.8366
15	2	0	NA
15	3	896	0.863
15	4	34	1.2504
15	5	1476	0.8321
15	6	22	1.1278
15	7	1585	0.8579
15	8	13	0.7192
15	9	1678	0.856
15	10	60	0.9929
15	11	1713	0.9062
15	12	39	0.7171
15	13	0	NA
15	14	1749	0.8894
15	15	76	1.0345
15	16	1585	0.8838
15	17	9	0.4716	C
15	18	1532	0.8677
15	19	80	0.822
15	20	1558	0.8923
15	21	1438	0.8977
15	22	1486	0.8483
15	23	33	0.6472
15	24	1444	0.8706
16	1	31	0.7824
16	2	0	NA
16	3	2004	0.826
16	4	1436	0.8081
16	5	1965	0.8721
16	6	1680	0.8899
16	7	2241	0.8454
16	8	1809	0.9159
16	9	42	0.7723
16	10	4	12.5664
16	11	47	0.4565	C
16	12	61	0.9679
16	13	0	NA
16	14	2074	0.8349
16	15	87	0.7751
16	16	2072	0.8216
16	17	1885	0.8841
16	18	2365	0.8753
16	19	1958	0.7935
16	20	200	0.7192
16	21	1719	0.856
16	22	64	0.7954
16	23	1763	0.8235
16	24	1759	0.8632
