# Supplementary material for: Spontaneous whole-genome duplication restores fertility in interspecific hybrids
Source: Nat Commun. 2019 Sep 11;10:4126. doi: 10.1038/s41467-019-12041-8 (PMC6739354; doi:10.1038/s41467-019-12041-8)
Supplement: Supplementary file 6 — Supplementary Data 2 [file 41467_2019_12041_MOESM6_ESM.zip › images/IMG_104_crop.JPG.dat]

# gitter v1.1.1 data file generated on Wed May 29 03:25:07 2019
# Warning possible misgridding: high count of small colony sizes, high count of low colony circularity
# Flags: S - Colony spill or edge interference, C - Low colony circularity
# row	col	size	circularity	flags
1	1	2109	0.1666	C
1	2	0	NA
1	3	957	0.7548
1	4	0	NA
1	5	927	0.7457
1	6	0	NA
1	7	1184	0.8773
1	8	0	NA
1	9	1282	0.8097
1	10	0	NA
1	11	1037	0.7181
1	12	0	NA
1	13	1110	0.8049
1	14	0	NA
1	15	1261	0.8265
1	16	0	NA
1	17	1098	0.8823
1	18	0	NA
1	19	1087	0.8573
1	20	0	NA
1	21	998	0.91
1	22	0	NA
1	23	0	NA
1	24	148	0.0937	C
2	1	1236	0.8101
2	2	810	0.8274
2	3	56	0.8527
2	4	948	0.8558
2	5	1140	0.8569
2	6	905	0.7165
2	7	1105	0.8998
2	8	58	0.977
2	9	1144	0.7882
2	10	954	0.8112
2	11	791	0.8525
2	12	0	NA
2	13	1134	0.8511
2	14	819	0.9308
2	15	0	NA
2	16	0	NA
2	17	87	0.9247
2	18	50	0.9194
2	19	0	NA
2	20	912	0.8875
2	21	656	0.8929
2	22	54	0.9329
2	23	1112	0.8852
2	24	1126	0.8742
3	1	911	0.819
3	2	0	NA
3	3	0	NA
3	4	0	NA
3	5	1039	0.8239
3	6	0	NA
3	7	617	0.7992
3	8	0	NA
3	9	637	0.8523
3	10	0	NA
3	11	1100	0.7656
3	12	7	0.3873	C
3	13	1043	0.8574
3	14	1	Inf
3	15	722	0.8297
3	16	0	NA
3	17	976	0.9026
3	18	0	NA
3	19	1057	0.8655
3	20	0	NA
3	21	896	0.9391
3	22	0	NA
3	23	891	0.8967
3	24	0	NA
4	1	1273	0.7947
4	2	736	0.8692
4	3	0	NA
4	4	919	0.7739
4	5	789	0.8674
4	6	0	NA
4	7	61	0.7992
4	8	880	0.7138
4	9	1176	0.8793
4	10	81	0.8732
4	11	871	0.8171
4	12	620	0.787
4	13	925	0.8336
4	14	646	0.8065
4	15	0	NA
4	16	868	0.8556
4	17	113	0.7629
4	18	665	0.8542
4	19	1007	0.8123
4	20	934	0.8867
4	21	0	NA
4	22	872	0.8685
4	23	0	NA
4	24	1247	0.8666
5	1	1298	0.7632
5	2	0	NA
5	3	1212	0.7944
5	4	49	0.8619
5	5	1133	0.8042
5	6	0	NA
5	7	818	0.8284
5	8	6	0.5549	C
5	9	0	NA
5	10	0	NA
5	11	1117	0.846
5	12	0	NA
5	13	1410	0.9055
5	14	0	NA
5	15	1060	0.8176
5	16	0	NA
5	17	873	0.8408
5	18	0	NA
5	19	750	0.8659
5	20	0	NA
5	21	913	0.797
5	22	0	NA
5	23	1173	0.84
5	24	0	NA
6	1	116	0.9316
6	2	619	0.7739
6	3	0	NA
6	4	46	0.9453
6	5	0	NA
6	6	1334	0.7952
6	7	0	NA
6	8	710	0.8464
6	9	109	0.9296
6	10	711	0.8436
6	11	41	0.7212
6	12	62	0.8715
6	13	62	0.8123
6	14	0	NA
6	15	988	0.8278
6	16	73	0.8439
6	17	48	0.6533
6	18	944	0.8321
6	19	38	0.7452
6	20	778	0.8648
6	21	0	NA
6	22	827	0.8953
6	23	0	NA
6	24	0	NA
7	1	1472	0.7407
7	2	37	1.0235
7	3	1076	0.8344
7	4	52	0.8251
7	5	882	0.8893
7	6	0	NA
7	7	1124	0.7958
7	8	133	0.8484
7	9	1239	0.8463
7	10	0	NA
7	11	891	0.8707
7	12	0	NA
7	13	1148	0.921
7	14	0	NA
7	15	1053	0.8656
7	16	4	1.4797
7	17	76	0.8569
7	18	0	NA
7	19	1218	0.857
7	20	0	NA
7	21	1305	0.8991
7	22	0	NA
7	23	1386	0.8511
7	24	0	NA
8	1	17	0.6987
8	2	1123	0.7698
8	3	0	NA
8	4	1055	0.8385
8	5	0	NA
8	6	52	0.6921
8	7	970	0.8467
8	8	643	0.83
8	9	1000	0.9248
8	10	826	0.8942
8	11	34	0.6455
8	12	0	NA
8	13	1064	0.8664
8	14	999	0.8567
8	15	0	NA
8	16	1060	0.9382
8	17	120	0.7572
8	18	773	0.8826
8	19	0	NA
8	20	798	0.8264
8	21	0	NA
8	22	0	NA
8	23	0	NA
8	24	1194	0.8768
9	1	1393	0.7853
9	2	36	0.8323
9	3	1038	0.8373
9	4	40	0.7952
9	5	560	0.8195
9	6	54	0.8085
9	7	1250	0.7841
9	8	94	0.9659
9	9	1097	0.854
9	10	103	0.8675
9	11	1394	0.8309
9	12	106	0.9745
9	13	1247	0.8666
9	14	74	0.4354	C
9	15	1253	0.8927
9	16	116	0.7958
9	17	1257	0.8555
9	18	0	NA
9	19	1165	0.7861
9	20	0	NA
9	21	1189	0.7738
9	22	0	NA
9	23	1317	0.8154
9	24	0	NA
10	1	1434	0.824
10	2	933	0.7598
10	3	1370	0.7326
10	4	42	0.971
10	5	0	NA
10	6	54	0.9499
10	7	1337	0.8869
10	8	37	1.0235
10	9	1126	0.9119
10	10	86	0.9013
10	11	0	NA
10	12	1071	0.8606
10	13	1398	0.9353
10	14	87	0.9247
10	15	1245	0.9309
10	16	0	NA
10	17	0	NA
10	18	0	NA
10	19	1044	0.9203
10	20	913	0.8529
10	21	960	0.9006
10	22	0	NA
10	23	1061	0.8875
10	24	893	0.8142
11	1	2022	0.7531
11	2	48	0.9865
11	3	1376	0.8691
11	4	26	1.0198
11	5	1264	0.8284
11	6	72	0.8447
11	7	79	1.0514
11	8	0	NA
11	9	1279	0.8812
11	10	104	0.6866
11	11	1518	0.7826
11	12	124	0.944
11	13	1368	0.8598
11	14	1	Inf
11	15	1319	0.8351
11	16	131	0.7848
11	17	1317	0.878
11	18	0	NA
11	19	1280	0.8461
11	20	0	NA
11	21	1120	0.8451
11	22	17	0.2145	C
11	23	1399	0.8674
11	24	15	0.6936
12	1	0	NA
12	2	1306	0.8676
12	3	1557	0.8123
12	4	1060	0.8952
12	5	77	1.065
12	6	45	0.7916
12	7	1641	0.8608
12	8	1150	0.8163
12	9	1024	0.8614
12	10	1213	0.9104
12	11	0	NA
12	12	995	0.9072
12	13	118	0.8487
12	14	1323	0.8467
12	15	135	0.8611
12	16	106	1.0062
12	17	1761	0.8404
12	18	78	0.858
12	19	7	0.3873	C
12	20	1069	0.8431
12	21	1056	0.8329
12	22	1049	0.8351
12	23	0	NA
12	24	1307	0.8255
13	1	2505	0.8189
13	2	7772	0.8144
13	3	1989	0.8562
13	4	43	0.6363
13	5	39	0.7648
13	6	46	0.7389
13	7	1586	0.8428
13	8	0	NA
13	9	1638	0.86
13	10	93	1.0026
13	11	1603	0.88
13	12	88	0.8353
13	13	1630	0.8661
13	14	0	NA
13	15	1491	0.9307
13	16	62	1.026
13	17	1530	0.8476
13	18	86	0.8163
13	19	1458	0.9364
13	20	43	0.9738
13	21	1368	0.7773
13	22	43	0.8837
13	23	1445	0.8203
13	24	35	0.6046
14	1	98	0.8358
14	2	7	0.6474
14	3	2764	0.826
14	4	43	0.946
14	5	1853	0.8388
14	6	15	0.7689
14	7	60	0.7114
14	8	1592	0.8459
14	9	1962	0.923
14	10	1409	0.9202
14	11	69	0.9544
14	12	80	0.822
14	13	2326	0.8381
14	14	87	0.7999
14	15	2016	0.7898
14	16	1385	0.9123
14	17	67	0.737
14	18	1512	0.8469
14	19	53	0.841
14	20	41	1.0191
14	21	1553	0.8995
14	22	1084	0.8503
14	23	696	0.9047
14	24	1215	0.8593
15	1	2621	0.7955
15	2	21	0.7256
15	3	1381	0.9051
15	4	0	NA
15	5	1816	0.863
15	6	46	0.9145
15	7	1761	0.8387
15	8	64	1.078
15	9	1713	0.837
15	10	63	0.8254
15	11	1895	0.8788
15	12	105	0.6932
15	13	1791	0.8415
15	14	97	0.8531
15	15	1557	0.8917
15	16	82	0.8426
15	17	1673	0.8217
15	18	79	0.7038
15	19	1671	0.9115
15	20	1501	0.8854
15	21	1584	0.8353
15	22	0	NA
15	23	1551	0.8785
15	24	32	0.704
16	1	72	0.7653
16	2	6	0.5549	C
16	3	2597	0.8165
16	4	1816	0.8457
16	5	2432	0.8609
16	6	1862	0.7735
16	7	2661	0.796
16	8	1921	0.8293
16	9	93	0.6329
16	10	16	0.5166	C
16	11	0	NA
16	12	23	0.3309	C
16	13	2207	0.859
16	14	21	0.4855	C
16	15	2747	0.8616
16	16	2301	0.8334
16	17	2138	0.851
16	18	2087	0.8778
16	19	77	0.4565	C
16	20	1947	0.7543
16	21	47	0.549	C
16	22	1779	0.8063
16	23	1354	0.7234
16	24	1980	0.8558
