# Supplementary material for: Spontaneous whole-genome duplication restores fertility in interspecific hybrids
Source: Nat Commun. 2019 Sep 11;10:4126. doi: 10.1038/s41467-019-12041-8 (PMC6739354; doi:10.1038/s41467-019-12041-8)
Supplement: Supplementary file 6 — Supplementary Data 2 [file 41467_2019_12041_MOESM6_ESM.zip › images/IMG_105_crop.JPG.dat]

# gitter v1.1.1 data file generated on Wed May 29 03:25:15 2019
# Warning possible misgridding: high count of small colony sizes, high count of low colony circularity
# Flags: S - Colony spill or edge interference, C - Low colony circularity
# row	col	size	circularity	flags
1	1	2080	0.1915	C
1	2	0	NA
1	3	986	0.8384
1	4	0	NA
1	5	1131	0.7405
1	6	1	Inf
1	7	1288	0.866
1	8	8	0.7398
1	9	1550	0.7519
1	10	20	0.8384
1	11	1138	0.9059
1	12	28	1.0982
1	13	1862	0.8447
1	14	38	0.9957
1	15	36	0.7546
1	16	40	1.1065
1	17	44	0.6511
1	18	89	0.7591
1	19	1567	0.815
1	20	1245	0.7568
1	21	1373	0.8472
1	22	9	0.4716	C
1	23	6	0.5549	C
1	24	855	0.1647	S,C
2	1	1132	0.8698
2	2	808	0.9225
2	3	30	1.0106
2	4	998	0.7769
2	5	1413	0.8924
2	6	899	0.798
2	7	1347	0.8449
2	8	0	NA
2	9	0	NA
2	10	1281	0.8583
2	11	1475	0.83
2	12	7	0.9433
2	13	6	0.4707	C
2	14	1094	0.8825
2	15	3	3.2341
2	16	1720	0.8404
2	17	99	0.5086	C
2	18	39	0.2885	C
2	19	13	0.6462
2	20	879	0.8901
2	21	1053	0.8608
2	22	87	0.8853
2	23	6	0.5549	C
2	24	0	NA
3	1	1192	0.8133
3	2	0	NA
3	3	0	NA
3	4	32	0.8385
3	5	1373	0.7606
3	6	63	0.8575
3	7	813	0.8483
3	8	0	NA
3	9	0	NA
3	10	0	NA
3	11	1212	0.8497
3	12	18	0.8323
3	13	1346	0.9005
3	14	88	0.7411
3	15	894	0.7959
3	16	54	0.4337	C
3	17	579	0.7601
3	18	89	0.4293	C
3	19	1407	0.8328
3	20	14	0.7177
3	21	12	0.5549	C
3	22	117	0.8415
3	23	1683	0.8875
3	24	14	0.452	C
4	1	1328	0.7095
4	2	0	NA
4	3	0	NA
4	4	0	NA
4	5	0	NA
4	6	70	0.9316
4	7	0	NA
4	8	972	0.8402
4	9	1425	0.7982
4	10	123	0.7184
4	11	17	1.0181
4	12	20	0.8624
4	13	1472	0.922
4	14	933	0.8986
4	15	1	Inf
4	16	1332	0.873
4	17	22	1.0173
4	18	986	0.885
4	19	19	1.0512
4	20	1176	0.8102
4	21	18	0.8323
4	22	12	0.5839	C
4	23	8	0.3288	C
4	24	91	0.551	C
5	1	1416	0.7104
5	2	0	NA
5	3	1229	0.8424
5	4	48	0.8826
5	5	1183	0.7699
5	6	89	0.9145
5	7	984	0.7855
5	8	79	0.8945
5	9	20	1.3475
5	10	100	0.8909
5	11	1240	0.7357
5	12	21	1.0439
5	13	1289	0.849
5	14	28	0.8734
5	15	22	0.7601
5	16	1	Inf
5	17	1118	0.7742
5	18	28	0.7746
5	19	1338	0.7893
5	20	13	0.8759
5	21	882	0.8239
5	22	10	0.9248
5	23	1197	0.7725
5	24	6	0.7187
6	1	0	NA
6	2	826	0.8999
6	3	1441	0.786
6	4	60	0.9136
6	5	0	NA
6	6	1601	0.9273
6	7	0	NA
6	8	1145	0.8996
6	9	176	0.784
6	10	1169	0.8662
6	11	0	NA
6	12	115	0.9124
6	13	87	0.7652
6	14	68	0.8148
6	15	20	0.9942
6	16	165	0.6992
6	17	0	NA
6	18	1144	0.8906
6	19	102	0.8092
6	20	955	0.9143
6	21	26	0.8983
6	22	915	0.9074
6	23	11	0.5194	C
6	24	27	0.2207	C
7	1	0	NA
7	2	0	NA
7	3	618	0.8211
7	4	0	NA
7	5	977	0.7536
7	6	3	3.2341
7	7	1420	0.7337
7	8	177	0.848
7	9	1198	0.8153
7	10	59	0.8984
7	11	848	0.881
7	12	128	0.5629	C
7	13	846	0.8883
7	14	114	0.8199
7	15	1083	0.8322
7	16	142	0.6676
7	17	133	0.6949
7	18	139	0.7314
7	19	1004	0.8099
7	20	27	0.735
7	21	1141	0.8379
7	22	12	0.4222	C
7	23	1375	0.813
7	24	37	0.7865
8	1	137	0.8121
8	2	1418	0.782
8	3	1	Inf
8	4	1205	0.8849
8	5	12	0.8826
8	6	0	NA
8	7	9	0.6064
8	8	12	0.6152
8	9	18	0.9227
8	10	866	0.9521
8	11	87	0.5593	C
8	12	116	0.7806
8	13	2169	0.8748
8	14	1123	0.8776
8	15	27	0.9929
8	16	1277	0.8253
8	17	157	0.5568	C
8	18	1166	0.8864
8	19	111	0.7271
8	20	1083	0.8785
8	21	91	0.7664
8	22	70	0.5721	C
8	23	136	0.7156
8	24	1414	0.8417
9	1	0	NA
9	2	0	NA
9	3	1082	0.7566
9	4	6	0.5549	C
9	5	826	0.7684
9	6	39	1.0788
9	7	1710	0.822
9	8	34	0.8271
9	9	1493	0.8787
9	10	52	1.0005
9	11	1539	0.833
9	12	121	0.8952
9	13	1272	0.8719
9	14	129	0.845
9	15	914	0.8251
9	16	140	0.9682
9	17	1386	0.8223
9	18	128	0.7216
9	19	1327	0.9143
9	20	81	0.7942
9	21	1387	0.846
9	22	83	0.8822
9	23	1292	0.854
9	24	30	0.6794
10	1	0	NA
10	2	1381	0.8101
10	3	1666	0.8499
10	4	55	0.8476
10	5	54	0.8568
10	6	0	NA
10	7	0	NA
10	8	120	0.8561
10	9	1817	0.8487
10	10	36	0.6834
10	11	18	1.3239
10	12	1289	0.8348
10	13	1544	0.8717
10	14	63	0.9063
10	15	2123	0.8563
10	16	149	0.84
10	17	29	1.1374
10	18	122	0.8534
10	19	25	0.9805
10	20	1186	0.8788
10	21	22	1.1278
10	22	13	1.2022
10	23	1491	0.8222
10	24	1254	0.8823
11	1	2174	0.896
11	2	0	NA
11	3	1491	0.7845
11	4	0	NA
11	5	1205	0.8585
11	6	29	0.5263	C
11	7	45	0.758
11	8	0	NA
11	9	1215	0.8733
11	10	54	0.7268
11	11	1656	0.8575
11	12	127	0.9396
11	13	1508	0.8637
11	14	75	0.837
11	15	1501	0.8977
11	16	132	0.8883
11	17	1518	0.8558
11	18	31	0.8575
11	19	1462	0.8803
11	20	77	0.686
11	21	1559	0.8512
11	22	1	Inf
11	23	1492	0.8662
11	24	17	1.0181
12	1	0	NA
12	2	1475	0.8681
12	3	1718	0.8672
12	4	1573	0.834
12	5	69	1.0506
12	6	61	0.8437
12	7	1976	0.8614
12	8	1525	0.841
12	9	4	1.4797
12	10	1368	0.8816
12	11	0	NA
12	12	1634	0.8805
12	13	99	0.772
12	14	89	0.9594
12	15	159	0.9526
12	16	9	1.2128
12	17	1860	0.848
12	18	136	0.7861
12	19	77	0.8301
12	20	1167	0.9326
12	21	1087	0.7784
12	22	0	NA
12	23	0	NA
12	24	1629	0.8886
13	1	2043	0.847
13	2	0	NA
13	3	1501	0.824
13	4	31	0.8123
13	5	0	NA
13	6	56	1.0775
13	7	1812	0.8808
13	8	0	NA
13	9	1496	0.8072
13	10	0	NA
13	11	1506	0.7798
13	12	87	0.894
13	13	1651	0.8334
13	14	103	0.9347
13	15	1780	0.9024
13	16	127	0.7807
13	17	1907	0.8548
13	18	4	1.078
13	19	1584	0.8832
13	20	112	0.6812
13	21	1534	0.862
13	22	2	25.1327
13	23	1556	0.8321
13	24	37	0.62
14	1	88	1.0173
14	2	0	NA
14	3	13	0.8759
14	4	32	0.4603	C
14	5	1828	0.8564
14	6	26	0.8983
14	7	78	0.9996
14	8	1908	0.8786
14	9	1755	0.8601
14	10	1778	0.8909
14	11	1668	0.8757
14	12	97	1.0825
14	13	2440	0.8737
14	14	82	0.7539
14	15	0	NA
14	16	0	NA
14	17	71	0.9556
14	18	1735	0.9052
14	19	50	0.8072
14	20	45	0.8274
14	21	0	NA
14	22	2094	0.7942
14	23	1263	0.8998
14	24	0	NA
15	1	2217	0.8141
15	2	18	0.9227
15	3	884	0.8952
15	4	0	NA
15	5	1742	0.853
15	6	38	1.0512
15	7	1449	0.8625
15	8	0	NA
15	9	1497	0.8166
15	10	71	1.0631
15	11	1723	0.858
15	12	81	0.8609
15	13	1791	0.8599
15	14	73	0.9716
15	15	1706	0.8768
15	16	53	0.9745
15	17	1823	0.8081
15	18	84	0.9374
15	19	1643	0.873
15	20	1691	0.889
15	21	1694	0.8838
15	22	0	NA
15	23	1644	0.8577
15	24	48	0.7309
16	1	0	NA
16	2	0	NA
16	3	1	Inf
16	4	2523	0.866
16	5	17	1.0181
16	6	2623	0.8796
16	7	2906	0.823
16	8	1804	0.8573
16	9	148	0.8839
16	10	70	0.8514
16	11	179	0.9288
16	12	113	0.6436
16	13	2730	0.8571
16	14	227	0.5618	C
16	15	2974	0.8329
16	16	2761	0.842
16	17	2105	0.8914
16	18	2483	0.879
16	19	75	0.8986
16	20	1906	0.8343
16	21	109	0.6878
16	22	1909	0.8853
16	23	1499	0.8377
16	24	2160	0.8353
