# Supplementary material for: Spontaneous whole-genome duplication restores fertility in interspecific hybrids
Source: Nat Commun. 2019 Sep 11;10:4126. doi: 10.1038/s41467-019-12041-8 (PMC6739354; doi:10.1038/s41467-019-12041-8)
Supplement: Supplementary file 6 — Supplementary Data 2 [file 41467_2019_12041_MOESM6_ESM.zip › RGB.csv]

	plate	plate_glycerol	row	col	cross_letter	cross	genotype	strain_num	passage	contamination	strain	R	G	B	H	S	V	size	circularity	singularity	size_glyc	circularity_glyc	singularity_glyc	size_glyc_bin	bgd
1	IMG_070_crop.JPG	IMG_098_crop.JPG	1	0	B	M1	M	1	0	1	B1	0.41644099149093583	0.2554938956714763	0.16825749167591555	0.061226851518891325	0.5937965063209796	0.41644099149093583	10.970824901362617	False	False	9.236014191900084	False	False	(8.283, 9.939]	False
3	IMG_070_crop.JPG	IMG_098_crop.JPG	3	0	B	M1	M	2	0	1	B2	0.34490904795653154	0.2464446019371603	0.16007559650366154	0.07938926612399391	0.5333126406158087	0.34490904795653154	10.018200178813226	False	False	9.469641817239516	False	False	(8.283, 9.939]	False
4	IMG_070_crop.JPG	IMG_098_crop.JPG	4	0	A	L1	L	3	0	1	A3	0.421950980392157	0.2762647058823528	0.18280392156862782	0.06979975553297925	0.563957415358339	0.421950980392157	10.28886607416582	False	False	9.69522829149575	False	False	(8.283, 9.939]	False
6	IMG_070_crop.JPG	IMG_098_crop.JPG	6	0	A	L1	L	4	0	1	A4	0.4949081203161897	0.2697977620367526	0.18560722718406777	0.04537184722809651	0.625118872463153	0.4949081203161897	11.88149638481011	False	False	9.353146825498083	False	False	(8.283, 9.939]	False
7	IMG_070_crop.JPG	IMG_098_crop.JPG	7	0	B	M1	M	4	0	1	B4	0.4740209657270114	0.23177448264624442	0.14681440443213323	0.043251336814162426	0.6905430576718163	0.4740209657270114	11.895575282380685	False	False	9.432541900388259	False	False	(8.283, 9.939]	False
8	IMG_070_crop.JPG	IMG_098_crop.JPG	8	0	A	L1	L	5	0	1	A5	0.4706264323911383	0.2702444614209325	0.17533740769034892	0.05360014280506923	0.6275569622694926	0.4706264323911383	11.532355925288847	False	False	8.873444112515376	False	False	(8.283, 9.939]	False
9	IMG_070_crop.JPG	IMG_098_crop.JPG	9	0	B	M1	M	5	0	1	B5	0.4616350243801223	0.22774146695715397	0.1409171075837745	0.04510122538163586	0.6951874583876847	0.4616350243801223	11.786678033890652	False	False	9.319672120946995	False	False	(8.283, 9.939]	False
10	IMG_070_crop.JPG	IMG_098_crop.JPG	10	0	A	L1	L	6	0	1	A6	0.4769484264293946	0.25512165650573987	0.16600208710935369	0.04774689020303098	0.6520249460552985	0.4769484264293946	11.572700226487292	False	False	9.25502856981873	False	False	(8.283, 9.939]	False
11	IMG_070_crop.JPG	IMG_098_crop.JPG	11	0	B	M1	M	6	0	1	B6	0.4639718451483157	0.22993464052287596	0.14730015082956296	0.043527791790507635	0.6827822188530631	0.4639718451483157	11.762382038710392	False	False	9.509775004326936	False	False	(8.283, 9.939]	False
12	IMG_070_crop.JPG	IMG_098_crop.JPG	12	0	A	L1	L	7	0	1	A7	0.4773813350476787	0.2622093646201649	0.17996357012750486	0.04609686263225763	0.623057758162901	0.4773813350476787	11.565102078360313	False	False	8.930737337562887	False	False	(8.283, 9.939]	False
13	IMG_070_crop.JPG	IMG_098_crop.JPG	13	0	B	M1	M	7	0	1	B7	0.46099312452253527	0.23530430353959872	0.14919276801629777	0.04598375296386897	0.6764822609895829	0.46099312452253527	11.788718332690458	False	False	9.52552080909507	False	False	(8.283, 9.939]	False
14	IMG_070_crop.JPG	IMG_098_crop.JPG	14	0	A	L1	L	8	0	1	A8	0.4773028635914798	0.2976583439131049	0.20358301594018918	0.057348780059717636	0.5738696829302029	0.4773028635914798	11.032734528586714	False	False	9.550746785383243	False	False	(8.283, 9.939]	False
15	IMG_070_crop.JPG	IMG_098_crop.JPG	15	0	B	M1	M	8	0	1	B8	0.4478745098039217	0.23076078431372582	0.15847843137254902	0.04160991627190752	0.646157247781619	0.4478745098039217	11.776021715252812	False	False	9.994353436858859	False	False	(9.939, 11.596]	False
17	IMG_070_crop.JPG	IMG_098_crop.JPG	1	1	D	L2	L	1	0	1	D1	0.5071542130365659	0.32289348171701115	0.23441971383147825	0.05404032421541216	0.5384185128651953	0.5071542130365659	10.775610280759539	False	False	9.124121311829187	False	False	(8.283, 9.939]	False
20	IMG_070_crop.JPG	IMG_098_crop.JPG	4	1	C	H1	H	3	0	1	C3	0.31997549019607857	0.2112967914438505	0.1268270944741533	0.07864734363414938	0.5903726744970613	0.31997549019607857	8.539158811108031	False	False	0.0	False	False	(-0.0133, 1.657]	False
23	IMG_070_crop.JPG	IMG_098_crop.JPG	7	1	D	L2	L	4	0	1	D4	0.4308237580746587	0.25079746184188006	0.15440461899045338	0.05825331095180091	0.6426643521808263	0.4308237580746587	10.775610280759539	False	False	8.96289600533726	False	False	(8.283, 9.939]	False
24	IMG_070_crop.JPG	IMG_098_crop.JPG	8	1	C	H1	H	5	0	1	C5	0.41347632975842297	0.23440580652150345	0.13558661033474131	0.05966121062251094	0.6727994995164103	0.41347632975842297	11.291746280833939	False	False	9.084808387804362	False	False	(8.283, 9.939]	False
25	IMG_070_crop.JPG	IMG_098_crop.JPG	9	1	D	L2	L	5	0	1	D5	0.39624280850064586	0.22956440061054373	0.13532934131736524	0.060389634057593636	0.6588338418470426	0.39624280850064586	11.103943429891558	False	False	9.131856960608793	False	False	(8.283, 9.939]	False
26	IMG_070_crop.JPG	IMG_098_crop.JPG	10	1	C	H1	H	6	0	1	C6	0.4526152148839076	0.22786219347073886	0.13652274208916326	0.04813551452325161	0.69882014387625	0.4526152148839076	11.424691191512954	False	False	9.259743263690781	False	False	(8.283, 9.939]	False
28	IMG_070_crop.JPG	IMG_098_crop.JPG	12	1	C	H1	H	7	0	1	C7	0.43309973809018215	0.21371841155234672	0.12173851490054487	0.04935776835146746	0.7185485828089232	0.43309973809018215	11.006326078524934	False	False	9.449148645375436	False	False	(8.283, 9.939]	False
29	IMG_070_crop.JPG	IMG_098_crop.JPG	13	1	D	L2	L	7	0	1	D7	0.4432679738562089	0.2607026143790851	0.16586601307189536	0.05726288497011605	0.6270448928542688	0.4432679738562089	11.118941072723507	False	False	9.074141462752506	False	False	(8.283, 9.939]	False
30	IMG_070_crop.JPG	IMG_098_crop.JPG	14	1	C	H1	H	8	0	1	C8	0.45566270223936556	0.2579663559412839	0.16751312546876712	0.05229033511582361	0.6328734633031374	0.45566270223936556	11.419960177847889	False	False	10.189824558880018	False	False	(9.939, 11.596]	False
34	IMG_070_crop.JPG	IMG_098_crop.JPG	2	2	A	L1	L	10	0	1	A10	0.3938744105237033	0.269506080913378	0.17555721022586282	0.07615609494584656	0.5588773716390525	0.3938744105237033	10.34318571544788	False	False	8.467605550082997	False	False	(8.283, 9.939]	False
37	IMG_070_crop.JPG	IMG_098_crop.JPG	5	2	B	M1	M	11	0	1	B11	0.4843032957864013	0.22144347100542383	0.13633708802670041	0.040732587954006014	0.7185432973553432	0.4843032957864013	11.711666973564347	False	False	8.854868383260236	False	False	(8.283, 9.939]	False
38	IMG_070_crop.JPG	IMG_098_crop.JPG	6	2	A	L1	L	12	0	1	A12	0.4703003226607107	0.24930255646562458	0.155045917101018	0.049798634548335684	0.6705649654957108	0.4703003226607107	11.4983506079296	False	False	9.157346935362844	False	False	(8.283, 9.939]	False
39	IMG_070_crop.JPG	IMG_098_crop.JPG	7	2	B	M1	M	12	0	1	B12	0.4478961314255422	0.23018547959724467	0.1427450980392159	0.04773612770590852	0.6819988712696837	0.4478961314255422	11.52943055414615	False	False	8.727920454563199	False	False	(8.283, 9.939]	False
40	IMG_070_crop.JPG	IMG_098_crop.JPG	8	2	A	L1	L	13	0	1	A13	0.43410576351752794	0.23129692648409267	0.1420515313563443	0.050955050844323946	0.6738435179192306	0.43410576351752794	11.419433550705378	False	False	8.475733430966399	False	False	(8.283, 9.939]	False
41	IMG_070_crop.JPG	IMG_098_crop.JPG	9	2	B	M1	M	13	0	1	B13	0.4448825106450086	0.21161751563896375	0.12920149292961178	0.04350237937805762	0.709902041221583	0.4448825106450086	11.490349505739287	False	False	8.710806433699352	False	False	(8.283, 9.939]	False
42	IMG_070_crop.JPG	IMG_098_crop.JPG	10	2	A	L1	L	14	0	1	A14	0.44477024852494196	0.2350914834018714	0.15086715537278758	0.04780788459257389	0.661038714146914	0.44477024852494196	11.274960472140602	False	False	8.348728154231077	False	False	(8.283, 9.939]	False
43	IMG_070_crop.JPG	IMG_098_crop.JPG	11	2	B	M1	M	14	0	1	B14	0.4455801992928318	0.21087753134040532	0.1272774027643843	0.04376318072233318	0.7143868853175235	0.4455801992928318	11.547376563498101	False	False	8.96289600533726	False	False	(8.283, 9.939]	False
44	IMG_070_crop.JPG	IMG_098_crop.JPG	12	2	A	L1	L	15	0	1	A15	0.43310641764123947	0.25131785651946265	0.16700994938034583	0.053214164644214114	0.6168170956235124	0.43310641764123947	10.651948610723446	False	False	8.335390354693924	False	False	(8.283, 9.939]	False
45	IMG_070_crop.JPG	IMG_098_crop.JPG	13	2	B	M1	M	15	0	1	B15	0.45043435095557266	0.2223579051873916	0.14138495904691012	0.04364141637064657	0.6861515787271637	0.45043435095557266	11.62935662007961	False	False	9.179909090014934	False	False	(8.283, 9.939]	False
47	IMG_070_crop.JPG	IMG_098_crop.JPG	15	2	B	M1	M	16	0	1	B16	0.41471931238248666	0.2195541230190703	0.14144507117915664	0.04762592828916933	0.6590110977010839	0.41471931238248666	11.584492796975875	False	False	9.828136484194108	False	False	(8.283, 9.939]	False
49	IMG_070_crop.JPG	IMG_098_crop.JPG	1	3	D	L2	L	9	0	1	D9	0.5331034482758619	0.32665314401622747	0.2288032454361057	0.053561993685906764	0.5708819874374658	0.5331034482758619	11.096715154488535	False	False	9.824958740528523	False	False	(8.283, 9.939]	False
50	IMG_070_crop.JPG	IMG_098_crop.JPG	2	3	C	H1	H	10	0	1	C10	0.28332248028362644	0.21005715939512334	0.13000506475652962	0.0894945098210565	0.5359650631497936	0.28332248028362644	10.083479327331842	False	False	9.342074667999139	False	False	(8.283, 9.939]	False
51	IMG_070_crop.JPG	IMG_098_crop.JPG	3	3	D	L2	L	10	0	1	D10	0.46777982026143916	0.30653594771241827	0.20876225490196101	0.06529382783247746	0.5600810722197014	0.46777982026143916	10.963618617443972	False	False	9.207014320177532	False	False	(8.283, 9.939]	False
53	IMG_070_crop.JPG	IMG_098_crop.JPG	5	3	D	L2	L	11	0	1	D11	0.42255510900012144	0.2602362684204115	0.1645597369382532	0.06230987096307984	0.6120001888451336	0.42255510900012144	10.324180546618742	False	False	9.605479518061669	False	False	(8.283, 9.939]	False
54	IMG_070_crop.JPG	IMG_098_crop.JPG	6	3	C	H1	H	12	0	1	C12	0.3092678083891785	0.20521221146686575	0.128577810871184	0.0774296605440706	0.5690216572460871	0.3092678083891785	9.544964432789238	False	False	8.405141463136344	False	False	(8.283, 9.939]	False
55	IMG_070_crop.JPG	IMG_098_crop.JPG	7	3	D	L2	L	12	0	1	D12	0.4179962395917265	0.23352135374697786	0.13446145581520288	0.05821086522437611	0.678304653972164	0.4179962395917265	11.23421867823847	False	False	8.451211111832329	False	False	(8.283, 9.939]	False
56	IMG_070_crop.JPG	IMG_098_crop.JPG	8	3	C	H1	H	13	0	1	C13	0.4210594088381619	0.21693883523558702	0.12467076382791917	0.051884968625938624	0.7045312871363486	0.4210594088381619	11.146568675740786	False	False	8.96289600533726	False	False	(8.283, 9.939]	False
57	IMG_070_crop.JPG	IMG_098_crop.JPG	9	3	D	L2	L	13	0	1	D13	0.41669533310400164	0.22602912510033296	0.1340671941291139	0.054221089174441496	0.6787866958124822	0.41669533310400164	11.161131882984307	False	False	9.111135670234708	False	False	(8.283, 9.939]	False
58	IMG_070_crop.JPG	IMG_098_crop.JPG	10	3	C	H1	H	14	0	1	C14	0.444195273417285	0.22083836467138174	0.13937093899143246	0.04454752721105571	0.686338446466006	0.444195273417285	11.207014320177532	False	False	9.269126679149418	False	False	(8.283, 9.939]	False
59	IMG_070_crop.JPG	IMG_098_crop.JPG	11	3	D	L2	L	14	0	1	D14	0.4096747681108369	0.2218151931431252	0.12877773864036599	0.05521226368404643	0.686098692799263	0.4096747681108369	11.113742166049189	False	False	8.451211111832329	False	False	(8.283, 9.939]	False
60	IMG_070_crop.JPG	IMG_098_crop.JPG	12	3	C	H1	H	15	0	1	C15	0.45862086436641875	0.2387394234179466	0.15316410802046956	0.046733554568637745	0.6659704788657906	0.45862086436641875	11.27786854617684	False	False	9.521600439723727	False	False	(8.283, 9.939]	False
61	IMG_070_crop.JPG	IMG_098_crop.JPG	13	3	D	L2	L	15	0	1	D15	0.4475867269984915	0.2602348631760398	0.1699095022624437	0.054493374311368394	0.6235071031300292	0.4475867269984915	11.101319154423276	False	False	9.118941072723507	False	False	(8.283, 9.939]	False
62	IMG_070_crop.JPG	IMG_098_crop.JPG	14	3	C	H1	H	16	0	1	C16	0.44803921568627453	0.25588235294117645	0.16176470588235295	0.054773082942097026	0.6388683569254032	0.44803921568627453	11.214319120800766	False	False	10.060695931687555	False	False	(9.939, 11.596]	False
68	IMG_070_crop.JPG	IMG_098_crop.JPG	4	4	A	L1	L	19	0	1	A19	0.5094172880419774	0.28207677437172063	0.19707263186964905	0.04533772095435779	0.6132652792837945	0.5094172880419774	11.840384550711667	False	False	9.092757140919852	False	False	(8.283, 9.939]	False
70	IMG_070_crop.JPG	IMG_098_crop.JPG	6	4	A	L1	L	20	0	1	A20	0.49885526464921137	0.2646945483395674	0.18818995806415087	0.041093578272559404	0.6228918579100806	0.49885526464921137	11.700439718141093	False	False	8.603626344986193	False	False	(8.283, 9.939]	False
71	IMG_070_crop.JPG	IMG_098_crop.JPG	7	4	B	M1	M	20	0	1	B20	0.45100045133142885	0.22840379118399362	0.14562960734165825	0.04524794032899065	0.6772852828750118	0.45100045133142885	11.3409627642517	False	False	8.900866807980748	False	False	(8.283, 9.939]	False
72	IMG_070_crop.JPG	IMG_098_crop.JPG	8	4	A	L1	L	21	0	1	A21	0.44534969067841	0.24737338785781707	0.16010275768061263	0.051072102790864264	0.6425613978734082	0.44534969067841	10.97513145692134	False	False	7.768184324776926	False	False	(6.626, 8.283]	False
73	IMG_070_crop.JPG	IMG_098_crop.JPG	9	4	B	M1	M	21	0	1	B21	0.4452561669829228	0.21954459203036114	0.13607421463208955	0.04500830479393678	0.694480979698508	0.4452561669829228	11.36139553316589	False	False	8.974414589805527	False	False	(8.283, 9.939]	False
74	IMG_070_crop.JPG	IMG_098_crop.JPG	10	4	A	L1	L	22	0	1	A22	0.4500688924218337	0.23247482776894607	0.14988871224165382	0.04590580846034618	0.6675585533425028	0.4500688924218337	11.362491806046062	False	False	8.640244936222345	False	False	(8.283, 9.939]	False
75	IMG_070_crop.JPG	IMG_098_crop.JPG	11	4	B	M1	M	22	0	1	B22	0.4387280300721321	0.2164787158386678	0.1353855531850049	0.04455177323821086	0.691507243667282	0.4387280300721321	11.379919817646538	False	False	8.98299357469431	False	False	(8.283, 9.939]	False
76	IMG_070_crop.JPG	IMG_098_crop.JPG	12	4	A	L1	L	23	0	1	A23	0.4438232435831475	0.23841536614645856	0.15015148916709564	0.0501138490904617	0.6618752644943215	0.4438232435831475	11.161761743304675	False	False	9.29232163280204	False	False	(8.283, 9.939]	False
77	IMG_070_crop.JPG	IMG_098_crop.JPG	13	4	B	M1	M	23	0	1	B23	0.4534992838445199	0.23153059712550073	0.14573023163925555	0.04644659054518172	0.6787137900560554	0.4534992838445199	11.483311954999353	False	False	9.31741261376487	False	False	(8.283, 9.939]	False
78	IMG_070_crop.JPG	IMG_098_crop.JPG	14	4	A	L1	L	24	0	1	A24	0.42780185758513944	0.2475748194014446	0.15029927760577882	0.05842352096937567	0.6488433588574823	0.42780185758513944	10.727069558023706	False	False	9.60177078840771	False	False	(8.283, 9.939]	False
79	IMG_070_crop.JPG	IMG_098_crop.JPG	15	4	B	M1	M	24	0	1	B24	0.37248617395676215	0.24131473102061377	0.16035696329813984	0.06676858647129268	0.5696679083058205	0.37248617395676215	10.401946123976536	False	False	9.800899899920305	False	False	(8.283, 9.939]	False
81	IMG_070_crop.JPG	IMG_098_crop.JPG	1	5	D	L2	L	17	0	1	D17	0.5207601809954752	0.3219547511312224	0.2226847662141782	0.05675472801474	0.5745931819313158	0.5207601809954752	11.196602126523171	False	False	9.862637357558794	False	False	(8.283, 9.939]	False
85	IMG_070_crop.JPG	IMG_098_crop.JPG	5	5	D	L2	L	19	0	1	D19	0.44964679474483393	0.27762593252789347	0.19319997359213062	0.05657699945979674	0.5725530339404352	0.44964679474483393	10.118941072723507	False	False	9.521600439723727	False	False	(8.283, 9.939]	False
88	IMG_070_crop.JPG	IMG_098_crop.JPG	8	5	C	H1	H	21	0	1	C21	0.4489274079537776	0.2395721925133694	0.15392464195709638	0.04846526010290615	0.657044561135724	0.4489274079537776	11.165535141377925	False	False	9.319672120946995	False	False	(8.283, 9.939]	False
89	IMG_070_crop.JPG	IMG_098_crop.JPG	9	5	D	L2	L	21	0	1	D21	0.42008507106546344	0.22654839713663263	0.13829235397862866	0.052235329101329865	0.6711042938017749	0.42008507106546344	11.1767964781476	False	False	9.108524456778168	False	False	(8.283, 9.939]	False
90	IMG_070_crop.JPG	IMG_098_crop.JPG	10	5	C	H1	H	22	0	1	C22	0.41120732556982165	0.19700408082014587	0.1080521548721011	0.04894139690944342	0.7378358611954279	0.41120732556982165	11.077483356859508	False	False	9.092757140919852	False	False	(8.283, 9.939]	False
91	IMG_070_crop.JPG	IMG_098_crop.JPG	11	5	D	L2	L	22	0	1	D22	0.4088072798180052	0.22032282526270242	0.13586826995991802	0.051618580897279664	0.6679027385050729	0.4088072798180052	11.029977346589579	False	False	8.581200581924957	False	False	(8.283, 9.939]	False
92	IMG_070_crop.JPG	IMG_098_crop.JPG	12	5	C	H1	H	23	0	1	C23	0.4486346685913626	0.22599542884638535	0.13670155178635882	0.047684688158811654	0.6954782396299302	0.4486346685913626	11.156715144224702	False	False	9.741466986401146	False	False	(8.283, 9.939]	False
93	IMG_070_crop.JPG	IMG_098_crop.JPG	13	5	D	L2	L	23	0	1	D23	0.42272133095662506	0.23493761140819935	0.14193701723113455	0.055243128303809466	0.6655336799442468	0.42272133095662506	11.124767535822473	False	False	9.103287808412022	False	False	(8.283, 9.939]	False
94	IMG_070_crop.JPG	IMG_098_crop.JPG	14	5	C	H1	H	24	0	1	C24	0.47001434720229535	0.2532759445241511	0.15475848876135828	0.05208598738409034	0.6708220852806646	0.47001434720229535	11.228217442293435	False	False	10.214319120800766	False	False	(9.939, 11.596]	False
100	IMG_070_crop.JPG	IMG_098_crop.JPG	4	6	A	L1	L	27	0	1	A27	0.5009039979628208	0.3074738986503696	0.2202317290552586	0.052466695319957395	0.5616694788586305	0.5009039979628208	11.215532999745657	False	False	9.047123912114026	False	False	(8.283, 9.939]	False
101	IMG_070_crop.JPG	IMG_098_crop.JPG	5	6	B	M1	M	27	0	1	B27	0.4830252100840328	0.2538935574229688	0.16464985994397752	0.04670946821677833	0.6590453808369818	0.4830252100840328	11.608716854020573	False	False	8.854868383260236	False	False	(8.283, 9.939]	False
102	IMG_070_crop.JPG	IMG_098_crop.JPG	6	6	A	L1	L	28	0	1	A28	0.4504603275001764	0.24514723452104886	0.15039707639328137	0.052683461653956425	0.666528631130703	0.4504603275001764	11.437752072323603	False	False	9.139551352398794	False	False	(8.283, 9.939]	False
103	IMG_070_crop.JPG	IMG_098_crop.JPG	7	6	B	M1	M	28	0	1	B28	0.44123757151585674	0.22254068766316698	0.13934344275954047	0.04593022581531689	0.6842736720674678	0.44123757151585674	11.50084187955693	False	False	8.854868383260236	False	False	(8.283, 9.939]	False
104	IMG_070_crop.JPG	IMG_098_crop.JPG	8	6	A	L1	L	29	0	1	A29	0.44493464052287646	0.23931781045751663	0.1464358660130722	0.05185795857680512	0.6717627911413472	0.44493464052287646	11.280770770130603	False	False	9.092757140919852	False	False	(8.283, 9.939]	False
105	IMG_070_crop.JPG	IMG_098_crop.JPG	9	6	B	M1	M	29	0	1	B29	0.44456747404844316	0.21637831603229568	0.13267589388696652	0.04472857359158917	0.7017783106335008	0.44456747404844316	11.454299293619899	False	False	8.936637939002571	False	False	(8.283, 9.939]	False
106	IMG_070_crop.JPG	IMG_098_crop.JPG	10	6	A	L1	L	30	0	1	A30	0.4286843769765976	0.22872654438119375	0.13995361585494423	0.051315430476612967	0.6740448863248323	0.4286843769765976	11.02167404285837	False	False	8.800899899920305	False	False	(8.283, 9.939]	False
107	IMG_070_crop.JPG	IMG_098_crop.JPG	11	6	B	M1	M	30	0	1	B30	0.4506685854770038	0.22019547880314283	0.13640342987347848	0.044459338938028115	0.6974229011917328	0.4506685854770038	11.519144787997414	False	False	9.154818109052105	False	False	(8.283, 9.939]	False
108	IMG_070_crop.JPG	IMG_098_crop.JPG	12	6	A	L1	L	31	0	1	A31	0.2659607843137258	0.19396078431372582	0.12255462184873953	0.08399827070875543	0.5328813477340948	0.2659607843137258	9.50382573799575	False	False	7.700439718141092	False	False	(6.626, 8.283]	False
109	IMG_070_crop.JPG	IMG_098_crop.JPG	13	6	B	M1	M	31	0	1	B31	0.44406653656723377	0.23774742124337883	0.14275624941919865	0.05254479700221151	0.6786358475098166	0.44406653656723377	11.445532219028312	False	False	9.533329732305834	False	False	(8.283, 9.939]	False
110	IMG_070_crop.JPG	IMG_098_crop.JPG	14	6	A	L1	L	32	0	1	A32	0.3795847750865053	0.23970850372234476	0.15216525112718893	0.06676481911729537	0.5963443431362111	0.3795847750865053	10.26795708440284	False	False	9.036173612553485	False	False	(8.283, 9.939]	False
111	IMG_070_crop.JPG	IMG_098_crop.JPG	15	6	B	M1	M	32	0	1	B32	0.3792016806722686	0.2190126050420163	0.13574929971988778	0.05709897735238235	0.641679708777282	0.3792016806722686	11.4893462407191	False	False	10.096715154488535	False	False	(9.939, 11.596]	False
115	IMG_070_crop.JPG	IMG_098_crop.JPG	3	7	D	L2	L	26	0	1	D26	0.44444831186912687	0.2875043508527671	0.19911822717252592	0.06338425038031353	0.5567950835936007	0.44444831186912687	10.97656412341533	False	False	9.14210705730255	False	False	(8.283, 9.939]	False
117	IMG_070_crop.JPG	IMG_098_crop.JPG	5	7	D	L2	L	27	0	1	D27	0.48694477791116425	0.2907563025210085	0.2037815126050421	0.051510886170323705	0.585297123586208	0.48694477791116425	11.20945336562895	False	False	9.473705749619416	False	False	(8.283, 9.939]	False
119	IMG_070_crop.JPG	IMG_098_crop.JPG	7	7	D	L2	L	28	0	1	D28	0.44604680581910194	0.24499262070419564	0.155007379295804	0.05152444498551036	0.6528542188102665	0.44604680581910194	11.362491806046062	False	False	8.731319031025064	False	False	(8.283, 9.939]	False
120	IMG_070_crop.JPG	IMG_098_crop.JPG	8	7	C	H1	H	29	0	1	C29	0.4201771030993044	0.21652435167615444	0.12413029728020206	0.0520493384969776	0.7049312939107706	0.4201771030993044	11.243769031961852	False	False	9.169925001442312	False	False	(8.283, 9.939]	False
121	IMG_070_crop.JPG	IMG_098_crop.JPG	9	7	D	L2	L	29	0	1	D29	0.4135448916408667	0.22249742002063938	0.13240454076367367	0.053432659840711605	0.67993685184653	0.4135448916408667	11.247927513443585	False	False	9.052568050804153	False	False	(8.283, 9.939]	False
122	IMG_070_crop.JPG	IMG_098_crop.JPG	10	7	C	H1	H	30	0	1	C30	0.4443199502023022	0.19164643635231912	0.10325552443199472	0.0431850985274831	0.7676351622787065	0.4443199502023022	11.151016538892248	False	False	9.187352073200497	False	False	(8.283, 9.939]	False
123	IMG_070_crop.JPG	IMG_098_crop.JPG	11	7	D	L2	L	30	0	1	D30	0.44526610644257636	0.24296918767506967	0.14862745098039212	0.05300257679686557	0.6662681319332446	0.44526610644257636	11.294620748891626	False	False	9.342074667999139	False	False	(8.283, 9.939]	False
124	IMG_070_crop.JPG	IMG_098_crop.JPG	12	7	C	H1	H	31	0	1	C31	0.4700534759358277	0.23111041207927083	0.14407046240956306	0.044485073013743964	0.6935391203496805	0.4700534759358277	11.375039431346925	False	False	9.851749041416058	False	False	(8.283, 9.939]	False
125	IMG_070_crop.JPG	IMG_098_crop.JPG	13	7	D	L2	L	31	0	1	D31	0.2644618362366407	0.18507110998905996	0.10798619877135372	0.0828612687286416	0.5864097395333292	0.2644618362366407	10.186114239541643	False	False	9.517669388133811	False	False	(8.283, 9.939]	False
126	IMG_070_crop.JPG	IMG_098_crop.JPG	14	7	C	H1	H	32	0	1	C32	0.47567175018155344	0.25366739288307943	0.1508351488743647	0.052742667711803505	0.6833010751257048	0.47567175018155344	11.32023644524165	False	False	10.339850002884624	False	False	(9.939, 11.596]	False
127	IMG_070_crop.JPG	IMG_098_crop.JPG	15	7	D	L2	L	32	0	1	D32	0.3524961757752747	0.22692254206647208	0.1438881935753023	0.07012779221967236	0.5865734648900308	0.3524961757752747	9.900866807980748	False	False	10.183635381473218	False	False	(9.939, 11.596]	False
131	IMG_070_crop.JPG	IMG_098_crop.JPG	3	8	B	M1	M	34	0	1	B34	0.27061728395061746	0.20533042846768354	0.1321713870733476	0.09008458337049033	0.5064364277294064	0.27061728395061746	9.7714894695006	False	False	8.625708843064466	False	False	(8.283, 9.939]	False
133	IMG_070_crop.JPG	IMG_098_crop.JPG	5	8	B	M1	M	35	0	1	B35	0.478620229961673	0.2538465811253683	0.1737821474198747	0.04394251542992883	0.6369844590847599	0.478620229961673	11.141468555393084	False	False	9.06339508128851	False	False	(8.283, 9.939]	False
134	IMG_070_crop.JPG	IMG_098_crop.JPG	6	8	A	L1	L	36	0	1	A36	0.38502425360388043	0.23450160552025687	0.14911525585844085	0.06354687529441126	0.6102784432350109	0.38502425360388043	10.403012023574997	False	False	8.800899899920305	False	False	(8.283, 9.939]	False
135	IMG_070_crop.JPG	IMG_098_crop.JPG	7	8	B	M1	M	36	0	1	B36	0.4564070698702018	0.24542943938138675	0.15981772990886506	0.04823916034076327	0.6505758009847877	0.4564070698702018	11.306061689428342	False	False	8.985841937003341	False	False	(8.283, 9.939]	False
136	IMG_070_crop.JPG	IMG_098_crop.JPG	8	8	A	L1	L	37	0	1	A37	0.45568424260896057	0.2388397846185114	0.15253479630194075	0.047526490500065216	0.6654500122929713	0.45568424260896057	11.354800344350597	False	False	8.651051691178928	False	False	(8.283, 9.939]	False
137	IMG_070_crop.JPG	IMG_098_crop.JPG	9	8	B	M1	M	37	0	1	B37	0.43240824534942096	0.2202413273001511	0.13365510306686793	0.04832373851112336	0.6911292597371612	0.43240824534942096	11.313449940963057	False	False	8.94251450533924	False	False	(8.283, 9.939]	False
138	IMG_070_crop.JPG	IMG_098_crop.JPG	10	8	A	L1	L	38	0	1	A38	0.38653300548515224	0.21624109450854329	0.1270159510749637	0.05790680227940582	0.670851199988628	0.38653300548515224	10.862637357558794	False	False	8.894817763307943	False	False	(8.283, 9.939]	False
139	IMG_070_crop.JPG	IMG_098_crop.JPG	11	8	B	M1	M	38	0	1	B38	0.4447248795712055	0.22821086912273564	0.1360879299816812	0.04973012521885965	0.694231609084289	0.4447248795712055	11.464035152189913	False	False	9.12670447284319	False	False	(8.283, 9.939]	False
141	IMG_070_crop.JPG	IMG_098_crop.JPG	13	8	B	M1	M	39	0	1	B39	0.47979111242486905	0.24451670115282315	0.15912897822445599	0.04439571524789035	0.6682961614782147	0.47979111242486905	11.511258495502268	False	False	9.897845456005511	False	False	(8.283, 9.939]	False
143	IMG_070_crop.JPG	IMG_098_crop.JPG	15	8	B	M1	M	40	0	1	B40	0.45395787944807514	0.2514887436456059	0.16782861292665188	0.04872433257154135	0.6304556821280143	0.45395787944807514	11.20212382383046	False	False	10.559377090526683	False	False	(9.939, 11.596]	False
146	IMG_070_crop.JPG	IMG_098_crop.JPG	2	9	C	H1	H	34	0	1	C34	0.24207787380354978	0.18334727255831215	0.11736827432394725	0.08948217034624849	0.5112729015668853	0.24207787380354978	9.346513733165635	False	False	0.0	False	False	(-0.0133, 1.657]	False
147	IMG_070_crop.JPG	IMG_098_crop.JPG	3	9	D	L2	L	34	0	1	D34	0.5388010401293126	0.3301988895916792	0.2455126853608828	0.04837199889872102	0.5442680866300558	0.5388010401293126	10.965784284662087	False	False	9.964340867792417	False	False	(9.939, 11.596]	False
151	IMG_070_crop.JPG	IMG_098_crop.JPG	7	9	D	L2	L	36	0	1	D36	0.4888229801724612	0.2772120612951068	0.18826824847586116	0.04930931259039918	0.6157446045301647	0.4888229801724612	11.326991174900817	False	False	9.612868497291041	False	False	(8.283, 9.939]	False
152	IMG_070_crop.JPG	IMG_098_crop.JPG	8	9	C	H1	H	37	0	1	C37	0.3619281045751632	0.2018518518518514	0.11249999999999975	0.05988731763239555	0.6885107857480931	0.3619281045751632	11.015415052386688	False	False	8.96289600533726	False	False	(8.283, 9.939]	False
153	IMG_070_crop.JPG	IMG_098_crop.JPG	9	9	D	L2	L	37	0	1	D37	0.45872988001170534	0.2515539947322217	0.16511559847819754	0.049078302214942186	0.6403584668760869	0.45872988001170534	11.345405246717796	False	False	9.044394119358454	False	False	(8.283, 9.939]	False
154	IMG_070_crop.JPG	IMG_098_crop.JPG	10	9	C	H1	H	38	0	1	C38	0.4169444444444444	0.19622549019607857	0.1063562091503265	0.04822579424588754	0.745071812455223	0.4169444444444444	10.963618617443972	False	False	9.447083226209653	False	False	(8.283, 9.939]	False
155	IMG_070_crop.JPG	IMG_098_crop.JPG	11	9	D	L2	L	38	0	1	D38	0.4174587349063917	0.2324581810125177	0.13767586130497364	0.05653945206583725	0.6709179136451653	0.4174587349063917	11.230020435705635	False	False	9.271463027904375	False	False	(8.283, 9.939]	False
156	IMG_070_crop.JPG	IMG_098_crop.JPG	12	9	C	H1	H	39	0	1	C39	0.48207430340557206	0.2451289989680082	0.1614757481940147	0.043472171734486996	0.665394504623478	0.48207430340557206	11.456354415108288	False	False	10.025139562278508	False	False	(9.939, 11.596]	False
157	IMG_070_crop.JPG	IMG_098_crop.JPG	13	9	D	L2	L	39	0	1	D39	0.44027149321266984	0.25439291101055805	0.1614441930618398	0.05564555890484924	0.6350748519009601	0.44027149321266984	11.173052457774116	False	False	9.285402218862249	False	False	(8.283, 9.939]	False
158	IMG_070_crop.JPG	IMG_098_crop.JPG	14	9	C	H1	H	40	0	1	C40	0.4690069576217577	0.25762175838077184	0.1619860847564832	0.05188484396073329	0.6544568021405511	0.4690069576217577	11.345959596404112	False	False	10.393390457443987	False	False	(9.939, 11.596]	False
159	IMG_070_crop.JPG	IMG_098_crop.JPG	15	9	D	L2	L	40	0	1	D40	0.4401534526854213	0.2657289002557543	0.18077578857629964	0.054603752617440694	0.5900725047151052	0.4401534526854213	11.286557761607957	False	False	10.217957697864113	False	False	(9.939, 11.596]	False
160	IMG_070_crop.JPG	IMG_098_crop.JPG	0	10	A	L1	L	41	0	1	A41	0.4422344477359285	0.2611369727747211	0.1768373536464942	0.05321979330166892	0.6004876117262686	0.4422344477359285	11.178664851006472	False	False	9.682994583681683	False	False	(8.283, 9.939]	False
164	IMG_070_crop.JPG	IMG_098_crop.JPG	4	10	A	L1	L	43	0	1	A43	0.5264089635854345	0.28741736694677933	0.19769187675070068	0.04542902805527461	0.6249999857430267	0.5264089635854345	11.963618617443972	False	False	9.266786540694902	False	False	(8.283, 9.939]	False
165	IMG_070_crop.JPG	IMG_098_crop.JPG	5	10	B	M1	M	43	0	1	B43	0.3544639849066777	0.22122498483929667	0.13950542416279213	0.06669975101338167	0.5991486944949915	0.3544639849066777	10.658211482751796	False	False	8.442943495848729	False	False	(8.283, 9.939]	False
166	IMG_070_crop.JPG	IMG_098_crop.JPG	6	10	A	L1	L	44	0	1	A44	0.49773052077973995	0.26610644257703137	0.17465271823014966	0.04716242421737258	0.6492987933684193	0.49773052077973995	11.599912842187127	False	False	9.368506461507693	False	False	(8.283, 9.939]	False
167	IMG_070_crop.JPG	IMG_098_crop.JPG	7	10	B	M1	M	44	0	1	B44	0.4669442998438308	0.24103186997512896	0.15804268610098932	0.044776793660479104	0.661679247968982	0.4669442998438308	11.41679752760606	False	False	8.94251450533924	False	False	(8.283, 9.939]	False
168	IMG_070_crop.JPG	IMG_098_crop.JPG	8	10	A	L1	L	45	0	1	A45	0.46714620630861087	0.2558397271952262	0.1655797101449278	0.0499175405613187	0.6460972696161642	0.46714620630861087	11.27786854617684	False	False	9.280770770130603	False	False	(8.283, 9.939]	False
169	IMG_070_crop.JPG	IMG_098_crop.JPG	9	10	B	M1	M	45	0	1	B45	0.4622801697998791	0.24040832827976577	0.15182939155043496	0.04757751786233485	0.6721491881932388	0.4622801697998791	11.420486612825774	False	False	9.259743263690781	False	False	(8.283, 9.939]	False
170	IMG_070_crop.JPG	IMG_098_crop.JPG	10	10	A	L1	L	46	0	1	A46	0.46474890896797627	0.25055012600651594	0.16196447230930014	0.048785832204316294	0.6523332041998403	0.46474890896797627	11.203959703239462	False	False	8.784634845557521	False	False	(8.283, 9.939]	False
171	IMG_070_crop.JPG	IMG_098_crop.JPG	11	10	B	M1	M	46	0	1	B46	0.4550157793988291	0.23184851777122464	0.1479745460189355	0.04549849761070544	0.6751621966996949	0.4550157793988291	11.46454575033394	False	False	9.330916878114618	False	False	(8.283, 9.939]	False
172	IMG_070_crop.JPG	IMG_098_crop.JPG	12	10	A	L1	L	47	0	1	A47	0.4331880900508352	0.2389736141370125	0.14563059791817934	0.05410435108805859	0.6641625051929672	0.4331880900508352	11.003517912108602	False	False	9.523561956057012	False	False	(8.283, 9.939]	False
173	IMG_070_crop.JPG	IMG_098_crop.JPG	13	10	B	M1	M	47	0	1	B47	0.46431372549019634	0.23560583207642072	0.14808446455505309	0.04614430219877821	0.6815235622844831	0.46431372549019634	11.552188759557149	False	False	9.651051691178928	False	False	(8.283, 9.939]	False
174	IMG_070_crop.JPG	IMG_098_crop.JPG	14	10	A	L1	L	48	0	1	A48	0.28790849673202606	0.1986928104575164	0.10310457516339873	0.08643656714883767	0.6407002744963283	0.28790849673202606	10.434628227636725	False	False	9.552669097514272	False	False	(8.283, 9.939]	False
175	IMG_070_crop.JPG	IMG_098_crop.JPG	15	10	B	M1	M	48	0	1	B48	0.46864776998882485	0.24673371939449423	0.17319922787768005	0.04144453447997397	0.6307749294001318	0.46864776998882485	11.381002109550925	False	False	10.502831804066744	False	False	(9.939, 11.596]	False
177	IMG_070_crop.JPG	IMG_098_crop.JPG	1	11	D	L2	L	41	0	1	D41	0.37688611868588484	0.26897805479807796	0.16369302687962564	0.08418395350819592	0.568668444550542	0.37688611868588484	10.16867211813223	False	False	9.960001932068081	False	False	(9.939, 11.596]	False
178	IMG_070_crop.JPG	IMG_098_crop.JPG	2	11	C	H1	H	42	0	1	C42	0.3889959006272537	0.26599496221662494	0.18080703314071228	0.075201139277467	0.532817241780019	0.3889959006272537	9.829722735086058	False	False	9.497851836951117	False	False	(8.283, 9.939]	False
179	IMG_070_crop.JPG	IMG_098_crop.JPG	3	11	D	L2	L	42	0	1	D42	0.3620299884659741	0.25734717416378305	0.16978085351787753	0.0775032380489736	0.5312136889054612	0.3620299884659741	10.390168956200183	False	False	9.840777923595054	False	False	(8.283, 9.939]	False
181	IMG_070_crop.JPG	IMG_098_crop.JPG	5	11	D	L2	L	43	0	1	D43	0.48243845824934356	0.2745708875450493	0.177557876733248	0.05306488602023206	0.6330009362474748	0.48243845824934356	11.424691191512954	False	False	9.659995892429977	False	False	(8.283, 9.939]	False
183	IMG_070_crop.JPG	IMG_098_crop.JPG	7	11	D	L2	L	44	0	1	D44	0.47391052935919686	0.26095778794091423	0.1747043053146194	0.04803507648326731	0.6316028860159199	0.47391052935919686	11.474719946526482	False	False	8.930737337562887	False	False	(8.283, 9.939]	False
184	IMG_070_crop.JPG	IMG_098_crop.JPG	8	11	C	H1	H	45	0	1	C45	0.4498528164446441	0.23787856109364916	0.14718355535598504	0.04996098995888305	0.6734014825041524	0.4498528164446441	11.274960472140602	False	False	9.487840033823051	False	False	(8.283, 9.939]	False
185	IMG_070_crop.JPG	IMG_098_crop.JPG	9	11	D	L2	L	45	0	1	D45	0.45242966751918107	0.2546462063086101	0.15238704177323087	0.05683261993606134	0.6632386764160509	0.45242966751918107	11.315715658022201	False	False	9.634811050171718	False	False	(8.283, 9.939]	False
186	IMG_070_crop.JPG	IMG_098_crop.JPG	10	11	C	H1	H	46	0	1	C46	0.4700125921928409	0.24270552257600267	0.15141212448282035	0.047754286977959054	0.6778420928572861	0.4700125921928409	11.314016703901357	False	False	9.627533884472792	False	False	(8.283, 9.939]	False
187	IMG_070_crop.JPG	IMG_098_crop.JPG	11	11	D	L2	L	46	0	1	D46	0.42825836216839636	0.2393694732795073	0.1426374471357169	0.05646176383134578	0.66684459844797	0.42825836216839636	11.29978040285854	False	False	9.449148645375436	False	False	(8.283, 9.939]	False
188	IMG_070_crop.JPG	IMG_098_crop.JPG	12	11	C	H1	H	47	0	1	C47	0.46492374727668817	0.22370370370370357	0.11851851851851845	0.05061789792763085	0.7450112560954265	0.46492374727668817	11.354249381945241	False	False	9.92481250360578	False	False	(8.283, 9.939]	False
189	IMG_070_crop.JPG	IMG_098_crop.JPG	13	11	D	L2	L	47	0	1	D47	0.43817062445030847	0.24339593357131806	0.1475710072947388	0.05503513533170816	0.663907409866815	0.43817062445030847	11.391243589427443	False	False	9.894817763307943	False	False	(8.283, 9.939]	False
190	IMG_070_crop.JPG	IMG_098_crop.JPG	14	11	C	H1	H	48	0	1	C48	0.47772750125691243	0.25987933634992466	0.1577677224736047	0.05318769028321584	0.6697012224900813	0.47772750125691243	11.302067672526519	False	False	10.452241240430817	False	False	(9.939, 11.596]	False
193	IMG_070_crop.JPG	IMG_098_crop.JPG	1	12	B	M1	M	49	0	1	B49	0.49441473559120563	0.3087145969498915	0.2184888096652805	0.05794173002499974	0.5637028635990057	0.49441473559120563	10.80896417491926	False	False	9.531381460516313	False	False	(8.283, 9.939]	False
198	IMG_070_crop.JPG	IMG_098_crop.JPG	6	12	A	L1	L	52	0	1	A52	0.4996558197747174	0.2712348769294953	0.186806424697539	0.04498879099713903	0.6263423779824681	0.4996558197747174	11.698704666770345	False	False	8.845490050944376	False	False	(8.283, 9.939]	False
199	IMG_070_crop.JPG	IMG_098_crop.JPG	7	12	B	M1	M	52	0	1	B52	0.41131425543190236	0.2313195548489662	0.14173290937996794	0.055483527389539385	0.6559312058947097	0.41131425543190236	10.953468962228849	False	False	9.100662339005199	False	False	(8.283, 9.939]	False
200	IMG_070_crop.JPG	IMG_098_crop.JPG	8	12	A	L1	L	53	0	1	A53	0.4359678673231405	0.24156517232443633	0.14502893668480576	0.05537216847862441	0.6668941413718088	0.4359678673231405	11.082814337672273	False	False	9.049848549450562	False	False	(8.283, 9.939]	False
201	IMG_070_crop.JPG	IMG_098_crop.JPG	9	12	B	M1	M	53	0	1	B53	0.42972435350951915	0.22938334754191497	0.1285592497868714	0.055817445912982384	0.7008371935038963	0.42972435350951915	11.32023644524165	False	False	8.948367231584678	False	False	(8.283, 9.939]	False
202	IMG_070_crop.JPG	IMG_098_crop.JPG	10	12	A	L1	L	54	0	1	A54	0.465734490517518	0.25320904318011367	0.1654451944712315	0.0488390692564696	0.6449363890638128	0.465734490517518	11.113742166049189	False	False	9.00842862207058	False	False	(8.283, 9.939]	False
203	IMG_070_crop.JPG	IMG_098_crop.JPG	11	12	B	M1	M	54	0	1	B54	0.45161334709322337	0.23599587203302386	0.14520811833505334	0.04942672685606381	0.678639200683315	0.45161334709322337	11.342074667999139	False	False	9.733015321685963	False	False	(8.283, 9.939]	False
204	IMG_070_crop.JPG	IMG_098_crop.JPG	12	12	A	L1	L	55	0	1	A55	0.24333604409505732	0.18257883798680752	0.11688804554079663	0.08715170993628192	0.5169766373457072	0.24333604409505732	8.912889336229961	False	False	8.46352437327118	False	False	(8.283, 9.939]	False
205	IMG_070_crop.JPG	IMG_098_crop.JPG	13	12	B	M1	M	55	0	1	B55	0.4597323060206453	0.24126043364449087	0.14474243097742906	0.05110899209970307	0.685156104824651	0.4597323060206453	11.36139553316589	False	False	9.733015321685963	False	False	(8.283, 9.939]	False
206	IMG_070_crop.JPG	IMG_098_crop.JPG	14	12	A	L1	L	56	0	1	A56	0.3708616514334817	0.22941957659557854	0.13747363487227526	0.06746203364971282	0.6254699861385565	0.3708616514334817	10.41574176829009	False	False	9.943979914343739	False	False	(9.939, 11.596]	False
207	IMG_070_crop.JPG	IMG_098_crop.JPG	15	12	B	M1	M	56	0	1	B56	0.47022173355323454	0.2642477551768371	0.18264614256917702	0.047332991233635664	0.6117232817360371	0.47022173355323454	11.291746280833939	False	False	10.161131882984307	False	False	(9.939, 11.596]	False
211	IMG_070_crop.JPG	IMG_098_crop.JPG	3	13	D	L2	L	50	0	1	D50	0.5109428202418699	0.33201831630855944	0.24051896207584833	0.05846549823083442	0.5334930278821917	0.5109428202418699	10.843921051289035	False	False	9.411510988012072	False	False	(8.283, 9.939]	False
213	IMG_070_crop.JPG	IMG_098_crop.JPG	5	13	D	L2	L	51	0	1	D51	0.4386928104575165	0.2763398692810457	0.17542483660130728	0.06389380657256995	0.5995246683456644	0.4386928104575165	10.684748620421626	False	False	9.992938336165814	False	False	(9.939, 11.596]	False
215	IMG_070_crop.JPG	IMG_098_crop.JPG	7	13	D	L2	L	52	0	1	D52	0.4736372549019613	0.2628039215686276	0.17235294117647096	0.05001721672675767	0.6365258086962918	0.4736372549019613	11.427312844134963	False	False	9.12670447284319	False	False	(8.283, 9.939]	False
216	IMG_070_crop.JPG	IMG_098_crop.JPG	8	13	C	H1	H	53	0	1	C53	0.41331509347925177	0.233789329685362	0.13898768809849518	0.05760969062530996	0.6636467628056699	0.41331509347925177	11.33706433868474	False	False	9.231221180711186	False	False	(8.283, 9.939]	False
217	IMG_070_crop.JPG	IMG_098_crop.JPG	9	13	D	L2	L	53	0	1	D53	0.45207674467636483	0.24757888818609924	0.148626045400239	0.0543653486264074	0.6714493437445246	0.45207674467636483	11.322491537597468	False	False	9.649256177517314	False	False	(8.283, 9.939]	False
218	IMG_070_crop.JPG	IMG_098_crop.JPG	10	13	C	H1	H	54	0	1	C54	0.4406264155827348	0.21443085485019112	0.11917427036821315	0.049419519708605225	0.7295942677875585	0.4406264155827348	11.220982851081777	False	False	9.560332834212442	False	False	(8.283, 9.939]	False
219	IMG_070_crop.JPG	IMG_098_crop.JPG	11	13	D	L2	L	54	0	1	D54	0.4607689950980383	0.25762867647058846	0.1604319852941177	0.053953882208388856	0.6518425765291804	0.4607689950980383	11.37775279502222	False	False	9.290018846932618	False	False	(8.283, 9.939]	False
220	IMG_070_crop.JPG	IMG_098_crop.JPG	12	13	C	H1	H	55	0	1	C55	0.49339596949891146	0.25407135076252696	0.16397058823529426	0.04555361067377219	0.6677227892752453	0.49339596949891146	11.368506461507693	False	False	10.156083076288681	False	False	(9.939, 11.596]	False
221	IMG_070_crop.JPG	IMG_098_crop.JPG	13	13	D	L2	L	55	0	1	D55	0.3244582043343652	0.20454076367389068	0.11228070175438598	0.07256480835278128	0.6533450203413896	0.3244582043343652	10.778077129535358	False	False	9.211888294546004	False	False	(8.283, 9.939]	False
222	IMG_070_crop.JPG	IMG_098_crop.JPG	14	13	C	H1	H	56	0	1	C56	0.5109773043075494	0.26120117338273946	0.16621892851628883	0.04588232323126612	0.6749216990384097	0.5109773043075494	11.349834091457247	False	False	10.336506559810255	False	False	(9.939, 11.596]	False
223	IMG_070_crop.JPG	IMG_098_crop.JPG	15	13	D	L2	L	56	0	1	D56	0.48947118241235976	0.3006654783125372	0.21992869875222829	0.049868156894579	0.5516561994289824	0.48947118241235976	11.349281228817452	False	False	10.306061689428342	False	False	(9.939, 11.596]	False
224	IMG_070_crop.JPG	IMG_098_crop.JPG	0	14	A	L1	L	57	0	1	A57	0.39663865546218485	0.26162464985994394	0.1596638655462185	0.07169965884641609	0.5971427910526147	0.39663865546218485	11.309476353841106	False	False	10.090112419664289	False	False	(9.939, 11.596]	False
228	IMG_070_crop.JPG	IMG_098_crop.JPG	4	14	A	L1	L	59	0	1	A59	0.5433896330809556	0.31613278974956277	0.2330033003300325	0.04461094004322709	0.5713473235558172	0.5433896330809556	11.980853606379736	False	False	9.473705749619416	False	False	(8.283, 9.939]	False
230	IMG_070_crop.JPG	IMG_098_crop.JPG	6	14	A	L1	L	60	0	1	A60	0.5198475628495896	0.2994037740488049	0.21394062327125205	0.04655240361895152	0.5889585202900917	0.5198475628495896	11.794415866350105	False	False	9.174925682500678	False	False	(8.283, 9.939]	False
231	IMG_070_crop.JPG	IMG_098_crop.JPG	7	14	B	M1	M	60	0	1	B60	0.4859142607174095	0.2709381915495862	0.18650609850239339	0.04719961907698495	0.6163503127008195	0.4859142607174095	11.346513733165635	False	False	9.189824558880018	False	False	(8.283, 9.939]	False
232	IMG_070_crop.JPG	IMG_098_crop.JPG	8	14	A	L1	L	61	0	1	A61	0.4792844410491466	0.2723453017570668	0.18614718614718626	0.0490406084530203	0.6123449337966329	0.4792844410491466	11.454813348512525	False	False	9.066089190457772	False	False	(8.283, 9.939]	False
233	IMG_070_crop.JPG	IMG_098_crop.JPG	9	14	B	M1	M	61	0	1	B61	0.4701348747591513	0.2593108919868531	0.17081491556160058	0.04927370435951787	0.6374175624933517	0.4701348747591513	11.369052007001388	False	False	9.247927513443585	False	False	(8.283, 9.939]	False
234	IMG_070_crop.JPG	IMG_098_crop.JPG	10	14	A	L1	L	62	0	1	A62	0.4761145956941858	0.25954681584449363	0.16505622421879435	0.050595178349409096	0.653496243148955	0.4761145956941858	11.107217075591382	False	False	9.707359132080883	False	False	(8.283, 9.939]	False
235	IMG_070_crop.JPG	IMG_098_crop.JPG	11	14	B	M1	M	62	0	1	B62	0.47200377477194033	0.238282478766908	0.15100136311209025	0.0454043799220247	0.6799394820053449	0.47200377477194033	11.425215903299383	False	False	9.485829308701904	False	False	(8.283, 9.939]	False
236	IMG_070_crop.JPG	IMG_098_crop.JPG	12	14	A	L1	L	63	0	1	A63	0.46040723981900383	0.2626696832579183	0.16157616892910986	0.0564217955896695	0.6490873107415933	0.46040723981900383	10.854868383260236	False	False	9.634811050171718	False	False	(8.283, 9.939]	False
237	IMG_070_crop.JPG	IMG_098_crop.JPG	13	14	B	M1	M	63	0	1	B63	0.4745627980922091	0.2517753047164809	0.14981452040275564	0.05231772554703909	0.6843916545216289	0.4745627980922091	11.51175265376738	False	False	9.746514321138463	False	False	(8.283, 9.939]	False
238	IMG_070_crop.JPG	IMG_098_crop.JPG	14	14	A	L1	L	64	0	1	A64	0.2690433749257281	0.18847296494355303	0.09839572192513359	0.08820961049749841	0.6326077895651285	0.2690433749257281	10.245552706255681	False	False	9.643856189774725	False	False	(8.283, 9.939]	False
239	IMG_070_crop.JPG	IMG_098_crop.JPG	15	14	B	M1	M	64	0	1	B64	0.47647058823529415	0.28692810457516343	0.20718954248366014	0.0493518101068584	0.5653689317923624	0.47647058823529415	11.333155350310616	False	False	10.482807956726667	False	False	(9.939, 11.596]	False
241	IMG_070_crop.JPG	IMG_098_crop.JPG	1	15	D	L2	L	57	0	1	D57	0.5838285829795833	0.38362644026682835	0.2943400040428544	0.051421371211576465	0.4959180111256472	0.5838285829795833	10.884933647949762	False	False	10.266786540694902	False	False	(9.939, 11.596]	False
243	IMG_070_crop.JPG	IMG_098_crop.JPG	3	15	D	L2	L	58	0	1	D58	0.5420122147219547	0.36650594664095126	0.284860173577628	0.05298738631244891	0.4739644905551899	0.5420122147219547	10.217957697864113	False	False	10.047123912114026	False	False	(9.939, 11.596]	False
247	IMG_070_crop.JPG	IMG_098_crop.JPG	7	15	D	L2	L	60	0	1	D60	0.5141166441000943	0.3048693646256458	0.21736121558597893	0.04915877409660601	0.577442541365838	0.5141166441000943	11.60177078840771	False	False	9.562242424221072	False	False	(8.283, 9.939]	False
248	IMG_070_crop.JPG	IMG_098_crop.JPG	8	15	C	H1	H	61	0	1	C61	0.4635701275045536	0.26763098682095815	0.17447765991642583	0.05369603180395205	0.6244609178791186	0.4635701275045536	11.293471648838134	False	False	9.78135971352466	False	False	(8.283, 9.939]	False
249	IMG_070_crop.JPG	IMG_098_crop.JPG	9	15	D	L2	L	61	0	1	D61	0.4316126450580229	0.2435374149659862	0.13613445378151273	0.06054737441177322	0.68445183242012	0.4316126450580229	11.3009244909763	False	False	9.590587049915035	False	False	(8.283, 9.939]	False
250	IMG_070_crop.JPG	IMG_098_crop.JPG	10	15	C	H1	H	62	0	1	C62	0.48384779654435944	0.2560861968549798	0.15404775771694781	0.05155054002329431	0.6816560774184469	0.48384779654435944	11.28886607416582	False	False	9.722807531169547	False	False	(8.283, 9.939]	False
251	IMG_070_crop.JPG	IMG_098_crop.JPG	11	15	D	L2	L	62	0	1	D62	0.4479866946778709	0.24730392156862754	0.1507002801120446	0.054167344151467935	0.6638017489574489	0.4479866946778709	11.253256579781153	False	False	8.88264304936184	False	False	(8.283, 9.939]	False
252	IMG_070_crop.JPG	IMG_098_crop.JPG	12	15	C	H1	H	63	0	1	C63	0.4765580117397269	0.2541526164605967	0.15414012738853472	0.05168399088296473	0.6765270745975925	0.4765580117397269	11.220378327695228	False	False	10.001408194392809	False	False	(9.939, 11.596]	False
253	IMG_070_crop.JPG	IMG_098_crop.JPG	13	15	D	L2	L	63	0	1	D63	0.4966605392156866	0.27370302287581777	0.18858251633986986	0.04606230668482283	0.6206518139742919	0.4966605392156866	11.371232128369622	False	False	9.672425341971495	False	False	(8.283, 9.939]	False
254	IMG_070_crop.JPG	IMG_098_crop.JPG	14	15	C	H1	H	64	0	1	C64	0.49812636165577373	0.2635294117647061	0.15311546840958618	0.05333620072072009	0.692677796142138	0.49812636165577373	11.214926187942435	False	False	10.454299293619899	False	False	(9.939, 11.596]	False
256	IMG_070_crop.JPG	IMG_098_crop.JPG	0	16	A	L1	L	65	0	1	A65	0.3730745906610069	0.2595108146351326	0.18358601172427758	0.07277034707532279	0.5103705975983619	0.3730745906610069	10.086136225027309	False	False	9.623881490013458	False	False	(8.283, 9.939]	False
260	IMG_070_crop.JPG	IMG_098_crop.JPG	4	16	A	L1	L	67	0	1	A67	0.44287034185401897	0.29871676419258864	0.20725798172672247	0.06948462575981404	0.5332957793713051	0.44287034185401897	10.639340708652231	False	False	9.375039431346925	False	False	(8.283, 9.939]	False
262	IMG_070_crop.JPG	IMG_098_crop.JPG	6	16	A	L1	L	68	0	1	A68	0.42868044515103326	0.2626391096979332	0.1598092209856912	0.06470055702146453	0.627435412915354	0.42868044515103326	11.181152256865566	False	False	9.308339030139408	False	False	(8.283, 9.939]	False
264	IMG_070_crop.JPG	IMG_098_crop.JPG	8	16	A	L1	L	69	0	1	A69	0.5135854341736691	0.2715049656226128	0.1830532212885155	0.04459182478076053	0.6434724712040595	0.5135854341736691	11.682994583681683	False	False	9.12670447284319	False	False	(8.283, 9.939]	False
265	IMG_070_crop.JPG	IMG_098_crop.JPG	9	16	B	M1	M	69	0	1	B69	0.4821385789042307	0.24975726625055195	0.15596746737280134	0.04792510857187535	0.6764971931518399	0.4821385789042307	11.491853096329674	False	False	9.312882955284355	False	False	(8.283, 9.939]	False
266	IMG_070_crop.JPG	IMG_098_crop.JPG	10	16	A	L1	L	70	0	1	A70	0.4963496036712556	0.26888819357530325	0.1766583229036298	0.04807672122390591	0.6445562412511031	0.4963496036712556	11.360298426618046	False	False	9.3151495622563	False	False	(8.283, 9.939]	False
267	IMG_070_crop.JPG	IMG_098_crop.JPG	11	16	B	M1	M	70	0	1	B70	0.49615686274509824	0.24512820512820532	0.15680241327300176	0.043358194534632764	0.6840225811046097	0.49615686274509824	11.49235394515987	False	False	9.51175265376738	False	False	(8.283, 9.939]	False
268	IMG_070_crop.JPG	IMG_098_crop.JPG	12	16	A	L1	L	71	0	1	A71	0.4780619494174479	0.27801932367149806	0.17855924978687135	0.055357701612155696	0.6267736707945438	0.4780619494174479	10.776433032444734	False	False	9.80896417491926	False	False	(8.283, 9.939]	False
269	IMG_070_crop.JPG	IMG_098_crop.JPG	13	16	B	M1	M	71	0	1	B71	0.48889676352468614	0.2574060949681076	0.15979210961492998	0.04942903434374951	0.6733591871524371	0.48889676352468614	11.527477006060396	False	False	9.810571634741146	False	False	(8.283, 9.939]	False
270	IMG_070_crop.JPG	IMG_098_crop.JPG	14	16	A	L1	L	72	0	1	A72	0.4631849001282752	0.28744731537474816	0.17984240425141992	0.06329484476379384	0.612122126203036	0.4631849001282752	10.476746203939467	False	False	10.005624549193879	False	False	(9.939, 11.596]	False
271	IMG_070_crop.JPG	IMG_098_crop.JPG	15	16	B	M1	M	72	0	1	B72	0.4964618249534452	0.27021579581553284	0.19645087085113339	0.04096908850821387	0.6050346137309086	0.4964618249534452	11.466076461396252	False	False	10.43149760425805	False	False	(9.939, 11.596]	False
272	IMG_070_crop.JPG	IMG_098_crop.JPG	0	17	C	H1	H	65	0	1	C65	0.3631516648654213	0.22435283824816035	0.16052699294941086	0.062041505101743756	0.5412570763556622	0.3631516648654213	10.252665432450248	False	False	9.131856960608793	False	False	(8.283, 9.939]	False
277	IMG_070_crop.JPG	IMG_098_crop.JPG	5	17	D	L2	L	67	0	1	D67	0.46492034313725483	0.3025428921568631	0.21287785947712456	0.06485884228967669	0.5440781014722934	0.46492034313725483	10.44086916761087	False	False	9.929258408636972	False	False	(8.283, 9.939]	False
279	IMG_070_crop.JPG	IMG_098_crop.JPG	7	17	D	L2	L	68	0	1	D68	0.4690196078431373	0.28392156862745094	0.1772549019607843	0.06088400156702567	0.621948957884247	0.4690196078431373	11.302067672526519	False	False	9.977279923499916	False	False	(9.939, 11.596]	False
280	IMG_070_crop.JPG	IMG_098_crop.JPG	8	17	C	H1	H	69	0	1	C69	0.4870647503333818	0.2712401837309233	0.17771521706919569	0.05036957723791738	0.6360547308124086	0.4870647503333818	11.489847960439297	False	False	9.77313920671969	False	False	(8.283, 9.939]	False
281	IMG_070_crop.JPG	IMG_098_crop.JPG	9	17	D	L2	L	69	0	1	D69	0.4704445880916469	0.2673705379587739	0.169360051712993	0.05426285295293427	0.6401558129263403	0.4704445880916469	11.251482410620213	False	False	9.80896417491926	False	False	(8.283, 9.939]	False
282	IMG_070_crop.JPG	IMG_098_crop.JPG	10	17	C	H1	H	70	0	1	C70	0.4565239708448825	0.2606097936556821	0.16232419669438417	0.05569006206878087	0.6447849589367182	0.4565239708448825	11.098690096673593	False	False	9.794415866350105	False	False	(8.283, 9.939]	False
283	IMG_070_crop.JPG	IMG_098_crop.JPG	11	17	D	L2	L	70	0	1	D70	0.45996372117128714	0.2615358037488127	0.16489591431286155	0.05462305857128475	0.6419806324509201	0.45996372117128714	11.21006248324023	False	False	9.651051691178928	False	False	(8.283, 9.939]	False
284	IMG_070_crop.JPG	IMG_098_crop.JPG	12	17	C	H1	H	71	0	1	C71	0.45927851803704883	0.23386415339616545	0.1457588560285996	0.047096097435499196	0.6821737420660268	0.45927851803704883	10.96289600533726	False	False	9.821773981970567	False	False	(8.283, 9.939]	False
285	IMG_070_crop.JPG	IMG_098_crop.JPG	13	17	D	L2	L	71	0	1	D71	0.4841290139244104	0.28005115089514093	0.1830065359477124	0.05369065394525758	0.6226373925016155	0.4841290139244104	11.23661220021575	False	False	9.884170519108435	False	False	(8.283, 9.939]	False
286	IMG_070_crop.JPG	IMG_098_crop.JPG	14	17	C	H1	H	72	0	1	C72	0.5098039215686274	0.2989619377162629	0.18869665513264136	0.057227592504831074	0.629946378553849	0.5098039215686274	11.430975172588068	False	False	10.50382573799575	False	False	(9.939, 11.596]	False
292	IMG_070_crop.JPG	IMG_098_crop.JPG	4	18	A	L1	L	75	0	1	A75	0.3786835896184199	0.27283378081523074	0.17031974615572348	0.08493052137597663	0.5490647651607824	0.3786835896184199	10.683871868622603	False	False	9.753216749178955	False	False	(8.283, 9.939]	False
294	IMG_070_crop.JPG	IMG_098_crop.JPG	6	18	A	L1	L	76	0	1	A76	0.5484115165053366	0.3151774633904195	0.22889054355919633	0.044993044209938604	0.5827530055889454	0.5484115165053366	11.925554439873554	False	False	9.654636028527968	False	False	(8.283, 9.939]	False
296	IMG_070_crop.JPG	IMG_098_crop.JPG	8	18	A	L1	L	77	0	1	A77	0.5113199919142918	0.2789367293309078	0.18916515059632077	0.046418752323341785	0.6299966544137038	0.5113199919142918	11.639340708652231	False	False	9.192292814470767	False	False	(8.283, 9.939]	False
297	IMG_070_crop.JPG	IMG_098_crop.JPG	9	18	B	M1	M	77	0	1	B77	0.447195821560065	0.25000428118845797	0.151262950595085	0.05563535977617099	0.6614708393064271	0.447195821560065	11.31797782240712	False	False	9.29232163280204	False	False	(8.283, 9.939]	False
298	IMG_070_crop.JPG	IMG_098_crop.JPG	10	18	A	L1	L	78	0	1	A78	0.49459409932197096	0.2681937572536807	0.17998900494777378	0.04667251351553529	0.6361503811753225	0.49459409932197096	11.296916206879288	False	False	9.06339508128851	False	False	(8.283, 9.939]	False
299	IMG_070_crop.JPG	IMG_098_crop.JPG	11	18	B	M1	M	78	0	1	B78	0.4931059960215977	0.2556408070474572	0.16734299516908233	0.04512833962533933	0.6607476894166828	0.4931059960215977	11.461990950585571	False	False	9.539158811108031	False	False	(8.283, 9.939]	False
300	IMG_070_crop.JPG	IMG_098_crop.JPG	12	18	A	L1	L	79	0	1	A79	0.48252124884288466	0.2696457123621985	0.17520828073718742	0.05122713072450011	0.6369148286316665	0.48252124884288466	11.12347479824414	False	False	9.588714635582264	False	False	(8.283, 9.939]	False
301	IMG_070_crop.JPG	IMG_098_crop.JPG	13	18	B	M1	M	79	0	1	B79	0.4921637426900579	0.2579841761265914	0.158857929136567	0.04957332774175272	0.6773170184955901	0.4921637426900579	11.451211111832329	False	False	9.807354922057604	False	False	(8.283, 9.939]	False
302	IMG_070_crop.JPG	IMG_098_crop.JPG	14	18	A	L1	L	80	0	1	A80	0.28680177953534414	0.21899269511726285	0.1446476629867634	0.0891313215025929	0.4902395926996051	0.28680177953534414	9.562242424221072	False	False	8.434628227636725	False	False	(8.283, 9.939]	False
303	IMG_070_crop.JPG	IMG_098_crop.JPG	15	18	B	M1	M	80	0	1	B80	0.5058823529411768	0.28588038230367535	0.21111439550694638	0.04226106639788122	0.5831507703899365	0.5058823529411768	11.3292357417338	False	False	10.280770770130603	False	False	(9.939, 11.596]	False
305	IMG_070_crop.JPG	IMG_098_crop.JPG	1	19	D	L2	L	73	0	1	D73	0.49607843137254903	0.3475490196078432	0.25	0.06614351593165153	0.495939650576245	0.49607843137254903	10.93737382019215	False	False	10.109830654278793	False	False	(9.939, 11.596]	False
311	IMG_070_crop.JPG	IMG_098_crop.JPG	7	19	D	L2	L	76	0	1	D76	0.4598267213862284	0.24313725490196034	0.1371637026903784	0.054835038043036195	0.7010960492670446	0.4598267213862284	11.344295907915816	False	False	6.426264754702098	False	False	(4.97, 6.626]	False
312	IMG_070_crop.JPG	IMG_098_crop.JPG	8	19	C	H1	H	77	0	1	C77	0.4793440649917251	0.27516172709493014	0.1806529261320901	0.05272279022975558	0.6234100414527873	0.4793440649917251	11.308907804063939	False	False	9.870364719583405	False	False	(8.283, 9.939]	False
313	IMG_070_crop.JPG	IMG_098_crop.JPG	9	19	D	L2	L	77	0	1	D77	0.48283417805764545	0.2716633389648292	0.18080172016587368	0.05011394533814371	0.6255641791170685	0.48283417805764545	11.312315746690107	False	False	9.308339030139408	False	False	(8.283, 9.939]	False
314	IMG_070_crop.JPG	IMG_098_crop.JPG	10	19	C	H1	H	78	0	1	C78	0.46643002028397573	0.2625422582826237	0.1719066937119678	0.05129771866458836	0.631694156512022	0.46643002028397573	11.094737505048093	False	False	9.78953364497036	False	False	(8.283, 9.939]	False
315	IMG_070_crop.JPG	IMG_098_crop.JPG	11	19	D	L2	L	78	0	1	D78	0.4773856209150322	0.2688328664799251	0.16694677871148433	0.05469334048644864	0.650397489823286	0.4773856209150322	11.281930026955443	False	False	9.131856960608793	False	False	(8.283, 9.939]	False
316	IMG_070_crop.JPG	IMG_098_crop.JPG	12	19	C	H1	H	79	0	1	C79	0.487429700562395	0.2560571515427873	0.14923240614075065	0.05260577220457808	0.69375074466194	0.487429700562395	11.18239435340453	False	False	9.984418458801137	False	False	(9.939, 11.596]	False
318	IMG_070_crop.JPG	IMG_098_crop.JPG	14	19	C	H1	H	80	0	1	C80	0.513158516418616	0.2991259154264113	0.19456650129931463	0.054687859700713604	0.621023766740099	0.513158516418616	11.389093521904474	False	False	10.397674632948268	False	False	(9.939, 11.596]	False
319	IMG_070_crop.JPG	IMG_098_crop.JPG	15	19	D	L2	L	80	0	1	D80	0.48286604361370716	0.3071651090342676	0.2234561114165288	0.05378703962446956	0.5397557795695586	0.48286604361370716	11.210671343785622	False	False	10.364134655008051	False	False	(9.939, 11.596]	False
323	IMG_070_crop.JPG	IMG_098_crop.JPG	3	20	B	M1	M	82	0	1	B82	0.40626234990120064	0.2842833257333942	0.185438516491868	0.07836224479371581	0.5454834867196222	0.40626234990120064	10.193525360501216	False	False	9.625708843064466	False	False	(8.283, 9.939]	False
326	IMG_070_crop.JPG	IMG_098_crop.JPG	6	20	A	L1	L	84	0	1	A84	0.5114173669467785	0.3235518207282917	0.22913165266106478	0.05713908701082411	0.5536815256050163	0.5114173669467785	11.173052457774116	False	False	9.337621901992508	False	False	(8.283, 9.939]	False
328	IMG_070_crop.JPG	IMG_098_crop.JPG	8	20	A	L1	L	85	0	1	A85	0.525823662798453	0.29283713485394247	0.2074829931972792	0.044653058358518696	0.6057519997532617	0.525823662798453	11.680799034572981	False	False	9.507794640198696	False	False	(8.283, 9.939]	False
329	IMG_070_crop.JPG	IMG_098_crop.JPG	9	20	B	M1	M	85	0	1	B85	0.49124183006535943	0.2684610814022582	0.17898989898989928	0.04773161145614078	0.635886986838063	0.49124183006535943	11.39231742277876	False	False	9.430452551665532	False	False	(8.283, 9.939]	False
330	IMG_070_crop.JPG	IMG_098_crop.JPG	10	20	A	L1	L	86	0	1	A86	0.4809923969587835	0.2729625183406699	0.16953448045885033	0.05534539494075704	0.6478399586185394	0.4809923969587835	11.015415052386688	False	False	9.782998208920414	False	False	(8.283, 9.939]	False
331	IMG_070_crop.JPG	IMG_098_crop.JPG	11	20	B	M1	M	86	0	1	B86	0.49432795200098933	0.2452403043236229	0.1530896270179998	0.0450163131834962	0.6902026918706362	0.49432795200098933	11.461990950585571	False	False	9.57742882803575	False	False	(8.283, 9.939]	False
332	IMG_070_crop.JPG	IMG_098_crop.JPG	12	20	A	L1	L	87	0	1	A87	0.49909175791528665	0.27006196417961154	0.17404295051353877	0.0492443504353412	0.651273338711417	0.49909175791528665	11.27029532647204	False	False	9.590587049915035	False	False	(8.283, 9.939]	False
333	IMG_070_crop.JPG	IMG_098_crop.JPG	13	20	B	M1	M	87	0	1	B87	0.4763105242096842	0.25552887821795445	0.1540349473122584	0.05247336795838665	0.676626224583496	0.4763105242096842	11.362491806046062	False	False	9.691743519171276	False	False	(8.283, 9.939]	False
335	IMG_070_crop.JPG	IMG_098_crop.JPG	15	20	B	M1	M	88	0	1	B88	0.4870296767355587	0.24236883942766338	0.17031001589825143	0.037862658935681436	0.6505344293954963	0.4870296767355587	11.537218400538595	False	False	10.386940245324311	False	False	(9.939, 11.596]	False
339	IMG_070_crop.JPG	IMG_098_crop.JPG	3	21	D	L2	L	82	0	1	D82	0.5294117647058824	0.35294117647058826	0.23921568627450981	0.06531531531531533	0.548148148148148	0.5294117647058824	10.779719355143405	False	False	10.347621368568134	False	False	(9.939, 11.596]	False
340	IMG_070_crop.JPG	IMG_098_crop.JPG	4	21	C	H1	H	83	0	1	C83	0.3812035158891141	0.2405379009841486	0.13845691533318286	0.07440699308756465	0.6270197560829508	0.3812035158891141	10.821773981970567	False	False	9.7632123668144	False	False	(8.283, 9.939]	False
343	IMG_070_crop.JPG	IMG_098_crop.JPG	7	21	D	L2	L	84	0	1	D84	0.530779370571758	0.32782995551161676	0.2329049266765529	0.05310323074753272	0.5614734313441014	0.530779370571758	11.607792641919211	False	False	9.778077129535358	False	False	(8.283, 9.939]	False
344	IMG_070_crop.JPG	IMG_098_crop.JPG	8	21	C	H1	H	85	0	1	C85	0.4908986395861282	0.28541866257903825	0.1928594238998534	0.05179091830808866	0.6071519876766991	0.4908986395861282	11.33427328530719	False	False	9.896332403909941	False	False	(8.283, 9.939]	False
345	IMG_070_crop.JPG	IMG_098_crop.JPG	9	21	D	L2	L	85	0	1	D85	0.4831471829238026	0.27565152643335794	0.18224869694713378	0.05168639976260018	0.6234477846588669	0.4831471829238026	11.374496145691516	False	False	9.344295907915816	False	False	(8.283, 9.939]	False
346	IMG_070_crop.JPG	IMG_098_crop.JPG	10	21	C	H1	H	86	0	1	C86	0.4886973180076625	0.2637818345729097	0.16794004958305184	0.0498242413936301	0.6564384920480768	0.4886973180076625	11.34485068394299	False	False	9.894817763307943	False	False	(8.283, 9.939]	False
347	IMG_070_crop.JPG	IMG_098_crop.JPG	11	21	D	L2	L	86	0	1	D86	0.4750286883201113	0.2690714962829921	0.17354687422042642	0.05275630737133981	0.6349040446607835	0.4750286883201113	11.238404739325079	False	False	9.30149619498255	False	False	(8.283, 9.939]	False
348	IMG_070_crop.JPG	IMG_098_crop.JPG	12	21	C	H1	H	87	0	1	C87	0.4615424836601302	0.2533333333333331	0.14865359477124176	0.05578239925690701	0.678099419900093	0.4615424836601302	11.133142212400601	False	False	10.032045726930809	False	False	(9.939, 11.596]	False
349	IMG_070_crop.JPG	IMG_098_crop.JPG	13	21	D	L2	L	87	0	1	D87	0.3884967320261435	0.23887955182072787	0.12993464052287562	0.07056368387272133	0.664474197853605	0.3884967320261435	11.086799685623452	False	False	9.513727595952437	False	False	(8.283, 9.939]	False
350	IMG_070_crop.JPG	IMG_098_crop.JPG	14	21	C	H1	H	88	0	1	C88	0.5036898909419663	0.27567384302424164	0.17579250720461126	0.050738779469000496	0.6511237774236381	0.5036898909419663	11.33371442609397	False	False	10.257387842692651	False	False	(9.939, 11.596]	False
351	IMG_070_crop.JPG	IMG_098_crop.JPG	15	21	D	L2	L	88	0	1	D88	0.38974008207934285	0.23461012311901458	0.13319653442772456	0.06599619443018373	0.6578209922086773	0.38974008207934285	11.208843990734614	False	False	9.812177305514448	False	False	(8.283, 9.939]	False
356	IMG_070_crop.JPG	IMG_098_crop.JPG	4	22	A	L1	L	91	0	1	A91	0.4771803199807527	0.3070612293997354	0.19105016239624636	0.06880979523319203	0.6000466322841278	0.4771803199807527	11.474212937193943	False	False	9.83605035505807	False	False	(8.283, 9.939]	False
358	IMG_070_crop.JPG	IMG_098_crop.JPG	6	22	A	L1	L	92	0	1	A92	0.5513658454834927	0.333919892743422	0.2377241494888555	0.05096576867985537	0.5694276269774416	0.5513658454834927	12.01262453886506	False	False	9.709083812550343	False	False	(8.283, 9.939]	False
359	IMG_070_crop.JPG	IMG_098_crop.JPG	7	22	B	M1	M	92	0	1	B92	0.3530939648586704	0.25515660809778434	0.15849248790425252	0.08317216648112741	0.5464584649614534	0.3530939648586704	8.78135971352466	False	False	9.5980525001616	False	False	(8.283, 9.939]	False
360	IMG_070_crop.JPG	IMG_098_crop.JPG	8	22	A	L1	L	93	0	1	A93	0.5264110921413416	0.3102488488799217	0.21928708158725288	0.04931903947012473	0.5837311899391329	0.5264110921413416	11.665335917185176	False	False	9.396604781181859	False	False	(8.283, 9.939]	False
361	IMG_070_crop.JPG	IMG_098_crop.JPG	9	22	B	M1	M	93	0	1	B93	0.48942038353803036	0.28784744667097606	0.18500323206205524	0.05632070154400575	0.6220434756978397	0.48942038353803036	11.410981267043796	False	False	9.535275376620802	False	False	(8.283, 9.939]	False
362	IMG_070_crop.JPG	IMG_098_crop.JPG	10	22	A	L1	L	94	0	1	A94	0.49791189202953867	0.2769544181308887	0.16995161701044018	0.05436385080650189	0.6587085318544423	0.49791189202953867	11.378836713210614	False	False	9.355351096424812	False	False	(8.283, 9.939]	False
363	IMG_070_crop.JPG	IMG_098_crop.JPG	11	22	B	M1	M	94	0	1	B94	0.48221378874130294	0.2659329538266923	0.15979759645793815	0.054826224917855236	0.6689512862346545	0.48221378874130294	11.52845411076479	False	False	9.52552080909507	False	False	(8.283, 9.939]	False
364	IMG_070_crop.JPG	IMG_098_crop.JPG	12	22	A	L1	L	95	0	1	A95	0.47663026122501106	0.27991313789359396	0.16617487385833818	0.06101242466382826	0.6517390975415311	0.47663026122501106	11.12023787734196	False	False	9.917372079476841	False	False	(8.283, 9.939]	False
365	IMG_070_crop.JPG	IMG_098_crop.JPG	13	22	B	M1	M	95	0	1	B95	0.47818105965790525	0.2624947851481021	0.14484772632457252	0.058823529411764656	0.697104831357417	0.47818105965790525	11.561765263627708	False	False	9.717676423066395	False	False	(8.283, 9.939]	False
366	IMG_070_crop.JPG	IMG_098_crop.JPG	14	22	A	L1	L	96	0	1	A96	0.500243496091247	0.3011405869537356	0.18785082660515146	0.060414106824468086	0.6245301853596292	0.500243496091247	11.263269200372662	False	False	9.497851836951117	False	False	(8.283, 9.939]	False
367	IMG_070_crop.JPG	IMG_098_crop.JPG	15	22	B	M1	M	96	0	1	B96	0.5020547141012093	0.2823764236233423	0.2106610308794179	0.04095105660916363	0.581455680388126	0.5020547141012093	11.593391122791736	False	False	10.117643101389092	False	False	(9.939, 11.596]	False
375	IMG_070_crop.JPG	IMG_098_crop.JPG	7	23	D	L2	L	92	0	1	D92	0.4986944651278232	0.3019905683792507	0.2171754777860517	0.05016271405581438	0.564863147251708	0.4986944651278232	11.722807531169547	False	False	10.215532999745657	False	False	(9.939, 11.596]	False
376	IMG_070_crop.JPG	IMG_098_crop.JPG	8	23	C	H1	H	93	0	1	C93	0.406261328060636	0.15142527599274982	0.08063931454934901	0.036224021974142734	0.8016199764801722	0.406261328060636	11.41204051455165	False	False	5.426264754702098	False	False	(4.97, 6.626]	False
377	IMG_070_crop.JPG	IMG_098_crop.JPG	9	23	D	L2	L	93	0	1	D93	0.4824094479290278	0.28381081539244024	0.1952082273831728	0.05141045920063401	0.5954552592078195	0.4824094479290278	11.679480099505446	False	False	10.208234358339789	False	False	(9.939, 11.596]	False
378	IMG_070_crop.JPG	IMG_098_crop.JPG	10	23	C	H1	H	94	0	1	C94	0.4378087112707675	0.19296512498128982	0.10157162101481795	0.04526474412148253	0.76839470541929	0.4378087112707675	11.367414751246828	False	False	9.552669097514272	False	False	(8.283, 9.939]	False
379	IMG_070_crop.JPG	IMG_098_crop.JPG	11	23	D	L2	L	94	0	1	D94	0.47552026945747533	0.28059665584025034	0.18532419102610323	0.05471211716312308	0.6103442599652703	0.47552026945747533	11.679480099505446	False	False	9.774787059601174	False	False	(8.283, 9.939]	False
380	IMG_070_crop.JPG	IMG_098_crop.JPG	12	23	C	H1	H	95	0	1	C95	0.47016147635524835	0.24305651672433687	0.15425605536332204	0.04680697451184103	0.6719369984212762	0.47016147635524835	11.409921241249679	False	False	9.971543553950772	False	False	(9.939, 11.596]	False
381	IMG_070_crop.JPG	IMG_098_crop.JPG	13	23	D	L2	L	95	0	1	D95	0.4577080610021784	0.27325490196078467	0.17202614379084954	0.059033392929091835	0.6242135007919754	0.4577080610021784	11.546894459887637	False	False	9.884170519108435	False	False	(8.283, 9.939]	False
382	IMG_070_crop.JPG	IMG_098_crop.JPG	14	23	C	H1	H	96	0	1	C96	0.4703300250141212	0.2564189461792952	0.16101024772048722	0.05140552528257591	0.6577154437313469	0.4703300250141212	11.67595703294175	False	False	10.236014191900084	False	False	(9.939, 11.596]	False
383	IMG_070_crop.JPG	IMG_098_crop.JPG	15	23	D	L2	L	96	0	1	D96	0.43386809269162224	0.27130124777183595	0.18324420677361852	0.058506552784721805	0.5775301267597478	0.43386809269162224	11.580729651598958	False	False	10.41574176829009	False	False	(9.939, 11.596]	False
385	IMG_071_crop.JPG	IMG_099_crop.JPG	1	0	B	M1	M	1	1	1	B1	0.5013565891472868	0.27741678066575554	0.19370725034199765	0.04563855188664608	0.6121032231798245	0.5013565891472868	11.220378327695228	False	False	9.224001674198105	False	False	(8.283, 9.939]	False
387	IMG_071_crop.JPG	IMG_099_crop.JPG	3	0	B	M1	M	2	1	1	B2	0.4928405078506498	0.31151679062429566	0.22256780106678709	0.056405600229832153	0.5480141729218416	0.4928405078506498	10.411510988012072	False	False	9.717676423066395	False	False	(8.283, 9.939]	False
390	IMG_071_crop.JPG	IMG_099_crop.JPG	6	0	A	L1	L	4	1	1	A4	0.5395830099849974	0.32512804594133204	0.23769465569869136	0.04843964300470142	0.5594582111365283	0.5395830099849974	11.260919533662905	False	False	9.758223214726724	False	False	(8.283, 9.939]	False
391	IMG_071_crop.JPG	IMG_099_crop.JPG	7	0	B	M1	M	4	1	1	B4	0.49951783992285476	0.3078752812600451	0.21542912246865936	0.054389053722831156	0.5683949074636158	0.49951783992285476	10.239598529249124	False	False	9.951284714966972	False	False	(9.939, 11.596]	False
392	IMG_071_crop.JPG	IMG_099_crop.JPG	8	0	A	L1	L	5	1	1	A5	0.43670411985018726	0.16062275097304832	0.0858632591613422	0.035527681507161187	0.8039618470716432	0.43670411985018726	11.27786854617684	False	False	2.0	False	False	(1.657, 3.313]	False
393	IMG_071_crop.JPG	IMG_099_crop.JPG	9	0	B	M1	M	5	1	1	B5	0.49257592218945606	0.2571059030472353	0.16757204200941625	0.04589633717714114	0.660315650995927	0.49257592218945606	11.714245517666123	False	False	9.72451385311995	False	False	(8.283, 9.939]	False
394	IMG_071_crop.JPG	IMG_099_crop.JPG	10	0	A	L1	L	6	1	1	A6	0.47756903808643886	0.28409814187455085	0.18616158505286892	0.05610231138157666	0.6108929715655956	0.47756903808643886	11.3409627642517	False	False	9.73809225962049	False	False	(8.283, 9.939]	False
395	IMG_071_crop.JPG	IMG_099_crop.JPG	11	0	B	M1	M	6	1	1	B6	0.48533674339300925	0.24701619778346157	0.1593456947996593	0.04479689049389477	0.672162924941308	0.48533674339300925	11.841171189248543	False	False	9.912889336229961	False	False	(8.283, 9.939]	False
397	IMG_071_crop.JPG	IMG_099_crop.JPG	13	0	B	M1	M	7	1	1	B7	0.48716353039956695	0.24105299550550746	0.15032350471674866	0.04487884442476663	0.6916439160681804	0.48716353039956695	11.952377251967985	False	False	10.133142212400601	False	False	(9.939, 11.596]	False
398	IMG_071_crop.JPG	IMG_099_crop.JPG	14	0	A	L1	L	8	1	1	A8	0.5026406542516513	0.3149275790718301	0.22105626170066064	0.05552414531014779	0.5609798204870223	0.5026406542516513	10.830515206976838	False	False	10.018200178813226	False	False	(9.939, 11.596]	False
399	IMG_071_crop.JPG	IMG_099_crop.JPG	15	0	B	M1	M	8	1	1	B8	0.4543015292241302	0.23369922131532025	0.15372924289332923	0.04434480996807323	0.6618303770103434	0.4543015292241302	11.7402023887679	False	False	10.584022940257542	False	False	(9.939, 11.596]	False
400	IMG_071_crop.JPG	IMG_099_crop.JPG	0	1	C	H1	H	1	1	1	C1	0.3581699346405229	0.2235294117647059	0.1477124183006536	0.06004849060404616	0.5877595235412082	0.3581699346405229	11.041659151637214	False	False	8.897845456005511	False	False	(8.283, 9.939]	False
406	IMG_071_crop.JPG	IMG_099_crop.JPG	6	1	C	H1	H	4	1	1	C4	0.5089406831915149	0.29377235170797916	0.20171414477740793	0.050539999779102146	0.6039975025008805	0.5089406831915149	11.332036548361652	False	False	9.679480099505446	False	False	(8.283, 9.939]	False
407	IMG_071_crop.JPG	IMG_099_crop.JPG	7	1	D	L2	L	4	1	1	D4	0.34236011477761846	0.22810856049737005	0.13469631755141082	0.07985010917496659	0.5980649057037225	0.34236011477761846	8.409390936137703	False	False	2.321928094887362	False	False	(1.657, 3.313]	False
408	IMG_071_crop.JPG	IMG_099_crop.JPG	8	1	C	H1	H	5	1	1	C5	0.49905024509803914	0.2675245098039222	0.17427491830065403	0.04788266660957365	0.6509788231598377	0.49905024509803914	11.672867276433793	False	False	9.686500527183219	False	False	(8.283, 9.939]	False
409	IMG_071_crop.JPG	IMG_099_crop.JPG	9	1	D	L2	L	5	1	1	D5	0.4884803921568622	0.27899816176470654	0.17939644607843125	0.05372130438026202	0.633040582774674	0.4884803921568622	11.243769031961852	False	False	9.7632123668144	False	False	(8.283, 9.939]	False
410	IMG_071_crop.JPG	IMG_099_crop.JPG	10	1	C	H1	H	6	1	1	C6	0.48867291844273875	0.24512645637965347	0.15270247229326545	0.045827872285782556	0.6875847187546447	0.48867291844273875	11.597121428789569	False	False	9.900866807980748	False	False	(8.283, 9.939]	False
411	IMG_071_crop.JPG	IMG_099_crop.JPG	11	1	D	L2	L	6	1	1	D6	0.4599636345766375	0.26475993906334533	0.16607204285222907	0.05596809925905247	0.6397667260771266	0.4599636345766375	11.219773550892874	False	False	9.721099188707186	False	False	(8.283, 9.939]	False
412	IMG_071_crop.JPG	IMG_099_crop.JPG	12	1	C	H1	H	7	1	1	C7	0.3856960016382525	0.12104643423949243	0.05374494445297685	0.03377431389277648	0.860727750987047	0.3856960016382525	11.448116305409464	False	False	0.0	False	False	(-0.0133, 1.657]	False
413	IMG_071_crop.JPG	IMG_099_crop.JPG	13	1	D	L2	L	7	1	1	D7	0.48722519310754653	0.28229892507967375	0.1821638848376818	0.054692023106210616	0.6263463161759955	0.48722519310754653	11.511258495502268	False	False	9.810571634741146	False	False	(8.283, 9.939]	False
414	IMG_071_crop.JPG	IMG_099_crop.JPG	14	1	C	H1	H	8	1	1	C8	0.44332681713168665	0.26212902079260736	0.15227770866654844	0.06302025125769459	0.6570308358526799	0.44332681713168665	11.222794902868111	False	False	10.462502272597265	False	False	(9.939, 11.596]	False
415	IMG_071_crop.JPG	IMG_099_crop.JPG	15	1	D	L2	L	8	1	1	D8	0.4777875329236165	0.29113257243195817	0.2064501024290317	0.05199246901369618	0.5683924165517257	0.4777875329236165	11.43827205612483	False	False	10.044394119358454	False	False	(9.939, 11.596]	False
417	IMG_071_crop.JPG	IMG_099_crop.JPG	1	2	B	M1	M	9	1	1	B9	0.4803495311167945	0.29748508098891707	0.1927109974424549	0.0613203905520542	0.6000163439445431	0.4803495311167945	10.67065624911844	False	False	9.014020470314934	False	False	(8.283, 9.939]	False
419	IMG_071_crop.JPG	IMG_099_crop.JPG	3	2	B	M1	M	10	1	1	B10	0.28547418967587024	0.21307723089235694	0.13517406962785078	0.09030096365318478	0.5228385325731747	0.28547418967587024	10.542064542283443	False	False	8.479780264029099	False	False	(8.283, 9.939]	False
422	IMG_071_crop.JPG	IMG_099_crop.JPG	6	2	A	L1	L	12	1	1	A12	0.4458204334365325	0.1808049535603716	0.08369453044375648	0.04467631576521243	0.8119490623517407	0.4458204334365325	11.109830654278793	False	False	4.247927513443585	True	False	(3.313, 4.97]	False
423	IMG_071_crop.JPG	IMG_099_crop.JPG	7	2	B	M1	M	12	1	1	B12	0.48363834422657914	0.2723311546840959	0.1786928104575159	0.05123716899065441	0.6308517392390603	0.48363834422657914	11.13699111208023	False	False	9.269126679149418	False	False	(8.283, 9.939]	False
424	IMG_071_crop.JPG	IMG_099_crop.JPG	8	2	A	L1	L	13	1	1	A13	0.4833179345036442	0.2671183656708758	0.15671902268760873	0.05631176674442749	0.6760921066575604	0.4833179345036442	11.429929741353273	False	False	9.453270634010623	False	False	(8.283, 9.939]	False
425	IMG_071_crop.JPG	IMG_099_crop.JPG	9	2	B	M1	M	13	1	1	B13	0.4536927162795957	0.2321410408543827	0.13804599649658167	0.049690704990563155	0.6958110626989528	0.4536927162795957	11.464035152189913	False	False	9.129283016944967	False	False	(8.283, 9.939]	False
426	IMG_071_crop.JPG	IMG_099_crop.JPG	10	2	A	L1	L	14	1	1	A14	0.49096601991581873	0.2597063956472648	0.17283646442870376	0.04553800202125884	0.6481268470520073	0.49096601991581873	11.213711798105672	False	False	8.968666793195208	False	False	(8.283, 9.939]	False
427	IMG_071_crop.JPG	IMG_099_crop.JPG	11	2	B	M1	M	14	1	1	B14	0.45778340009839036	0.2363201911589012	0.1434253988333686	0.04925185694588135	0.6867552530296543	0.45778340009839036	11.355351096424812	False	False	9.375039431346925	False	False	(8.283, 9.939]	False
428	IMG_071_crop.JPG	IMG_099_crop.JPG	12	2	A	L1	L	15	1	1	A15	0.4408732565191028	0.258510208206994	0.16539316757630912	0.0566915926192266	0.6256223552807781	0.4408732565191028	10.59898297103609	False	False	8.643856189774725	False	False	(8.283, 9.939]	False
429	IMG_071_crop.JPG	IMG_099_crop.JPG	13	2	B	M1	M	15	1	1	B15	0.45694695055936435	0.2369782268735709	0.1360279080957534	0.052407952696886355	0.7023699261212089	0.45694695055936435	11.449148645375436	False	False	9.768184324776927	False	False	(8.283, 9.939]	False
430	IMG_071_crop.JPG	IMG_099_crop.JPG	14	2	A	L1	L	16	1	1	A16	0.43099507182552155	0.26413966656181204	0.17023172905525882	0.060488442445995126	0.6067844283674868	0.43099507182552155	10.203348002979762	False	False	9.192292814470767	False	False	(8.283, 9.939]	False
431	IMG_071_crop.JPG	IMG_099_crop.JPG	15	2	B	M1	M	16	1	1	B16	0.4308123249299721	0.22285714285714292	0.13568627450980394	0.04923979442793384	0.68501867461926	0.4308123249299721	11.531381460516313	False	False	10.419960177847889	False	False	(9.939, 11.596]	False
432	IMG_071_crop.JPG	IMG_099_crop.JPG	0	3	C	H1	H	9	1	1	C9	0.31402333085132766	0.21563663440059547	0.13889302556465621	0.07487494023601332	0.5587073260146103	0.31402333085132766	10.910642730469625	False	False	9.366322214245816	False	False	(8.283, 9.939]	False
433	IMG_071_crop.JPG	IMG_099_crop.JPG	1	3	D	L2	L	9	1	1	D9	0.46615686274509793	0.3102745098039219	0.20772549019607853	0.06861194880757271	0.5604559143399057	0.46615686274509793	10.24436383512051	False	False	9.571752643503546	False	False	(8.283, 9.939]	False
434	IMG_071_crop.JPG	IMG_099_crop.JPG	2	3	C	H1	H	10	1	1	C10	0.3955800380352809	0.27300150829562597	0.18444488163158237	0.07508537186478355	0.5338683795961843	0.3955800380352809	10.5980525001616	False	False	9.38586240064146	False	False	(8.283, 9.939]	False
435	IMG_071_crop.JPG	IMG_099_crop.JPG	3	3	D	L2	L	10	1	1	D10	0.35946666666666643	0.26045490196078397	0.17267450980392124	0.0808057183644512	0.5170158539712005	0.35946666666666643	10.336506559810255	False	False	9.13699111208023	False	False	(8.283, 9.939]	False
436	IMG_071_crop.JPG	IMG_099_crop.JPG	4	3	C	H1	H	11	1	1	C11	0.5046484637468691	0.3097917048439321	0.22437236576873756	0.05249006219872913	0.5561010577808646	0.5046484637468691	10.895575282380685	False	False	9.821773981970567	False	False	(8.283, 9.939]	False
438	IMG_071_crop.JPG	IMG_099_crop.JPG	6	3	C	H1	H	12	1	1	C12	0.5288017429193899	0.27997821350762525	0.19122004357298442	0.04379538365843687	0.6385554043035957	0.5288017429193899	11.257977058563979	False	False	9.432541900388259	False	False	(8.283, 9.939]	False
440	IMG_071_crop.JPG	IMG_099_crop.JPG	8	3	C	H1	H	13	1	1	C13	0.4873155080213901	0.2688770053475939	0.17224955436720146	0.051098211273742734	0.6470542666473843	0.4873155080213901	11.293471648838134	False	False	9.560332834212442	False	False	(8.283, 9.939]	False
441	IMG_071_crop.JPG	IMG_099_crop.JPG	9	3	D	L2	L	13	1	1	D13	0.48035740878629885	0.2685430627947384	0.17329362124596712	0.051635455602968845	0.6400552608303215	0.48035740878629885	11.278449458220482	False	False	9.603626344986193	False	False	(8.283, 9.939]	False
442	IMG_071_crop.JPG	IMG_099_crop.JPG	10	3	C	H1	H	14	1	1	C14	0.3836955471843911	0.19984545542354856	0.10410509031198659	0.05713221119842843	0.7282518103322733	0.3836955471843911	10.324180546618742	False	False	0.0	False	False	(-0.0133, 1.657]	False
443	IMG_071_crop.JPG	IMG_099_crop.JPG	11	3	D	L2	L	14	1	1	D14	0.47756127450980373	0.2629779411764711	0.16615196078431388	0.05177373644835519	0.6526743474557318	0.47756127450980373	11.409390936137703	False	False	9.57742882803575	False	False	(8.283, 9.939]	False
444	IMG_071_crop.JPG	IMG_099_crop.JPG	12	3	C	H1	H	15	1	1	C15	0.4033405954974579	0.15377113808486323	0.07141819690839284	0.04135248569761657	0.8230549023852382	0.4033405954974579	10.807354922057604	False	False	1.0	False	False	(-0.0133, 1.657]	False
445	IMG_071_crop.JPG	IMG_099_crop.JPG	13	3	D	L2	L	15	1	1	D15	0.48390614672835375	0.2723948006168752	0.17753910552985272	0.051585554734902075	0.6331395760743267	0.48390614672835375	11.406736482691723	False	False	9.874981347653774	False	False	(8.283, 9.939]	False
446	IMG_071_crop.JPG	IMG_099_crop.JPG	14	3	C	H1	H	16	1	1	C16	0.3914438502673798	0.19679144385026745	0.0967914438502674	0.05658174971206187	0.7526777357167003	0.3914438502673798	10.47269083924278	False	False	0.0	False	False	(-0.0133, 1.657]	False
447	IMG_071_crop.JPG	IMG_099_crop.JPG	15	3	D	L2	L	16	1	1	D16	0.4665546218487396	0.2814565826330533	0.18577030812324943	0.05679744043736217	0.6017922319479745	0.4665546218487396	11.1705510353167	False	False	10.498849206531725	False	False	(9.939, 11.596]	False
452	IMG_071_crop.JPG	IMG_099_crop.JPG	4	4	A	L1	L	19	1	1	A19	0.4284522319566119	0.29991656236962894	0.22121401752190215	0.0662394803284807	0.48417628765482923	0.4284522319566119	11.04916787237217	False	False	8.89178370321831	False	False	(8.283, 9.939]	False
453	IMG_071_crop.JPG	IMG_099_crop.JPG	5	4	B	M1	M	19	1	1	B19	0.525899194033442	0.29969926620955134	0.2188139059304699	0.04405792124235166	0.5837662618476211	0.525899194033442	10.72451385311995	False	False	9.558420713268664	False	False	(8.283, 9.939]	False
454	IMG_071_crop.JPG	IMG_099_crop.JPG	6	4	A	L1	L	20	1	1	A20	0.5320014798372174	0.2924035022814163	0.20638796399062787	0.0440560211426825	0.6121766964351072	0.5320014798372174	11.608254821977908	False	False	8.918863237274595	False	False	(8.283, 9.939]	False
455	IMG_071_crop.JPG	IMG_099_crop.JPG	7	4	B	M1	M	20	1	1	B20	0.3719607843137254	0.2315082956259427	0.14754147812971324	0.06674185104032075	0.5973012478120132	0.3719607843137254	10.81698362325538	False	False	8.88264304936184	False	False	(8.283, 9.939]	False
456	IMG_071_crop.JPG	IMG_099_crop.JPG	8	4	A	L1	L	21	1	1	A21	0.5238080495356044	0.2698452012383905	0.1853766769865843	0.04162049568641586	0.6461426057247043	0.5238080495356044	11.50084187955693	False	False	8.968666793195208	False	False	(8.283, 9.939]	False
457	IMG_071_crop.JPG	IMG_099_crop.JPG	9	4	B	M1	M	21	1	1	B21	0.47302941176470875	0.23515686274509864	0.14682352941176524	0.04517229835422637	0.6896520110595827	0.47302941176470875	11.394998514501673	False	False	9.381542951184585	False	False	(8.283, 9.939]	False
458	IMG_071_crop.JPG	IMG_099_crop.JPG	10	4	A	L1	L	22	1	1	A22	0.4939030931521538	0.25637999880803397	0.16683950175815027	0.04558669938496991	0.6623450932328119	0.4939030931521538	11.390706372872774	False	False	9.152284842306582	False	False	(8.283, 9.939]	False
459	IMG_071_crop.JPG	IMG_099_crop.JPG	11	4	B	M1	M	22	1	1	B22	0.4555083889225793	0.2393369719021624	0.1387911865777238	0.052916870645940896	0.6953466462200073	0.4555083889225793	11.349834091457247	False	False	9.543031820255237	False	False	(8.283, 9.939]	False
460	IMG_071_crop.JPG	IMG_099_crop.JPG	12	4	A	L1	L	23	1	1	A23	0.48756322316912626	0.27439894685789523	0.17320030485692517	0.05361621954145251	0.6451911954036671	0.48756322316912626	11.013322673425447	False	False	9.80896417491926	False	False	(8.283, 9.939]	False
461	IMG_071_crop.JPG	IMG_099_crop.JPG	13	4	B	M1	M	23	1	1	B23	0.4700303552383292	0.24681269997538796	0.15008614324390837	0.05039555218378885	0.6806937254255309	0.4700303552383292	11.326991174900817	False	False	9.92035285541508	False	False	(8.283, 9.939]	False
463	IMG_071_crop.JPG	IMG_099_crop.JPG	15	4	B	M1	M	24	1	1	B24	0.45927299286476864	0.23212540030338816	0.15403112534412072	0.042660627264263784	0.6649113761531148	0.45927299286476864	11.543998450134541	False	False	10.535275376620802	False	False	(9.939, 11.596]	False
464	IMG_071_crop.JPG	IMG_099_crop.JPG	0	5	C	H1	H	17	1	1	C17	0.4811085972850681	0.3010935143288087	0.22897812971342374	0.048561815114151474	0.5225021206376916	0.4811085972850681	9.92481250360578	False	False	9.451211111832329	False	False	(8.283, 9.939]	False
465	IMG_071_crop.JPG	IMG_099_crop.JPG	1	5	D	L2	L	17	1	1	D17	0.5881715287741113	0.36094372708432976	0.2698071098358045	0.04770991231189517	0.5417022981096883	0.5881715287741113	11.19537220740274	False	False	9.751544059089099	False	False	(8.283, 9.939]	False
470	IMG_071_crop.JPG	IMG_099_crop.JPG	6	5	C	H1	H	20	1	1	C20	0.4901653611836374	0.2774586597040912	0.19454256898581904	0.048692820082979406	0.60298469180426	0.4901653611836374	11.009128789539256	False	False	9.60177078840771	False	False	(8.283, 9.939]	False
473	IMG_071_crop.JPG	IMG_099_crop.JPG	9	5	D	L2	L	21	1	1	D21	0.4604389181146715	0.26424358361230715	0.1760667410595678	0.051829641419872084	0.6191203422207158	0.4604389181146715	10.830515206976838	False	False	9.44086916761087	False	False	(8.283, 9.939]	False
475	IMG_071_crop.JPG	IMG_099_crop.JPG	11	5	D	L2	L	22	1	1	D22	0.4607565011820332	0.25874009178139384	0.16466416353775548	0.05294472841527501	0.6426262958646661	0.4607565011820332	11.241387363998937	False	False	9.346513733165635	False	False	(8.283, 9.939]	False
476	IMG_071_crop.JPG	IMG_099_crop.JPG	12	5	C	H1	H	23	1	1	C23	0.38493702116608225	0.23633294377353548	0.14125438254772082	0.06557962853048675	0.6325241630974252	0.38493702116608225	10.037546953962178	False	False	10.312882955284355	False	False	(9.939, 11.596]	False
477	IMG_071_crop.JPG	IMG_099_crop.JPG	13	5	D	L2	L	23	1	1	D23	0.4853212669683263	0.27321870286576194	0.17052187028657648	0.05436888570536114	0.6490178880924138	0.4853212669683263	11.396069557639867	False	False	9.829722735086058	False	False	(8.283, 9.939]	False
478	IMG_071_crop.JPG	IMG_099_crop.JPG	14	5	C	H1	H	24	1	1	C24	0.42443876101165107	0.18489627735152056	0.09215686274509778	0.046699750369071494	0.7827651890293303	0.42443876101165107	10.776433032444734	False	False	4.459431618637297	False	False	(3.313, 4.97]	False
479	IMG_071_crop.JPG	IMG_099_crop.JPG	15	5	D	L2	L	24	1	1	D24	0.45408859840232396	0.27188090050835173	0.18030501089324627	0.05575335637532579	0.6035476839877303	0.45408859840232396	11.25679838607939	False	False	10.404077136241234	False	False	(9.939, 11.596]	False
480	IMG_071_crop.JPG	IMG_099_crop.JPG	0	6	A	L1	L	25	1	1	A25	0.4260685569191703	0.28393285371702626	0.1959937932007331	0.06481909892850649	0.5425738900328213	0.4260685569191703	10.861862340059151	False	False	8.915879378835774	False	False	(8.283, 9.939]	False
484	IMG_071_crop.JPG	IMG_099_crop.JPG	4	6	A	L1	L	27	1	1	A27	0.28667501042970395	0.22109303295786387	0.14728410513141402	0.08988471385258481	0.4847755304060047	0.28667501042970395	10.437752072323603	False	False	8.81698362325538	False	False	(8.283, 9.939]	False
486	IMG_071_crop.JPG	IMG_099_crop.JPG	6	6	A	L1	L	28	1	1	A28	0.5304945858940594	0.2929177641205734	0.19239098624524395	0.04955074059895739	0.637425472452906	0.5304945858940594	11.583082767502933	False	False	9.324180546618742	False	False	(8.283, 9.939]	False
487	IMG_071_crop.JPG	IMG_099_crop.JPG	7	6	B	M1	M	28	1	1	B28	0.2715060492282016	0.1977193714365174	0.12971770268391014	0.08141472472127867	0.5183207072413748	0.2715060492282016	10.522581531254831	False	False	8.632995197142957	False	False	(8.283, 9.939]	False
488	IMG_071_crop.JPG	IMG_099_crop.JPG	8	6	A	L1	L	29	1	1	A29	0.510588235294118	0.2781568627450978	0.1734117647058821	0.05181472091566938	0.6604792219968202	0.510588235294118	11.588714635582264	False	False	9.726218159332198	False	False	(8.283, 9.939]	False
489	IMG_071_crop.JPG	IMG_099_crop.JPG	9	6	B	M1	M	29	1	1	B29	0.4747882584986652	0.2505163011950341	0.15746606334841595	0.0488846285283141	0.6682260750608155	0.4747882584986652	11.33706433868474	False	False	9.60733031374961	False	False	(8.283, 9.939]	False
490	IMG_071_crop.JPG	IMG_099_crop.JPG	10	6	A	L1	L	30	1	1	A30	0.5012862745098036	0.2714980392156863	0.1747137254901962	0.04939993193993173	0.6514998408143823	0.5012862745098036	11.268542000300123	False	False	9.515699838284043	False	False	(8.283, 9.939]	False
491	IMG_071_crop.JPG	IMG_099_crop.JPG	11	6	B	M1	M	30	1	1	B30	0.4798970093087743	0.23957219251336895	0.1494421337558595	0.04550186207489141	0.6885452363572161	0.4798970093087743	11.483311954999353	False	False	9.779719355143405	False	False	(8.283, 9.939]	False
492	IMG_071_crop.JPG	IMG_099_crop.JPG	12	6	A	L1	L	31	1	1	A31	0.4960784313725485	0.26918158567775	0.18199062233589122	0.04629765205091549	0.6332811942550822	0.4960784313725485	11.070791809423062	False	False	9.681238411777805	False	False	(8.283, 9.939]	False
493	IMG_071_crop.JPG	IMG_099_crop.JPG	13	6	B	M1	M	31	1	1	B31	0.47071255014974317	0.24294513194326792	0.14799118494660116	0.04902530407203252	0.6856298490622392	0.47071255014974317	11.46352437327118	False	False	10.177419537989236	False	False	(9.939, 11.596]	False
495	IMG_071_crop.JPG	IMG_099_crop.JPG	15	6	B	M1	M	32	1	1	B32	0.4524328249818447	0.2467683369644154	0.1536673928830791	0.0519515837927177	0.6602703950986979	0.4524328249818447	11.405673332281866	False	False	10.712527000439824	False	False	(9.939, 11.596]	False
496	IMG_071_crop.JPG	IMG_099_crop.JPG	0	7	C	H1	H	25	1	1	C25	0.5229842974534213	0.2888292246359129	0.2097469693271499	0.04206904015427702	0.5991812293950849	0.5229842974534213	11.715961990255144	False	False	9.698704666770345	False	False	(8.283, 9.939]	False
500	IMG_071_crop.JPG	IMG_099_crop.JPG	4	7	C	H1	H	27	1	1	C27	0.40297010607521716	0.2629765348762458	0.1721375763420122	0.07037724308662972	0.5709349511808691	0.40297010607521716	11.164906926675688	False	False	9.422064766172813	False	False	(8.283, 9.939]	False
505	IMG_071_crop.JPG	IMG_099_crop.JPG	9	7	D	L2	L	29	1	1	D29	0.4252353461278409	0.21016279190721426	0.11569147552920378	0.05098628778014274	0.7280079215749108	0.4252353461278409	11.11178773580101	False	False	0.0	False	False	(-0.0133, 1.657]	False
507	IMG_071_crop.JPG	IMG_099_crop.JPG	11	7	D	L2	L	30	1	1	D30	0.500094966761632	0.2730908887771634	0.18191162504888034	0.04774511796567692	0.6364352340739765	0.500094966761632	11.522581531254831	False	False	10.020979938904212	False	False	(9.939, 11.596]	False
509	IMG_071_crop.JPG	IMG_099_crop.JPG	13	7	D	L2	L	31	1	1	D31	0.48767507002801125	0.27969187675070023	0.15672268907563022	0.06192029842239927	0.6787775336368548	0.48767507002801125	11.501339618061397	False	False	10.105908508571158	False	False	(9.939, 11.596]	False
510	IMG_071_crop.JPG	IMG_099_crop.JPG	14	7	C	H1	H	32	1	1	C32	0.41599587203302396	0.18844169246646042	0.08059855521155836	0.05358675772224455	0.8062262788537087	0.41599587203302396	10.898601387403938	False	False	3.584962500721156	False	False	(3.313, 4.97]	False
511	IMG_071_crop.JPG	IMG_099_crop.JPG	15	7	D	L2	L	32	1	1	D32	0.49169637551990547	0.2899584076054673	0.19515745692216271	0.05326927044432294	0.6031376815572892	0.49169637551990547	11.390168956200183	False	False	10.30035256032822	False	False	(9.939, 11.596]	False
513	IMG_071_crop.JPG	IMG_099_crop.JPG	1	8	B	M1	M	33	1	1	B33	0.573959021810972	0.3097598589997794	0.2160387750605857	0.0436281907041211	0.623865591264709	0.573959021810972	11.59944798152872	False	False	9.663558104217273	False	False	(8.283, 9.939]	False
516	IMG_071_crop.JPG	IMG_099_crop.JPG	4	8	A	L1	L	35	1	1	A35	0.4767082590611998	0.2990493166963759	0.208377896613191	0.05979945554440783	0.5673728266838768	0.4767082590611998	11.254438148267257	False	False	9.005624549193879	False	False	(8.283, 9.939]	False
517	IMG_071_crop.JPG	IMG_099_crop.JPG	5	8	B	M1	M	35	1	1	B35	0.47238697131745216	0.28844595689515495	0.20008102414519524	0.056302977844441035	0.5771719195388495	0.47238697131745216	10.486835021563051	False	False	9.379378367071261	False	False	(8.283, 9.939]	False
518	IMG_071_crop.JPG	IMG_099_crop.JPG	6	8	A	L1	L	36	1	1	A36	0.3941007921793358	0.2559244901398958	0.1670093825495814	0.07225184849428214	0.5713459382876432	0.3941007921793358	10.425215903299383	False	False	9.407267764244732	False	False	(8.283, 9.939]	False
519	IMG_071_crop.JPG	IMG_099_crop.JPG	7	8	B	M1	M	36	1	1	B36	0.47113402061855636	0.2695573074590663	0.18528401051142085	0.04965407888303323	0.6049675946946381	0.47113402061855636	10.929258408636972	False	False	9.419960177847889	False	False	(8.283, 9.939]	False
520	IMG_071_crop.JPG	IMG_099_crop.JPG	8	8	A	L1	L	37	1	1	A37	0.5331213566507677	0.28144615203438755	0.1956662544897841	0.042360639233881794	0.6329399110857773	0.5331213566507677	11.743572188935634	False	False	9.266786540694902	False	False	(8.283, 9.939]	False
521	IMG_071_crop.JPG	IMG_099_crop.JPG	9	8	B	M1	M	37	1	1	B37	0.4646048109965631	0.24257125530624565	0.14635132403476842	0.05040791236744065	0.685048917207929	0.4646048109965631	11.434628227636725	False	False	9.573647187493322	False	False	(8.283, 9.939]	False
522	IMG_071_crop.JPG	IMG_099_crop.JPG	10	8	A	L1	L	38	1	1	A38	0.43812070282658516	0.16604278074866327	0.08311688311688288	0.03893256461308437	0.8105258951965724	0.43812070282658516	11.178042328864821	False	False	4.857980995127572	False	False	(3.313, 4.97]	False
523	IMG_071_crop.JPG	IMG_099_crop.JPG	11	8	B	M1	M	38	1	1	B38	0.4840263691683568	0.25290736984448975	0.15650777552400247	0.04906400512165081	0.6766461878730495	0.4840263691683568	11.478769619475763	False	False	9.85642552862553	False	False	(8.283, 9.939]	False
524	IMG_071_crop.JPG	IMG_099_crop.JPG	12	8	A	L1	L	39	1	1	A39	0.5058089153264305	0.28301387970918707	0.17890871704487046	0.05303904230144697	0.6465878494275281	0.5058089153264305	11.037546953962178	False	False	10.047123912114026	False	False	(9.939, 11.596]	False
525	IMG_071_crop.JPG	IMG_099_crop.JPG	13	8	B	M1	M	39	1	1	B39	0.48719506581975436	0.2567062505753479	0.1538985547270548	0.05138933973346419	0.6840849290605525	0.48719506581975436	11.469133019829592	False	False	10.314016703901357	False	False	(9.939, 11.596]	False
526	IMG_071_crop.JPG	IMG_099_crop.JPG	14	8	A	L1	L	40	1	1	A40	0.5009558823529405	0.3036029411764706	0.20448529411764663	0.05575332303017723	0.5919075398667663	0.5009558823529405	10.499845887083206	False	False	10.228818690495881	False	False	(9.939, 11.596]	False
527	IMG_071_crop.JPG	IMG_099_crop.JPG	15	8	B	M1	M	40	1	1	B40	0.4203528377050032	0.22660251435666676	0.13677893320916776	0.05282489923348828	0.6750417601192757	0.4203528377050032	10.854868383260236	False	False	10.380461065088973	False	False	(9.939, 11.596]	False
528	IMG_071_crop.JPG	IMG_099_crop.JPG	0	9	C	H1	H	33	1	1	C33	0.5250921421200053	0.3185316231755862	0.244950611823677	0.04450387405490678	0.5338718484550604	0.5250921421200053	11.059344460824425	False	False	10.080817527608327	False	False	(9.939, 11.596]	False
531	IMG_071_crop.JPG	IMG_099_crop.JPG	3	9	D	L2	L	34	1	1	D34	0.4562676188686341	0.30665914928271637	0.215335463258786	0.06755055065771848	0.5351300880161257	0.4562676188686341	10.249113452713729	False	False	9.689997971419446	False	False	(8.283, 9.939]	False
535	IMG_071_crop.JPG	IMG_099_crop.JPG	7	9	D	L2	L	36	1	1	D36	0.4919906945829178	0.30134928547690293	0.21335992023928232	0.05328211440283672	0.5670788663387472	0.4919906945829178	10.804937672051908	False	False	9.792790294301064	False	False	(8.283, 9.939]	False
537	IMG_071_crop.JPG	IMG_099_crop.JPG	9	9	D	L2	L	37	1	1	D37	0.4908451656524667	0.2806490872210954	0.1830966869506419	0.052833424853838074	0.6271800288407038	0.4908451656524667	11.515699838284043	False	False	9.59245703726808	False	False	(8.283, 9.939]	False
539	IMG_071_crop.JPG	IMG_099_crop.JPG	11	9	D	L2	L	38	1	1	D38	0.4496732026143791	0.257516339869281	0.14117647058823532	0.06284049718134312	0.6859649122807018	0.4496732026143791	11.4189067312579	False	False	9.804131021183318	False	False	(8.283, 9.939]	False
541	IMG_071_crop.JPG	IMG_099_crop.JPG	13	9	D	L2	L	39	1	1	D39	0.505598866052446	0.2884479092841957	0.18684148358138392	0.05311960329104287	0.6307965900028858	0.505598866052446	11.493355121494906	False	False	9.884170519108435	False	False	(8.283, 9.939]	False
542	IMG_071_crop.JPG	IMG_099_crop.JPG	14	9	C	H1	H	40	1	1	C40	0.5020588235294119	0.29503267973856195	0.19428104575163357	0.05456639211705834	0.6134941407976974	0.5020588235294119	11.01262453886506	False	False	10.857980995127573	False	False	(9.939, 11.596]	False
543	IMG_071_crop.JPG	IMG_099_crop.JPG	15	9	D	L2	L	40	1	1	D40	0.5135258467023172	0.3148092691622103	0.23057397504456342	0.04960614052772324	0.5513129186034762	0.5135258467023172	11.322491537597468	False	False	10.330916878114618	False	False	(9.939, 11.596]	False
546	IMG_071_crop.JPG	IMG_099_crop.JPG	2	10	A	L1	L	42	1	1	A42	0.5008104575163396	0.32962091503267954	0.22645751633986885	0.06352365334899324	0.5499661913018637	0.5008104575163396	10.302638923787553	False	False	9.77313920671969	False	False	(8.283, 9.939]	False
548	IMG_071_crop.JPG	IMG_099_crop.JPG	4	10	A	L1	L	43	1	1	A43	0.5682814302191465	0.3385524798154556	0.25259515570934216	0.04534475496730239	0.555496157794865	0.5682814302191465	11.42783660345852	False	False	9.469641817239516	False	False	(8.283, 9.939]	False
549	IMG_071_crop.JPG	IMG_099_crop.JPG	5	10	B	M1	M	43	1	1	B43	0.28845315904139457	0.21437908496732017	0.12795933188090067	0.09070931841095803	0.5559434554084647	0.28845315904139457	10.838416075797337	False	False	8.912889336229961	False	False	(8.283, 9.939]	False
550	IMG_071_crop.JPG	IMG_099_crop.JPG	6	10	A	L1	L	44	1	1	A44	0.5524745594440299	0.3008289898237779	0.20645321419707155	0.045409715294468536	0.6269696906824248	0.5524745594440299	11.788718332690458	False	False	9.76487159073609	False	False	(8.283, 9.939]	False
551	IMG_071_crop.JPG	IMG_099_crop.JPG	7	10	B	M1	M	44	1	1	B44	0.4881199538638981	0.2737216455209535	0.18410226835832344	0.05020951511929089	0.6240320147882886	0.4881199538638981	10.869593843240784	False	False	9.73640193131829	False	False	(8.283, 9.939]	False
552	IMG_071_crop.JPG	IMG_099_crop.JPG	8	10	A	L1	L	45	1	1	A45	0.5356016916570552	0.29044598231449464	0.1866974240676661	0.04955464181030024	0.6515784926900695	0.5356016916570552	11.567480801143045	False	False	9.753216749178955	False	False	(8.283, 9.939]	False
553	IMG_071_crop.JPG	IMG_099_crop.JPG	9	10	B	M1	M	45	1	1	B45	0.4376794016575697	0.23177683444511776	0.1269456236102687	0.05639058190075317	0.7098973631960417	0.4376794016575697	11.468624042918018	False	False	9.294620748891626	False	False	(8.283, 9.939]	False
554	IMG_071_crop.JPG	IMG_099_crop.JPG	10	10	A	L1	L	46	1	1	A46	0.41775864817471675	0.1582018173122905	0.07014187788936703	0.042220396671271004	0.8323852273549277	0.41775864817471675	11.273212809854334	False	False	5.20945336562895	False	False	(4.97, 6.626]	False
555	IMG_071_crop.JPG	IMG_099_crop.JPG	11	10	B	M1	M	46	1	1	B46	0.486894414123037	0.25161377265682944	0.15411360420456857	0.04884931151166996	0.6836438031578232	0.486894414123037	11.447083226209653	False	False	9.929258408636972	False	False	(8.283, 9.939]	False
556	IMG_071_crop.JPG	IMG_099_crop.JPG	12	10	A	L1	L	47	1	1	A47	0.5065051903114195	0.2797231833910036	0.17478662053056476	0.05273127222709368	0.654925042273838	0.5065051903114195	11.072802534544207	False	False	10.1357092861044	False	False	(9.939, 11.596]	False
557	IMG_071_crop.JPG	IMG_099_crop.JPG	13	10	B	M1	M	47	1	1	B47	0.41000576701268737	0.21600346020761194	0.11213956170703551	0.05822565855960611	0.7262854271428376	0.41000576701268737	11.200898605038445	False	False	0.0	False	False	(-0.0133, 1.657]	False
558	IMG_071_crop.JPG	IMG_099_crop.JPG	14	10	A	L1	L	48	1	1	A48	0.4816545796400747	0.2735965619124363	0.16056943325275305	0.05867928969313742	0.6667635734920659	0.4816545796400747	10.672425341971495	False	False	10.345405246717796	False	False	(9.939, 11.596]	False
559	IMG_071_crop.JPG	IMG_099_crop.JPG	15	10	B	M1	M	48	1	1	B48	0.45733808674985077	0.25020796197266787	0.15870469399881162	0.0510255720500789	0.6532343156893246	0.45733808674985077	11.359200485133632	False	False	10.768184324776927	False	False	(9.939, 11.596]	False
563	IMG_071_crop.JPG	IMG_099_crop.JPG	3	11	D	L2	L	42	1	1	D42	0.402954248366013	0.2898692810457518	0.18926797385620914	0.08137111438537638	0.5374622377773639	0.402954248366013	10.14210705730255	False	False	9.428360172704291	False	False	(8.283, 9.939]	False
567	IMG_071_crop.JPG	IMG_099_crop.JPG	7	11	D	L2	L	44	1	1	D44	0.3960575719649559	0.25607008760951183	0.16629119732999542	0.0680528311902748	0.5773756271118714	0.3960575719649559	10.460455896309636	False	False	9.116343961237469	False	False	(8.283, 9.939]	False
569	IMG_071_crop.JPG	IMG_099_crop.JPG	9	11	D	L2	L	45	1	1	D45	0.49251997095134353	0.2739288307915758	0.16296296296296295	0.056098743076708986	0.6691381116908055	0.49251997095134353	11.384783750093353	False	False	10.098032082960527	False	False	(9.939, 11.596]	False
571	IMG_071_crop.JPG	IMG_099_crop.JPG	11	11	D	L2	L	46	1	1	D46	0.4916277622159974	0.27684407096171787	0.16321195144724526	0.0576626749408658	0.6684781382772045	0.4916277622159974	11.442943495848729	False	False	10.121533517340032	False	False	(9.939, 11.596]	False
572	IMG_071_crop.JPG	IMG_099_crop.JPG	12	11	C	H1	H	47	1	1	C47	0.43259402121504287	0.25239472838315624	0.14689810350369664	0.0615292619392051	0.659998898867985	0.43259402121504287	10.97656412341533	False	False	10.388017285345136	False	False	(9.939, 11.596]	False
573	IMG_071_crop.JPG	IMG_099_crop.JPG	13	11	D	L2	L	47	1	1	D47	0.43585274565666765	0.19454779062622218	0.09569297804591902	0.04846515194164388	0.7807210990121067	0.43585274565666765	11.365228849251544	False	False	5.643856189774724	False	False	(4.97, 6.626]	False
574	IMG_071_crop.JPG	IMG_099_crop.JPG	14	11	C	H1	H	48	1	1	C48	0.49905989793177535	0.27810905183991413	0.17120601665323645	0.054362587260606825	0.6567120111504942	0.49905989793177535	10.936637939002571	False	False	10.974414589805527	False	False	(9.939, 11.596]	False
575	IMG_071_crop.JPG	IMG_099_crop.JPG	15	11	D	L2	L	48	1	1	D48	0.4023342670401496	0.19056956115779658	0.08795518207282918	0.05437247801033519	0.7814007901048808	0.4023342670401496	11.107870914279614	False	False	5.807354922057604	False	False	(4.97, 6.626]	False
577	IMG_071_crop.JPG	IMG_099_crop.JPG	1	12	B	M1	M	49	1	1	B49	0.5722568683633914	0.3015899769649981	0.21147255463790152	0.041712035903219286	0.6302100123164767	0.5722568683633914	11.64565843240871	False	False	9.477758266443889	False	False	(8.283, 9.939]	False
582	IMG_071_crop.JPG	IMG_099_crop.JPG	6	12	A	L1	L	52	1	1	A52	0.5520569011918495	0.30422914263744677	0.20595924644367508	0.04734420838956505	0.6267071137340208	0.5520569011918495	11.888743248898258	False	False	9.41574176829009	False	False	(8.283, 9.939]	False
584	IMG_071_crop.JPG	IMG_099_crop.JPG	8	12	A	L1	L	53	1	1	A53	0.5352854798306984	0.28774293858512584	0.18222337393107	0.04982480309361654	0.6596643707226834	0.5352854798306984	11.664447284547972	False	False	9.961449694398196	False	False	(9.939, 11.596]	False
586	IMG_071_crop.JPG	IMG_099_crop.JPG	10	12	A	L1	L	54	1	1	A54	0.5261904761904769	0.28891223155929036	0.18912231559290335	0.049351148025786676	0.6406018846559921	0.5261904761904769	11.519144787997414	False	False	9.805743872151618	False	False	(8.283, 9.939]	False
587	IMG_071_crop.JPG	IMG_099_crop.JPG	11	12	B	M1	M	54	1	1	B54	0.4858131487889273	0.25836216839677045	0.15086505190311422	0.05350193875992376	0.6895216022528384	0.4858131487889273	11.373952655370193	False	False	9.94251450533924	False	False	(9.939, 11.596]	False
588	IMG_071_crop.JPG	IMG_099_crop.JPG	12	12	A	L1	L	55	1	1	A55	0.5234485546796046	0.27533858904386493	0.18259551243177655	0.04534218376738698	0.6511728619228526	0.5234485546796046	11.149747119504681	False	False	9.854868383260236	False	False	(8.283, 9.939]	False
589	IMG_071_crop.JPG	IMG_099_crop.JPG	13	12	B	M1	M	55	1	1	B55	0.48671568627450934	0.2511764705882348	0.14607843137254897	0.05144125972915135	0.6998022456724202	0.48671568627450934	11.537703747907644	False	False	10.309476353841106	False	False	(9.939, 11.596]	False
590	IMG_071_crop.JPG	IMG_099_crop.JPG	14	12	A	L1	L	56	1	1	A56	0.5265702002726212	0.2989514522386496	0.19499842717835839	0.05224930812857451	0.6301315736291606	0.5265702002726212	10.98655314975666	False	False	10.319672120946995	False	False	(9.939, 11.596]	False
591	IMG_071_crop.JPG	IMG_099_crop.JPG	15	12	B	M1	M	56	1	1	B56	0.48242126118740203	0.2505568080890895	0.1651977864316461	0.044896783424914787	0.6579969925616035	0.48242126118740203	11.419960177847889	False	False	10.65284497300198	False	False	(9.939, 11.596]	False
592	IMG_071_crop.JPG	IMG_099_crop.JPG	0	13	C	H1	H	49	1	1	C49	0.5151349815288438	0.2852060244387614	0.2004660414890599	0.044998179743682455	0.6109695592298434	0.5151349815288438	11.609640474436812	False	False	10.092757140919852	False	False	(9.939, 11.596]	False
593	IMG_071_crop.JPG	IMG_099_crop.JPG	1	13	D	L2	L	49	1	1	D49	0.5643021914648207	0.3687427912341409	0.27307958477508665	0.05493130741602066	0.517524749022935	0.5643021914648207	11.020285500844647	False	False	9.784634845557521	False	False	(8.283, 9.939]	False
596	IMG_071_crop.JPG	IMG_099_crop.JPG	4	13	C	H1	H	51	1	1	C51	0.39178127589063805	0.2623253244959957	0.16402098867716114	0.07702255752438915	0.5781442685542163	0.39178127589063805	11.029287226968245	False	False	9.527477006060396	False	False	(8.283, 9.939]	False
599	IMG_071_crop.JPG	IMG_099_crop.JPG	7	13	D	L2	L	52	1	1	D52	0.4055322128851538	0.27626050420168097	0.19019607843137248	0.06729368920115417	0.5300014507261677	0.4055322128851538	9.407267764244732	False	False	10.158609688214478	False	False	(9.939, 11.596]	False
601	IMG_071_crop.JPG	IMG_099_crop.JPG	9	13	D	L2	L	53	1	1	D53	0.4562537136066545	0.26770647653000584	0.16702317290552582	0.059436541987965386	0.6346139618603226	0.4562537136066545	10.959277505720502	False	False	9.59618975614441	False	False	(8.283, 9.939]	False
603	IMG_071_crop.JPG	IMG_099_crop.JPG	11	13	D	L2	L	54	1	1	D54	0.5093647058823527	0.2898718954248367	0.19438431372549064	0.05052428271618822	0.6186624152360432	0.5093647058823527	11.522091068887065	False	False	9.978710459106358	False	False	(9.939, 11.596]	False
605	IMG_071_crop.JPG	IMG_099_crop.JPG	13	13	D	L2	L	55	1	1	D55	0.4655794991263826	0.2618132401475438	0.15402834401087148	0.05765411074585976	0.6696132717253465	0.4655794991263826	11.33427328530719	False	False	9.854868383260236	False	False	(8.283, 9.939]	False
606	IMG_071_crop.JPG	IMG_099_crop.JPG	14	13	C	H1	H	56	1	1	C56	0.5165612824934536	0.28139490323816846	0.17698154180238887	0.05123242259907004	0.6575407100074542	0.5165612824934536	11.260919533662905	False	False	10.964340867792417	False	False	(9.939, 11.596]	False
607	IMG_071_crop.JPG	IMG_099_crop.JPG	15	13	D	L2	L	56	1	1	D56	0.5221767851525635	0.3118695606584885	0.22663311313830392	0.047996715809908753	0.5670511211747987	0.5221767851525635	11.395534135462302	False	False	10.461479447286155	False	False	(9.939, 11.596]	False
608	IMG_071_crop.JPG	IMG_099_crop.JPG	0	14	A	L1	L	57	1	1	A57	0.49657888259906435	0.3006809418328003	0.20456148986791367	0.055319009527977754	0.5906441004897994	0.49657888259906435	10.843921051289035	False	False	9.719388820942083	False	False	(8.283, 9.939]	False
609	IMG_071_crop.JPG	IMG_099_crop.JPG	1	14	B	M1	M	57	1	1	B57	0.411764705882353	0.2853695324283559	0.1689291101055807	0.07998460394762492	0.590186207477929	0.411764705882353	10.896332403909941	False	False	9.108524456778168	False	False	(8.283, 9.939]	False
611	IMG_071_crop.JPG	IMG_099_crop.JPG	3	14	B	M1	M	58	1	1	B58	0.3984313725490197	0.2884313725490195	0.1880392156862746	0.08000902613018583	0.5270688588013638	0.3984313725490197	9.741466986401146	False	False	9.820178962415188	False	False	(8.283, 9.939]	False
612	IMG_071_crop.JPG	IMG_099_crop.JPG	4	14	A	L1	L	59	1	1	A59	0.49891067538126355	0.32608437314319694	0.22824321647851079	0.0628591382338084	0.5477888121764202	0.49891067538126355	10.673309075561695	False	False	9.152284842306582	False	False	(8.283, 9.939]	False
614	IMG_071_crop.JPG	IMG_099_crop.JPG	6	14	A	L1	L	60	1	1	A60	0.5692616320455574	0.33405811169352223	0.24127353911861824	0.04720064598459571	0.5760754804045974	0.5692616320455574	11.874597192401634	False	False	9.837627933171404	False	False	(8.283, 9.939]	False
616	IMG_071_crop.JPG	IMG_099_crop.JPG	8	14	A	L1	L	61	1	1	A61	0.5520828073718758	0.29687789278801713	0.20449381469325917	0.044266217938243334	0.629677469650664	0.5520828073718758	11.938476938666351	False	False	9.661778097771988	False	False	(8.283, 9.939]	False
617	IMG_071_crop.JPG	IMG_099_crop.JPG	9	14	B	M1	M	61	1	1	B61	0.4912127814088599	0.266957153231663	0.15918663761801014	0.054086485904942284	0.6760225057436318	0.4912127814088599	11.521109643651332	False	False	9.674192268145683	False	False	(8.283, 9.939]	False
618	IMG_071_crop.JPG	IMG_099_crop.JPG	10	14	A	L1	L	62	1	1	A62	0.5346472609662425	0.2930462906812211	0.1894279361229026	0.050041092950186064	0.6458504560141112	0.5346472609662425	11.508289986140348	False	False	10.070120944476823	False	False	(9.939, 11.596]	False
619	IMG_071_crop.JPG	IMG_099_crop.JPG	11	14	B	M1	M	62	1	1	B62	0.4993961082531868	0.255722060687393	0.1582941922015953	0.04760032246884699	0.6830292678058317	0.4993961082531868	11.532842910961282	False	False	9.992938336165814	False	False	(9.939, 11.596]	False
620	IMG_071_crop.JPG	IMG_099_crop.JPG	12	14	A	L1	L	63	1	1	A63	0.5218962780934832	0.29828495366815166	0.19781907541084356	0.05162481179124169	0.6213247952889351	0.5218962780934832	10.95492329203032	False	False	10.214319120800766	False	False	(9.939, 11.596]	False
621	IMG_071_crop.JPG	IMG_099_crop.JPG	13	14	B	M1	M	63	1	1	B63	0.5021033868092678	0.2559833630421873	0.15384432560903194	0.048880230522424545	0.6936069994014283	0.5021033868092678	11.536732889835415	False	False	10.389093521904474	False	False	(9.939, 11.596]	False
623	IMG_071_crop.JPG	IMG_099_crop.JPG	15	14	B	M1	M	64	1	1	B64	0.4906148867313908	0.25355669776001055	0.17155910908052568	0.04282537979657887	0.6506599613181704	0.4906148867313908	11.32755264408124	False	False	10.623881490013458	False	False	(9.939, 11.596]	False
624	IMG_071_crop.JPG	IMG_099_crop.JPG	0	15	C	H1	H	57	1	1	C57	0.5499489379084974	0.32414215686274533	0.24651756535947764	0.042583214050945874	0.5518552948104962	0.5499489379084974	11.328113894833656	False	False	10.243173983472952	False	False	(9.939, 11.596]	False
634	IMG_071_crop.JPG	IMG_099_crop.JPG	10	15	C	H1	H	62	1	1	C62	0.31529411764705867	0.22792156862745103	0.13082352941176467	0.08797997905536872	0.5843764363387083	0.31529411764705867	10.171176797651771	False	False	10.245552706255681	False	False	(9.939, 11.596]	False
637	IMG_071_crop.JPG	IMG_099_crop.JPG	13	15	D	L2	L	63	1	1	D63	0.5298058922061296	0.2933096856833181	0.1979998029362505	0.047847731175664716	0.6265027416228646	0.5298058922061296	11.537703747907644	False	False	10.055282435501189	False	False	(9.939, 11.596]	False
638	IMG_071_crop.JPG	IMG_099_crop.JPG	14	15	C	H1	H	64	1	1	C64	0.5122591645353798	0.2917988064791131	0.17827791986359728	0.05665209219477071	0.6519213734259278	0.5122591645353798	11.121533517340032	False	False	10.957827560833744	False	False	(9.939, 11.596]	False
639	IMG_071_crop.JPG	IMG_099_crop.JPG	15	15	D	L2	L	64	1	1	D64	0.4558823529411765	0.2715686274509804	0.1696078431372549	0.05936073059360731	0.6280352272798846	0.4558823529411765	11.076815597050832	False	False	10.65284497300198	False	False	(9.939, 11.596]	False
643	IMG_071_crop.JPG	IMG_099_crop.JPG	3	16	B	M1	M	66	1	1	B66	0.5933320559494148	0.34578782653126416	0.265172127482915	0.040942679561898045	0.5530746860266835	0.5933320559494148	11.080817527608327	False	False	10.00982861736811	False	False	(9.939, 11.596]	False
644	IMG_071_crop.JPG	IMG_099_crop.JPG	4	16	A	L1	L	67	1	1	A67	0.3082900807381777	0.224668396770473	0.13780276816608983	0.08743478618868349	0.5460864965481637	0.3082900807381777	10.00982861736811	False	False	0.0	False	False	(-0.0133, 1.657]	False
645	IMG_071_crop.JPG	IMG_099_crop.JPG	5	16	B	M1	M	67	1	1	B67	0.3015398249695357	0.21666112772792703	0.1295890107455408	0.08624172919364877	0.5668366692956769	0.3015398249695357	9.867278739709661	False	False	5.044394119358453	True	False	(4.97, 6.626]	False
646	IMG_071_crop.JPG	IMG_099_crop.JPG	6	16	A	L1	L	68	1	1	A68	0.4613507625272331	0.2389542483660128	0.1329847494553374	0.05500887260805643	0.7103068221580318	0.4613507625272331	11.086136225027309	False	False	9.353146825498083	False	False	(8.283, 9.939]	False
648	IMG_071_crop.JPG	IMG_099_crop.JPG	8	16	A	L1	L	69	1	1	A69	0.46936051016151076	0.1683890577507602	0.08715656475356075	0.035427880191123175	0.8144685851272508	0.46936051016151076	11.614249727689401	False	False	7.409390936137702	False	False	(6.626, 8.283]	False
649	IMG_071_crop.JPG	IMG_099_crop.JPG	9	16	B	M1	M	69	1	1	B69	0.5147983721790603	0.27880133185349587	0.1688494265630778	0.052978097884728376	0.6721090912914623	0.5147983721790603	11.42783660345852	False	False	9.894817763307943	False	False	(8.283, 9.939]	False
650	IMG_071_crop.JPG	IMG_099_crop.JPG	10	16	A	L1	L	70	1	1	A70	0.5496550012410036	0.30179200794241806	0.21045420699925593	0.044781053779757114	0.6174014672453292	0.5496550012410036	11.496853777388042	False	False	9.832890014164741	False	False	(8.283, 9.939]	False
651	IMG_071_crop.JPG	IMG_099_crop.JPG	11	16	B	M1	M	70	1	1	B70	0.49059488202060475	0.26979062811565346	0.16271186440677965	0.054438266529934075	0.6683458954131378	0.49059488202060475	11.41679752760606	False	False	10.056637715113201	False	False	(9.939, 11.596]	False
652	IMG_071_crop.JPG	IMG_099_crop.JPG	12	16	A	L1	L	71	1	1	A71	0.4611800683576182	0.18807339449541272	0.09122144270552233	0.043646748775792464	0.8023184764302188	0.4611800683576182	10.97513145692134	False	False	6.918863237274595	False	False	(6.626, 8.283]	False
653	IMG_071_crop.JPG	IMG_099_crop.JPG	13	16	B	M1	M	71	1	1	B71	0.48022334761719265	0.2617582132190626	0.1524477340605118	0.05560351091518143	0.6825459437333221	0.48022334761719265	11.325305455089682	False	False	10.258566033889933	False	False	(9.939, 11.596]	False
654	IMG_071_crop.JPG	IMG_099_crop.JPG	14	16	A	L1	L	72	1	1	A72	0.49517452371019316	0.2932832707551105	0.17254901960784277	0.06236916801639196	0.6521073012090577	0.49517452371019316	10.90613899619538	False	False	10.3151495622563	False	False	(9.939, 11.596]	False
655	IMG_071_crop.JPG	IMG_099_crop.JPG	15	16	B	M1	M	72	1	1	B72	0.49385026737967874	0.25939393939393934	0.18062388591800332	0.04182104780214715	0.6360771662844281	0.49385026737967874	11.406736482691723	False	False	10.460455896309636	False	False	(9.939, 11.596]	False
656	IMG_071_crop.JPG	IMG_099_crop.JPG	0	17	C	H1	H	65	1	1	C65	0.5257290095525393	0.29773755656108647	0.2201357466063351	0.04235773875194173	0.5811328085769774	0.5257290095525393	11.617008227651965	False	False	10.215532999745657	False	False	(9.939, 11.596]	False
658	IMG_071_crop.JPG	IMG_099_crop.JPG	2	17	C	H1	H	66	1	1	C66	0.3606564364876383	0.25671355498721193	0.15353793691389564	0.08381855057676826	0.572461069193502	0.3606564364876383	10.557463701597824	False	False	9.642051692927977	False	False	(8.283, 9.939]	False
661	IMG_071_crop.JPG	IMG_099_crop.JPG	5	17	D	L2	L	67	1	1	D67	0.3419819819819819	0.2524006359300474	0.15417064122946442	0.08935361696640665	0.5446663386129587	0.3419819819819819	10.016808287686555	False	False	9.938109326219239	False	False	(8.283, 9.939]	False
662	IMG_071_crop.JPG	IMG_099_crop.JPG	6	17	C	H1	H	68	1	1	C68	0.3265282583621683	0.22608337452628116	0.14611962432031614	0.0786056164525411	0.5410302005025888	0.3265282583621683	8.599912842187127	False	False	7.285402218862249	False	False	(6.626, 8.283]	False
663	IMG_071_crop.JPG	IMG_099_crop.JPG	7	17	D	L2	L	68	1	1	D68	0.459242948516305	0.30223340673167687	0.2128132536437036	0.06536885771556034	0.535118838601047	0.459242948516305	10.318542809702723	False	False	10.088788238716907	False	False	(9.939, 11.596]	False
665	IMG_071_crop.JPG	IMG_099_crop.JPG	9	17	D	L2	L	69	1	1	D69	0.5308533696254849	0.3136347598165231	0.22209788799838748	0.049359670085712695	0.5820675764933444	0.5308533696254849	11.355901638328417	False	False	10.12670447284319	False	False	(9.939, 11.596]	False
666	IMG_071_crop.JPG	IMG_099_crop.JPG	10	17	C	H1	H	70	1	1	C70	0.31744066047471614	0.22237947810703174	0.12324929971988766	0.08602804901251943	0.6101515998066537	0.31744066047471614	10.44086916761087	False	False	9.967226258835993	False	False	(9.939, 11.596]	False
667	IMG_071_crop.JPG	IMG_099_crop.JPG	11	17	D	L2	L	70	1	1	D70	0.4815095930845453	0.28290111743622165	0.1784102888467212	0.05744069790133875	0.6299388783174857	0.4815095930845453	11.29117069932186	False	False	10.198445041452363	False	False	(9.939, 11.596]	False
669	IMG_071_crop.JPG	IMG_099_crop.JPG	13	17	D	L2	L	71	1	1	D71	0.5081274509803914	0.2936862745098043	0.18997058823529453	0.054272633570518626	0.6264277422976914	0.5081274509803914	11.274960472140602	False	False	10.100662339005199	False	False	(9.939, 11.596]	False
670	IMG_071_crop.JPG	IMG_099_crop.JPG	14	17	C	H1	H	72	1	1	C72	0.5256774066410483	0.3074884225046802	0.21276973100798138	0.05035201520390696	0.5965548127234719	0.5256774066410483	11.20945336562895	False	False	10.874212934830874	False	False	(9.939, 11.596]	False
671	IMG_071_crop.JPG	IMG_099_crop.JPG	15	17	D	L2	L	72	1	1	D72	0.521892967713402	0.32739692368175355	0.25298540468819153	0.045780472873814926	0.5180730963468348	0.521892967713402	11.29978040285854	False	False	10.55170826162069	False	False	(9.939, 11.596]	False
675	IMG_071_crop.JPG	IMG_099_crop.JPG	3	18	B	M1	M	74	1	1	B74	0.5708978328173376	0.3336429308565533	0.24251805985552113	0.04627954676615222	0.5746500236294567	0.5708978328173376	11.111135670234708	False	False	9.90388184573618	False	False	(8.283, 9.939]	False
676	IMG_071_crop.JPG	IMG_099_crop.JPG	4	18	A	L1	L	75	1	1	A75	0.3766591251885369	0.2663273001508295	0.16636500754147815	0.08348494875332611	0.5520022264886993	0.3766591251885369	10.54978466794786	False	False	9.231221180711186	False	False	(8.283, 9.939]	False
677	IMG_071_crop.JPG	IMG_099_crop.JPG	5	18	B	M1	M	75	1	1	B75	0.577506474287829	0.32881982981872004	0.23729189789123178	0.044808636856184726	0.5891666309403332	0.577506474287829	10.988684686772165	False	False	9.988684686772165	False	False	(9.939, 11.596]	False
678	IMG_071_crop.JPG	IMG_099_crop.JPG	6	18	A	L1	L	76	1	1	A76	0.5805938375350145	0.3433837535014013	0.2563921568627455	0.04510372882409635	0.5585166119178248	0.5805938375350145	11.594324603924848	False	False	9.826548487290914	False	False	(8.283, 9.939]	False
680	IMG_071_crop.JPG	IMG_099_crop.JPG	8	18	A	L1	L	77	1	1	A77	0.5607107843137242	0.30874999999999997	0.2192647058823533	0.04367515185420333	0.6090695964572563	0.5607107843137242	11.868050853745158	False	False	9.722807531169547	False	False	(8.283, 9.939]	False
682	IMG_071_crop.JPG	IMG_099_crop.JPG	10	18	A	L1	L	78	1	1	A78	0.5574633456986403	0.2973326267443911	0.201943119590178	0.04471533884031993	0.6377682869002665	0.5574633456986403	11.558898981146703	False	False	9.69522829149575	False	False	(8.283, 9.939]	False
683	IMG_071_crop.JPG	IMG_099_crop.JPG	11	18	B	M1	M	78	1	1	B78	0.5056263055050194	0.27321609055993584	0.1764301596927434	0.04897248717940089	0.6511557463356582	0.5056263055050194	11.485326189240524	False	False	9.804131021183318	False	False	(8.283, 9.939]	False
684	IMG_071_crop.JPG	IMG_099_crop.JPG	12	18	A	L1	L	79	1	1	A79	0.5408792088263872	0.2836906191047851	0.1920539644429203	0.04375961981352593	0.6449421693323688	0.5408792088263872	11.293471648838134	False	False	9.847057346091336	False	False	(8.283, 9.939]	False
685	IMG_071_crop.JPG	IMG_099_crop.JPG	13	18	B	M1	M	79	1	1	B79	0.45637254901960794	0.23725490196078433	0.1316176470588235	0.054213729919678724	0.7118600912598331	0.45637254901960794	11.157978449945432	False	False	10.105908508571158	False	False	(9.939, 11.596]	False
686	IMG_071_crop.JPG	IMG_099_crop.JPG	14	18	A	L1	L	80	1	1	A80	0.4980594821908093	0.3076455388356893	0.20590768607184506	0.05801554277805727	0.5873868744554609	0.4980594821908093	10.857980995127573	False	False	10.022367813028454	False	False	(9.939, 11.596]	False
687	IMG_071_crop.JPG	IMG_099_crop.JPG	15	18	B	M1	M	80	1	1	B80	0.49566803465572307	0.26584587323301423	0.17847697218422257	0.04587181873973583	0.6424777336808685	0.49566803465572307	11.29232163280204	False	False	10.562242424221072	False	False	(9.939, 11.596]	False
688	IMG_071_crop.JPG	IMG_099_crop.JPG	0	19	C	H1	H	73	1	1	C73	0.4034690799396683	0.2692307692307692	0.1659125188536953	0.07252166881214041	0.5887612176693376	0.4034690799396683	11.19537220740274	False	False	9.991521846075695	False	False	(9.939, 11.596]	False
696	IMG_071_crop.JPG	IMG_099_crop.JPG	8	19	C	H1	H	77	1	1	C77	0.45996021597044606	0.2956095481670934	0.1993037794828077	0.0633923734018512	0.5679757613684302	0.45996021597044606	10.066089190457772	False	False	10.098032082960527	False	False	(9.939, 11.596]	False
699	IMG_071_crop.JPG	IMG_099_crop.JPG	11	19	D	L2	L	78	1	1	D78	0.5162195422101892	0.30030355238329665	0.20242841906637135	0.051970033305338253	0.608509045721127	0.5162195422101892	11.37232095486726	False	False	9.831307243802051	False	False	(8.283, 9.939]	False
700	IMG_071_crop.JPG	IMG_099_crop.JPG	12	19	C	H1	H	79	1	1	C79	0.4446264581782085	0.25845619260362407	0.15536361379995078	0.05965189922071975	0.6501080812930495	0.4446264581782085	11.110483309816226	False	False	10.35974956032233	False	False	(9.939, 11.596]	False
702	IMG_071_crop.JPG	IMG_099_crop.JPG	14	19	C	H1	H	80	1	1	C80	0.5172264061333883	0.2997896736549293	0.20070561096410902	0.05209143077249787	0.6127922931494748	0.5172264061333883	11.200285605224298	False	False	10.850186837645774	False	False	(9.939, 11.596]	False
703	IMG_071_crop.JPG	IMG_099_crop.JPG	15	19	D	L2	L	80	1	1	D80	0.5159010600706719	0.317730201621285	0.23741425898981536	0.04800289397723767	0.5406186669078217	0.5159010600706719	11.262094845370179	False	False	10.733015321685963	False	False	(9.939, 11.596]	False
705	IMG_071_crop.JPG	IMG_099_crop.JPG	1	20	B	M1	M	81	1	1	B81	0.49038737446198	0.3230989956958395	0.21128646580583454	0.06701058985757523	0.5693332277976675	0.49038737446198	10.369597346278677	False	False	9.813781191217037	False	False	(8.283, 9.939]	False
707	IMG_071_crop.JPG	IMG_099_crop.JPG	3	20	B	M1	M	82	1	1	B82	0.5473055447344504	0.3157512011427091	0.21859498766393998	0.050129004202080864	0.5998452125632837	0.5473055447344504	11.04507705193494	False	False	9.41574176829009	False	False	(8.283, 9.939]	False
710	IMG_071_crop.JPG	IMG_099_crop.JPG	6	20	A	L1	L	84	1	1	A84	0.5765908817514731	0.3547094911584266	0.267087693973295	0.047170889230216104	0.5378369694015868	0.5765908817514731	11.184255495405349	False	False	9.782998208920414	False	False	(8.283, 9.939]	False
712	IMG_071_crop.JPG	IMG_099_crop.JPG	8	20	A	L1	L	85	1	1	A85	0.5618941916389193	0.31588605253422086	0.22640029596744382	0.04446540459360742	0.5970564747784006	0.5618941916389193	11.643856189774725	False	False	9.850186837645774	False	False	(8.283, 9.939]	False
713	IMG_071_crop.JPG	IMG_099_crop.JPG	9	20	B	M1	M	85	1	1	B85	0.4424955436720138	0.2554723707664885	0.15443850267379688	0.05857663814771853	0.6506847369461998	0.4424955436720138	10.698704666770345	False	False	9.831307243802051	False	False	(8.283, 9.939]	False
714	IMG_071_crop.JPG	IMG_099_crop.JPG	10	20	A	L1	L	86	1	1	A86	0.5508717471157335	0.29369341404107874	0.1929535930467178	0.04691013742799407	0.6497983391196432	0.5508717471157335	11.465056167831175	False	False	10.099347810403193	False	False	(9.939, 11.596]	False
715	IMG_071_crop.JPG	IMG_099_crop.JPG	11	20	B	M1	M	86	1	1	B86	0.4927663949474922	0.2645516633619746	0.16480869501358594	0.050699390140194256	0.6654875951102696	0.4927663949474922	11.396069557639867	False	False	9.717676423066395	False	False	(8.283, 9.939]	False
716	IMG_071_crop.JPG	IMG_099_crop.JPG	12	20	A	L1	L	87	1	1	A87	0.5436007130124783	0.2877896613190734	0.19909090909090918	0.042905446589994886	0.6337779236093954	0.5436007130124783	11.206403913973848	False	False	9.90839262077375	False	False	(8.283, 9.939]	False
717	IMG_071_crop.JPG	IMG_099_crop.JPG	13	20	B	M1	M	87	1	1	B87	0.4843586289477632	0.24079229656239112	0.14206456119343439	0.04806839611755051	0.7066603585981053	0.4843586289477632	11.354249381945241	False	False	9.938109326219239	False	False	(8.283, 9.939]	False
718	IMG_071_crop.JPG	IMG_099_crop.JPG	14	20	A	L1	L	88	1	1	A88	0.5241719286584696	0.3090727816550351	0.21477788855655283	0.050756230204820584	0.5912914212384677	0.5241719286584696	11.06204613772049	False	False	9.985841937003341	False	False	(9.939, 11.596]	False
719	IMG_071_crop.JPG	IMG_099_crop.JPG	15	20	B	M1	M	88	1	1	B88	0.5004634581105172	0.26117647058823545	0.17062388591800354	0.04564530302875981	0.6606932343634713	0.5004634581105172	11.348174867535556	False	False	10.678600139099458	False	False	(9.939, 11.596]	False
723	IMG_071_crop.JPG	IMG_099_crop.JPG	3	21	D	L2	L	82	1	1	D82	0.5508603441376555	0.34921968787514956	0.23985594237695043	0.05868507011358896	0.5656946434827246	0.5508603441376555	10.755722153642282	False	False	10.28424574982967	False	False	(9.939, 11.596]	False
726	IMG_071_crop.JPG	IMG_099_crop.JPG	6	21	C	H1	H	84	1	1	C84	0.3815176294733141	0.2639936692165654	0.15176294733139858	0.08338999514578177	0.5995108422534814	0.3815176294733141	10.732167425663386	False	False	9.86418614465428	False	False	(8.283, 9.939]	False
731	IMG_071_crop.JPG	IMG_099_crop.JPG	11	21	D	L2	L	86	1	1	D86	0.4989367954266168	0.28831543516589203	0.19291553133515024	0.051910365226673874	0.6135209290953373	0.4989367954266168	11.37775279502222	False	False	9.674192268145683	False	False	(8.283, 9.939]	False
732	IMG_071_crop.JPG	IMG_099_crop.JPG	12	21	C	H1	H	87	1	1	C87	0.44696762425900566	0.2550296397628819	0.14323757409940685	0.06134922348687323	0.6794001032030611	0.44696762425900566	10.897845456005511	False	False	10.088788238716907	False	False	(9.939, 11.596]	False
733	IMG_071_crop.JPG	IMG_099_crop.JPG	13	21	D	L2	L	87	1	1	D87	0.4828644501278762	0.27919863597612943	0.1672634271099742	0.05907248071872461	0.6534543326959406	0.4828644501278762	11.250298417906333	False	False	10.122827994807666	False	False	(9.939, 11.596]	False
734	IMG_071_crop.JPG	IMG_099_crop.JPG	14	21	C	H1	H	88	1	1	C88	0.5220782897996751	0.28297586182487466	0.18189282933389964	0.049496907012177335	0.6517397679009749	0.5220782897996751	11.326991174900817	False	False	10.69261550169458	False	False	(9.939, 11.596]	False
735	IMG_071_crop.JPG	IMG_099_crop.JPG	15	21	D	L2	L	88	1	1	D88	0.49853372434017534	0.27463630613535767	0.1976769593467888	0.0426543713299233	0.603538189365702	0.49853372434017534	11.342630298678408	False	False	10.522581531254831	False	False	(9.939, 11.596]	False
737	IMG_071_crop.JPG	IMG_099_crop.JPG	1	22	B	M1	M	89	1	1	B89	0.5242731575388775	0.34428668018931713	0.21230561189993247	0.07053224324102311	0.5950758313347854	0.5242731575388775	11.100662339005199	False	False	9.792790294301064	False	False	(8.283, 9.939]	False
742	IMG_071_crop.JPG	IMG_099_crop.JPG	6	22	A	L1	L	92	1	1	A92	0.34075045059806686	0.2602217488666778	0.17804358512207127	0.089277702458019	0.4724986556343229	0.34075045059806686	9.554588851677638	False	False	9.483815777264256	False	False	(8.283, 9.939]	False
743	IMG_071_crop.JPG	IMG_099_crop.JPG	7	22	B	M1	M	92	1	1	B92	0.3921035080698943	0.2581032412965183	0.14349739895958358	0.07818576946908005	0.6299210095844723	0.3921035080698943	10.909893083770042	False	False	9.103287808412022	False	False	(8.283, 9.939]	False
744	IMG_071_crop.JPG	IMG_099_crop.JPG	8	22	A	L1	L	93	1	1	A93	0.5668655868144352	0.3073884626314293	0.20829781187837404	0.04604415134272391	0.6325964876022957	0.5668655868144352	11.950191349972702	False	False	9.717676423066395	False	False	(8.283, 9.939]	False
745	IMG_071_crop.JPG	IMG_099_crop.JPG	9	22	B	M1	M	93	1	1	B93	0.4754367201426021	0.2756506238859177	0.15764705882352917	0.062079353837224203	0.6682804918219963	0.4754367201426021	11.286557761607957	False	False	9.477758266443889	False	False	(8.283, 9.939]	False
746	IMG_071_crop.JPG	IMG_099_crop.JPG	10	22	A	L1	L	94	1	1	A94	0.54557207498384	0.30411549235078617	0.19866408101702188	0.05066766358285751	0.6358895051824899	0.54557207498384	11.592924155627637	False	False	9.672425341971495	False	False	(8.283, 9.939]	False
747	IMG_071_crop.JPG	IMG_099_crop.JPG	11	22	B	M1	M	94	1	1	B94	0.5	0.27647058823529413	0.1627450980392157	0.056201550387596895	0.6745201771653544	0.5	11.52061868055628	False	False	9.746514321138463	False	False	(8.283, 9.939]	False
748	IMG_071_crop.JPG	IMG_099_crop.JPG	12	22	A	L1	L	95	1	1	A95	0.5127450980392156	0.2911764705882353	0.17647058823529413	0.05685704514363887	0.6558279506752789	0.5127450980392156	11.244958393151133	False	False	10.001408194392809	False	False	(9.939, 11.596]	False
749	IMG_071_crop.JPG	IMG_099_crop.JPG	13	22	B	M1	M	95	1	1	B95	0.48683473389355736	0.2756302521008403	0.15424836601307185	0.06083438543376005	0.6832109193590179	0.48683473389355736	11.512740462803498	False	False	9.995767150877802	False	False	(9.939, 11.596]	False
750	IMG_071_crop.JPG	IMG_099_crop.JPG	14	22	A	L1	L	96	1	1	A96	0.4588857765328347	0.20205415499533125	0.09891067538126351	0.047747127534401676	0.7848027125552439	0.4588857765328347	10.980139577639157	False	False	5.672425341971495	False	False	(4.97, 6.626]	False
751	IMG_071_crop.JPG	IMG_099_crop.JPG	15	22	B	M1	M	96	1	1	B96	0.4801849194962534	0.2624262713215363	0.1675115574685156	0.05059624635061664	0.6512979576202763	0.4801849194962534	11.423641195075856	False	False	10.310612781659529	False	False	(9.939, 11.596]	False
754	IMG_071_crop.JPG	IMG_099_crop.JPG	2	23	C	H1	H	90	1	1	C90	0.41639215686274467	0.3049411764705879	0.19458823529411728	0.08356581405907387	0.5325829096777484	0.41639215686274467	10.075479149488016	False	False	10.043027283594547	False	False	(9.939, 11.596]	False
756	IMG_071_crop.JPG	IMG_099_crop.JPG	4	23	C	H1	H	91	1	1	C91	0.4662538699690398	0.3194530443756448	0.2135706914344682	0.07042990260515823	0.5417722150784132	0.4662538699690398	10.812177305514448	False	False	10.172427508645482	False	False	(9.939, 11.596]	False
758	IMG_071_crop.JPG	IMG_099_crop.JPG	6	23	C	H1	H	92	1	1	C92	0.4181221387233307	0.20727304137514044	0.11889090437937265	0.05072745292630504	0.7116025179880054	0.4181221387233307	10.855647166027266	False	False	6.539158811108031	False	False	(4.97, 6.626]	False
760	IMG_071_crop.JPG	IMG_099_crop.JPG	8	23	C	H1	H	93	1	1	C93	0.29530722314632823	0.21201673471445154	0.13725490196078463	0.08902339575431266	0.5115308585425979	0.29530722314632823	9.357552004618084	False	False	5.426264754702098	True	False	(4.97, 6.626]	False
761	IMG_071_crop.JPG	IMG_099_crop.JPG	9	23	D	L2	L	93	1	1	D93	0.4345184227537163	0.27489765136823946	0.17543632837750459	0.0642567662005263	0.5963744699666758	0.4345184227537163	11.002815015607053	False	False	10.450180247164754	False	False	(9.939, 11.596]	False
762	IMG_071_crop.JPG	IMG_099_crop.JPG	10	23	C	H1	H	94	1	1	C94	0.48184143222506365	0.2578573458368852	0.17317419721511756	0.04571357710859609	0.6405141422398378	0.48184143222506365	11.811374693509942	False	False	10.186114239541643	False	False	(9.939, 11.596]	False
763	IMG_071_crop.JPG	IMG_099_crop.JPG	11	23	D	L2	L	94	1	1	D94	0.4886157448053847	0.29640035118525	0.20398009950248708	0.0541136702695147	0.5826166407834752	0.4886157448053847	11.580258567499788	False	False	9.997179480937621	False	False	(9.939, 11.596]	False
764	IMG_071_crop.JPG	IMG_099_crop.JPG	12	23	C	H1	H	95	1	1	C95	0.4906561507284469	0.25807865045459505	0.17250520319859747	0.044818094231859514	0.6485205920946286	0.4906561507284469	11.567005370247033	False	False	10.348728154231077	False	False	(9.939, 11.596]	False
765	IMG_071_crop.JPG	IMG_099_crop.JPG	13	23	D	L2	L	95	1	1	D95	0.474348327566321	0.2837831603229528	0.1842906574394459	0.05718390169236249	0.6115980284420675	0.474348327566321	11.639340708652231	False	False	10.134426320220927	False	False	(9.939, 11.596]	False
766	IMG_071_crop.JPG	IMG_099_crop.JPG	14	23	C	H1	H	96	1	1	C96	0.48059388364399297	0.2645525699991934	0.17156459291535536	0.0501380914595321	0.6430888480815322	0.48059388364399297	11.473705749619416	False	False	10.60177078840771	False	False	(9.939, 11.596]	False
767	IMG_071_crop.JPG	IMG_099_crop.JPG	15	23	D	L2	L	96	1	1	D96	0.47079053843759744	0.2867724867724871	0.20666044195455968	0.05052450942985881	0.5614149372033259	0.47079053843759744	11.553149275598548	False	False	10.672425341971495	False	False	(9.939, 11.596]	False
776	IMG_072_crop.JPG	IMG_100_crop.JPG	8	0	A	L1	L	5	16	1	A5	0.4546018407362946	0.17594037615046068	0.09630852340936365	0.03757643746627909	0.7871860464223301	0.4546018407362946	11.711236767793784	False	False	5.754887502163468	False	False	(4.97, 6.626]	False
777	IMG_072_crop.JPG	IMG_100_crop.JPG	9	0	B	M1	M	5	16	1	B5	0.5077497665732956	0.27643467643467684	0.187818717230482	0.0466347565291624	0.6274649730154861	0.5077497665732956	11.901244032467376	False	False	10.080817527608327	False	False	(9.939, 11.596]	False
778	IMG_072_crop.JPG	IMG_100_crop.JPG	10	0	A	L1	L	6	16	1	A6	0.5192217040268773	0.2791033548969466	0.1962489343563516	0.043282374103984333	0.6200632204315614	0.5192217040268773	11.838416075797337	False	False	10.079484783826816	False	False	(9.939, 11.596]	False
779	IMG_072_crop.JPG	IMG_100_crop.JPG	11	0	B	M1	M	6	16	1	B6	0.4969921469847392	0.2583888971205619	0.1749197411962273	0.043596689381528636	0.6464917100602812	0.4969921469847392	11.711666973564347	False	False	10.271463027904375	False	False	(9.939, 11.596]	False
780	IMG_072_crop.JPG	IMG_100_crop.JPG	12	0	A	L1	L	7	16	1	A7	0.49895958383353245	0.28090236094437776	0.19742897158863604	0.04744983607588157	0.601437375742201	0.49895958383353245	11.73893668167614	False	False	9.933690654952233	False	False	(8.283, 9.939]	False
781	IMG_072_crop.JPG	IMG_100_crop.JPG	13	0	B	M1	M	7	16	1	B7	0.4728121121866475	0.27725986597170527	0.18736162819558247	0.05405295729685471	0.6010241366877359	0.4728121121866475	11.674192268145683	False	False	10.524541715035848	False	False	(9.939, 11.596]	False
782	IMG_072_crop.JPG	IMG_100_crop.JPG	14	0	A	L1	L	8	16	1	A8	0.5197469955724212	0.30275774826059515	0.21657179000632545	0.04789072093805923	0.5805811089224909	0.5197469955724212	11.920725019751181	False	False	10.481799431665753	False	False	(9.939, 11.596]	False
784	IMG_072_crop.JPG	IMG_100_crop.JPG	0	1	C	H1	H	1	16	1	C1	0.3793208511474769	0.2568774878372405	0.1728930168558653	0.0723588080839221	0.5436158417096056	0.3793208511474769	10.488844346457336	False	False	9.259743263690781	False	False	(8.283, 9.939]	False
792	IMG_072_crop.JPG	IMG_100_crop.JPG	8	1	C	H1	H	5	16	1	C5	0.509364865539092	0.2923115302100485	0.20092800478970257	0.051212181684092105	0.6029543277690051	0.509364865539092	11.80332391904149	False	False	10.505811553919594	False	False	(9.939, 11.596]	False
794	IMG_072_crop.JPG	IMG_100_crop.JPG	10	1	C	H1	H	6	16	1	C6	0.4802433184494927	0.2629004076878276	0.17749304342198952	0.04826037853733887	0.6246352508436774	0.4802433184494927	11.658211482751796	False	False	10.749031382040204	False	False	(9.939, 11.596]	False
795	IMG_072_crop.JPG	IMG_100_crop.JPG	11	1	D	L2	L	6	16	1	D6	0.4728404875463703	0.2674880763116065	0.18033916269210418	0.05095356673136467	0.614572799661033	0.4728404875463703	11.50382573799575	False	False	10.03342300153745	False	False	(9.939, 11.596]	False
796	IMG_072_crop.JPG	IMG_100_crop.JPG	12	1	C	H1	H	7	16	1	C7	0.30096604495456714	0.1976853180296507	0.12306073648971758	0.07481340876112598	0.5758667030467124	0.30096604495456714	10.79685079526716	False	False	0.0	False	False	(-0.0133, 1.657]	False
797	IMG_072_crop.JPG	IMG_100_crop.JPG	13	1	D	L2	L	7	16	1	D7	0.4727501256913018	0.2707893413775766	0.18260432378079394	0.05113007041659494	0.6105756744659675	0.4727501256913018	11.77313920671969	False	False	10.265615046484458	False	False	(9.939, 11.596]	False
798	IMG_072_crop.JPG	IMG_100_crop.JPG	14	1	C	H1	H	8	16	1	C8	0.50813095880554	0.28870300413743494	0.199802122683936	0.04828887437296249	0.6043549726397485	0.50813095880554	11.734286232096347	False	False	11.114393054867307	False	False	(9.939, 11.596]	False
800	IMG_072_crop.JPG	IMG_100_crop.JPG	0	2	A	L1	L	9	16	1	A9	0.44879499787531085	0.2951132155648642	0.21637831603229532	0.059836398419626846	0.5197895467650057	0.44879499787531085	11.227615943414223	False	False	9.177419537989236	False	False	(8.283, 9.939]	False
811	IMG_072_crop.JPG	IMG_100_crop.JPG	11	2	B	M1	M	14	16	1	B14	0.4518862864294648	0.23479349186483134	0.15400202634245205	0.04648063493926235	0.6550715533115179	0.4518862864294648	11.505811553919594	False	False	9.905387005018131	False	False	(8.283, 9.939]	False
812	IMG_072_crop.JPG	IMG_100_crop.JPG	12	2	A	L1	L	15	16	1	A15	0.35470750283584523	0.2509155728407065	0.16115702479338836	0.08148561079502752	0.5366207918020763	0.35470750283584523	10.99081307915361	False	False	8.909893083770042	False	False	(8.283, 9.939]	False
815	IMG_072_crop.JPG	IMG_100_crop.JPG	15	2	B	M1	M	16	16	1	B16	0.38575737987502684	0.24940745528980815	0.1773109243697475	0.0600897196866302	0.5334725550066071	0.38575737987502684	11.227014193649133	False	False	10.900866807980748	False	False	(9.939, 11.596]	False
825	IMG_072_crop.JPG	IMG_100_crop.JPG	9	3	D	L2	L	13	16	1	D13	0.5292538491906827	0.29839452559547347	0.21264640084221628	0.04526522679266005	0.5968595960870632	0.5292538491906827	11.749450465569916	False	False	10.612868497291041	False	False	(9.939, 11.596]	False
826	IMG_072_crop.JPG	IMG_100_crop.JPG	10	3	C	H1	H	14	16	1	C14	0.411733746130031	0.18112487100103236	0.09452012383900925	0.047834231026277804	0.7614659376068313	0.411733746130031	11.223398414711628	False	False	5.554588851677638	False	False	(4.97, 6.626]	False
827	IMG_072_crop.JPG	IMG_100_crop.JPG	11	3	D	L2	L	14	16	1	D14	0.49957674699835897	0.2705191327632376	0.18272436727995148	0.04649483724207815	0.6321690637957134	0.49957674699835897	11.691743519171276	False	False	10.252665432450248	False	False	(9.939, 11.596]	False
828	IMG_072_crop.JPG	IMG_100_crop.JPG	12	3	C	H1	H	15	16	1	C15	0.37347612958226784	0.20414535379369161	0.11479113384484242	0.0621651500085138	0.6754123397142459	0.37347612958226784	10.759888183221834	False	False	1.584962500721156	False	False	(-0.0133, 1.657]	False
830	IMG_072_crop.JPG	IMG_100_crop.JPG	14	3	C	H1	H	16	16	1	C16	0.3583839581172518	0.21600237072158893	0.13095273373833197	0.06682625291800678	0.6192034294233071	0.3583839581172518	9.535275376620802	False	False	0.0	False	False	(-0.0133, 1.657]	False
831	IMG_072_crop.JPG	IMG_100_crop.JPG	15	3	D	L2	L	16	16	1	D16	0.4820427606070678	0.28428049185776016	0.21021380303533813	0.0458987352301699	0.5603712463206051	0.4820427606070678	11.782588759494963	False	False	10.754887502163468	False	False	(9.939, 11.596]	False
832	IMG_072_crop.JPG	IMG_100_crop.JPG	0	4	A	L1	L	17	16	1	A17	0.3767156862745096	0.26948529411764727	0.19877450980392147	0.06833391358377515	0.47095007694148255	0.3767156862745096	10.3151495622563	False	False	9.238404739325079	False	False	(8.283, 9.939]	False
840	IMG_072_crop.JPG	IMG_100_crop.JPG	8	4	A	L1	L	21	16	1	A21	0.5105924978687125	0.30122549019607897	0.2209825234441606	0.04732598999376993	0.5654757980931324	0.5105924978687125	11.526010107061737	False	False	9.958552715431011	False	False	(9.939, 11.596]	False
843	IMG_072_crop.JPG	IMG_100_crop.JPG	11	4	B	M1	M	22	16	1	B22	0.4887867647058824	0.250745506535948	0.16718750000000035	0.04376490284220891	0.6563359705370339	0.4887867647058824	11.621136113274641	False	False	10.032045726930809	False	False	(9.939, 11.596]	False
844	IMG_072_crop.JPG	IMG_100_crop.JPG	12	4	A	L1	L	23	16	1	A23	0.4860596293311839	0.26755842062852575	0.1819822723609996	0.04817369949439198	0.6232019075694083	0.4860596293311839	11.41256984680521	False	False	10.246740598493144	False	False	(9.939, 11.596]	False
845	IMG_072_crop.JPG	IMG_100_crop.JPG	13	4	B	M1	M	23	16	1	B23	0.44875957551479406	0.25907653383934237	0.17423571579169309	0.05281202506079211	0.6068153674811276	0.44875957551479406	11.466586337719244	False	False	10.54882190845875	False	False	(9.939, 11.596]	False
847	IMG_072_crop.JPG	IMG_100_crop.JPG	15	4	B	M1	M	24	16	1	B24	0.4821400560224089	0.2594621848739502	0.18841456582633093	0.04055585284886392	0.6074720340160056	0.4821400560224089	11.611485943240922	False	False	11.047123912114026	False	False	(9.939, 11.596]	False
848	IMG_072_crop.JPG	IMG_100_crop.JPG	0	5	C	H1	H	17	16	1	C17	0.43076677825601745	0.27428662521919356	0.1876932886975929	0.06332044352623424	0.5666322638624495	0.43076677825601745	10.78053976747196	False	False	9.643856189774725	False	False	(8.283, 9.939]	False
852	IMG_072_crop.JPG	IMG_100_crop.JPG	4	5	C	H1	H	19	16	1	C19	0.3614280055456528	0.24253317488611625	0.16495345612992707	0.07308607673222153	0.5261531789381667	0.3614280055456528	11.085472459181283	False	False	10.543031820255237	False	False	(9.939, 11.596]	False
856	IMG_072_crop.JPG	IMG_100_crop.JPG	8	5	C	H1	H	21	16	1	C21	0.44195166438668465	0.28223134214926254	0.20735674114607033	0.05483124807933001	0.5250845860179096	0.44195166438668465	11.398743691938193	False	False	10.409390936137703	False	False	(9.939, 11.596]	False
858	IMG_072_crop.JPG	IMG_100_crop.JPG	10	5	C	H1	H	22	16	1	C22	0.5142139900943072	0.27331569305923104	0.18557568356062154	0.044651635704877735	0.6378615311908687	0.5142139900943072	11.63254087654689	False	False	10.568906154502084	False	False	(9.939, 11.596]	False
859	IMG_072_crop.JPG	IMG_100_crop.JPG	11	5	D	L2	L	22	16	1	D22	0.4953242835595774	0.27859225741578675	0.18694821518350901	0.049930712729328655	0.6214402251475293	0.4953242835595774	11.576956664706092	False	False	9.988684686772165	False	False	(9.939, 11.596]	False
860	IMG_072_crop.JPG	IMG_100_crop.JPG	12	5	C	H1	H	23	16	1	C23	0.45256486432957044	0.26753812636165597	0.18262032085561533	0.05468997789823514	0.5932167967043772	0.45256486432957044	11.410981267043796	False	False	10.812177305514448	False	False	(9.939, 11.596]	False
861	IMG_072_crop.JPG	IMG_100_crop.JPG	13	5	D	L2	L	23	16	1	D23	0.5344300432037228	0.3108230862966657	0.23157195081422455	0.04372187261608648	0.5660323761607109	0.5344300432037228	11.6640027628865	False	False	10.484822894262146	False	False	(9.939, 11.596]	False
872	IMG_072_crop.JPG	IMG_100_crop.JPG	8	6	A	L1	L	29	16	1	A29	0.5091963545981774	0.30550952775476425	0.221389119027893	0.049424964162692965	0.5623726229778148	0.5091963545981774	11.802112418586066	False	False	10.219168520462162	False	False	(9.939, 11.596]	False
873	IMG_072_crop.JPG	IMG_100_crop.JPG	9	6	B	M1	M	29	16	1	B29	0.4260687881710058	0.2554484088717451	0.16837029893924751	0.057500873972913355	0.5970765282913079	0.4260687881710058	11.510269670898177	False	False	10.064742764750257	False	False	(9.939, 11.596]	False
875	IMG_072_crop.JPG	IMG_100_crop.JPG	11	6	B	M1	M	30	16	1	B30	0.4735294117647059	0.2537433155080214	0.1590909090909092	0.050416065903896315	0.6616350808211677	0.4735294117647059	11.56081046872794	False	False	10.225207436943501	False	False	(9.939, 11.596]	False
877	IMG_072_crop.JPG	IMG_100_crop.JPG	13	6	B	M1	M	31	16	1	B31	0.38696287025448445	0.24167709637046278	0.14958281184814318	0.0674832683507106	0.6014566093281225	0.38696287025448445	11.422064766172813	False	False	10.618385502258606	False	False	(9.939, 11.596]	False
878	IMG_072_crop.JPG	IMG_100_crop.JPG	14	6	A	L1	L	32	16	1	A32	0.43633392751039773	0.2732917409387996	0.18547237076648804	0.059740791663939856	0.5730232178211391	0.43633392751039773	11.521600439723727	False	False	10.439830883981392	False	False	(9.939, 11.596]	False
879	IMG_072_crop.JPG	IMG_100_crop.JPG	15	6	B	M1	M	32	16	1	B32	0.46364931937687326	0.26395400265369334	0.1891002014841031	0.04626014378534168	0.589599865469236	0.46364931937687326	11.33427328530719	False	False	11.136350341454156	False	False	(9.939, 11.596]	False
880	IMG_072_crop.JPG	IMG_100_crop.JPG	0	7	C	H1	H	25	16	1	C25	0.46679144385026755	0.3063101604278075	0.21679144385026725	0.06156047656551271	0.5384782687833386	0.46679144385026755	11.16867211813223	False	False	9.370687406807217	False	False	(8.283, 9.939]	False
890	IMG_072_crop.JPG	IMG_100_crop.JPG	10	7	C	H1	H	30	16	1	C30	0.38231000429368817	0.18660369257191955	0.10135966795477286	0.05432607047989672	0.722530516357297	0.38231000429368817	11.072802534544207	False	False	6.129283016944966	False	False	(4.97, 6.626]	False
891	IMG_072_crop.JPG	IMG_100_crop.JPG	11	7	D	L2	L	30	16	1	D30	0.3267379679144386	0.21497326203208564	0.13983957219251344	0.06840730040571684	0.5643461357231028	0.3267379679144386	11.268542000300123	False	False	10.134426320220927	False	False	(9.939, 11.596]	False
893	IMG_072_crop.JPG	IMG_100_crop.JPG	13	7	D	L2	L	31	16	1	D31	0.5082443351980563	0.29574504153246317	0.2050969090806353	0.05039955997606623	0.596011698033777	0.5082443351980563	11.495355392235982	False	False	9.92481250360578	False	False	(8.283, 9.939]	False
895	IMG_072_crop.JPG	IMG_100_crop.JPG	15	7	D	L2	L	32	16	1	D32	0.4776997366110626	0.28917178811823213	0.205882352941176	0.05165963451580206	0.5648633242684007	0.4776997366110626	11.461990950585571	False	False	10.436711542137214	False	False	(9.939, 11.596]	False
904	IMG_072_crop.JPG	IMG_100_crop.JPG	8	8	A	L1	L	37	16	1	A37	0.5751842138129133	0.3059572873735486	0.22389159485450275	0.03892840079403181	0.6107188598797803	0.5751842138129133	11.956013078088098	False	False	10.287712379549449	False	False	(9.939, 11.596]	False
905	IMG_072_crop.JPG	IMG_100_crop.JPG	9	8	B	M1	M	37	16	1	B37	0.40412440838404295	0.2500338066260989	0.1627450980392157	0.06100793668997971	0.5945265409018555	0.40412440838404295	11.260919533662905	False	False	9.684748620421626	False	False	(8.283, 9.939]	False
906	IMG_072_crop.JPG	IMG_100_crop.JPG	10	8	A	L1	L	38	16	1	A38	0.4315194665762563	0.20223766740125504	0.11354466858789623	0.04953710131053979	0.726849732445396	0.4315194665762563	11.228818690495881	False	False	6.321928094887363	False	False	(4.97, 6.626]	False
907	IMG_072_crop.JPG	IMG_100_crop.JPG	11	8	B	M1	M	38	16	1	B38	0.5023127199597786	0.24949723479135216	0.16020613373554515	0.04364689500049534	0.679867566694871	0.5023127199597786	11.62296694479051	False	False	10.366322214245816	False	False	(9.939, 11.596]	False
908	IMG_072_crop.JPG	IMG_100_crop.JPG	12	8	A	L1	L	39	16	1	A39	0.4589147286821701	0.27069970106905833	0.18189187819830804	0.055732707367771465	0.5978874228163866	0.4589147286821701	11.341518823245243	False	False	10.480790201095816	False	False	(9.939, 11.596]	False
909	IMG_072_crop.JPG	IMG_100_crop.JPG	13	8	B	M1	M	39	16	1	B39	0.5372797220153893	0.27240009928021863	0.1846860263092581	0.041417526221094486	0.656711056585548	0.5372797220153893	11.786269627648466	False	False	10.852529509404196	False	False	(9.939, 11.596]	False
910	IMG_072_crop.JPG	IMG_100_crop.JPG	14	8	A	L1	L	40	16	1	A40	0.45312401487926285	0.28409305844524335	0.19643149864447415	0.0598092397881072	0.561169240552389	0.45312401487926285	11.283088353024002	False	False	9.977279923499916	False	False	(9.939, 11.596]	False
921	IMG_072_crop.JPG	IMG_100_crop.JPG	9	9	D	L2	L	37	16	1	D37	0.5596194913609013	0.31077460687245156	0.2132401475441658	0.04691883868590178	0.6190408672921636	0.5596194913609013	11.84979602224561	False	False	10.293471648838134	False	False	(9.939, 11.596]	False
922	IMG_072_crop.JPG	IMG_100_crop.JPG	10	9	C	H1	H	38	16	1	C38	0.419939668174962	0.2571644042232272	0.16971342383107055	0.06045014711485226	0.5922273999997911	0.419939668174962	11.345405246717796	False	False	10.659103963473662	False	False	(9.939, 11.596]	False
927	IMG_072_crop.JPG	IMG_100_crop.JPG	15	9	D	L2	L	40	16	1	D40	0.48251347322554783	0.316569200779727	0.24116500401330104	0.052829947685390684	0.4981521657858332	0.48251347322554783	11.395534135462302	False	False	10.79766152585376	False	False	(9.939, 11.596]	False
928	IMG_072_crop.JPG	IMG_100_crop.JPG	0	10	A	L1	L	41	16	1	A41	0.3360425086064961	0.23746445142942668	0.14671456368807043	0.08311410202517876	0.5628070414441326	0.3360425086064961	10.95492329203032	False	False	9.792790294301064	False	False	(8.283, 9.939]	False
936	IMG_072_crop.JPG	IMG_100_crop.JPG	8	10	A	L1	L	45	16	1	A45	0.5572958017562849	0.33277998315890783	0.24846625766871192	0.04564889171855791	0.5536325348791257	0.5572958017562849	11.843921051289035	False	False	9.967226258835993	False	False	(9.939, 11.596]	False
937	IMG_072_crop.JPG	IMG_100_crop.JPG	9	10	B	M1	M	45	16	1	B45	0.4139081719644375	0.2572402874193153	0.16626476677627539	0.06389819140690141	0.5928845721459806	0.4139081719644375	11.53818893205242	False	False	10.319672120946995	False	False	(9.939, 11.596]	False
938	IMG_072_crop.JPG	IMG_100_crop.JPG	10	10	A	L1	L	46	16	1	A46	0.5286406697510467	0.28259528530513345	0.19824851288830184	0.04302020272289977	0.6244013240968558	0.5286406697510467	11.569380959522295	False	False	9.961449694398196	False	False	(9.939, 11.596]	False
939	IMG_072_crop.JPG	IMG_100_crop.JPG	11	10	B	M1	M	46	16	1	B46	0.5246740320493672	0.2603563252712256	0.17439036528316967	0.04092399221501555	0.6673217512179925	0.5246740320493672	11.60917873814198	False	False	10.27262978497637	False	False	(9.939, 11.596]	False
940	IMG_072_crop.JPG	IMG_100_crop.JPG	12	10	A	L1	L	47	16	1	A47	0.4063865546218489	0.24593837535013993	0.15624649859943973	0.06132617130776779	0.6112926070534186	0.4063865546218489	11.393390457443987	False	False	10.582141981658777	False	False	(9.939, 11.596]	False
941	IMG_072_crop.JPG	IMG_100_crop.JPG	13	10	B	M1	M	47	16	1	B47	0.40131694468832274	0.2338015803336254	0.12630962832894327	0.06603774780202856	0.6779945363990081	0.40131694468832274	11.32755264408124	False	False	3.169925001442312	True	False	(1.657, 3.313]	False
942	IMG_072_crop.JPG	IMG_100_crop.JPG	14	10	A	L1	L	48	16	1	A48	0.48732163022277064	0.2738733189610923	0.18705471717482855	0.05031955914108284	0.6112724232730369	0.48732163022277064	11.246146774635864	False	False	10.66622400280318	False	False	(9.939, 11.596]	False
943	IMG_072_crop.JPG	IMG_100_crop.JPG	15	10	B	M1	M	48	16	1	B48	0.5073811723642335	0.2715840262806695	0.20447592649625324	0.03738045028584809	0.5953714630815495	0.5073811723642335	11.558420713268664	False	False	11.043027283594547	False	False	(9.939, 11.596]	False
953	IMG_072_crop.JPG	IMG_100_crop.JPG	9	11	D	L2	L	45	16	1	D45	0.5220246238030094	0.317829457364341	0.21730506155950716	0.05564278249494539	0.5834671674381842	0.5220246238030094	11.43306376512207	False	False	10.12023787734196	False	False	(9.939, 11.596]	False
954	IMG_072_crop.JPG	IMG_100_crop.JPG	10	11	C	H1	H	46	16	1	C46	0.34866842259291747	0.22142230026338877	0.1261340357038338	0.07224597027250225	0.6358605893842683	0.34866842259291747	10.808159772868375	False	False	5.78135971352466	False	False	(4.97, 6.626]	False
955	IMG_072_crop.JPG	IMG_100_crop.JPG	11	11	D	L2	L	46	16	1	D46	0.47325168975439963	0.26681389279261203	0.17668473532757828	0.0526876856620943	0.6234907997963086	0.47325168975439963	11.427312844134963	False	False	10.505811553919594	False	False	(9.939, 11.596]	False
956	IMG_072_crop.JPG	IMG_100_crop.JPG	12	11	C	H1	H	47	16	1	C47	0.5180288044421312	0.27378101683151107	0.17896928682977584	0.046709403414398824	0.6534716246754064	0.5180288044421312	11.702605602110248	False	False	10.972261848733291	False	False	(9.939, 11.596]	False
958	IMG_072_crop.JPG	IMG_100_crop.JPG	14	11	C	H1	H	48	16	1	C48	0.5174013465035134	0.2785886284338302	0.19294314216914882	0.04466128303889599	0.6251541866403295	0.5174013465035134	11.460967762570421	False	False	11.271463027904375	False	False	(9.939, 11.596]	False
959	IMG_072_crop.JPG	IMG_100_crop.JPG	15	11	D	L2	L	48	16	1	D48	0.43733412556942	0.1795999207763918	0.10527827292533197	0.03819411877619382	0.7572009128281928	0.43733412556942	11.337621901992508	False	False	0.0	False	False	(-0.0133, 1.657]	False
960	IMG_072_crop.JPG	IMG_100_crop.JPG	0	12	A	L1	L	49	16	1	A49	0.44801718440185073	0.2976096056400091	0.20636704119850208	0.06693589267654261	0.544585259024983	0.44801718440185073	11.345959596404112	False	False	9.543031820255237	False	False	(8.283, 9.939]	False
961	IMG_072_crop.JPG	IMG_100_crop.JPG	1	12	B	M1	M	49	16	1	B49	0.5143125513678524	0.33493013972055896	0.2268404367735115	0.06351287638159747	0.5599914058475463	0.5143125513678524	11.350939181546432	False	False	9.779719355143405	False	False	(8.283, 9.939]	False
966	IMG_072_crop.JPG	IMG_100_crop.JPG	6	12	A	L1	L	52	16	1	A52	0.3738562091503268	0.27712418300653596	0.1699346405228758	0.08784271284271285	0.5449607955632052	0.3738562091503268	11.54978466794786	False	False	9.873444112515376	False	False	(8.283, 9.939]	False
971	IMG_072_crop.JPG	IMG_100_crop.JPG	11	12	B	M1	M	54	16	1	B54	0.5054766734279919	0.26693711967545636	0.16375929682217716	0.050287118348050656	0.6748615392827685	0.5054766734279919	11.718104713121757	False	False	10.479780264029099	False	False	(9.939, 11.596]	False
973	IMG_072_crop.JPG	IMG_100_crop.JPG	13	12	B	M1	M	55	16	1	B55	0.4807017543859649	0.2553147574819401	0.1680082559339525	0.04679235963874061	0.6487234106549598	0.4807017543859649	11.65508344519798	False	False	10.590587049915035	False	False	(9.939, 11.596]	False
974	IMG_072_crop.JPG	IMG_100_crop.JPG	14	12	A	L1	L	56	16	1	A56	0.5495489655917473	0.317603845946092	0.23457030194998144	0.044602120039941455	0.5719268660428733	0.5495489655917473	11.5401280385821	False	False	10.681238411777805	False	False	(9.939, 11.596]	False
976	IMG_072_crop.JPG	IMG_100_crop.JPG	0	13	C	H1	H	49	16	1	C49	0.47144231925899194	0.2993744737158668	0.2105256826657045	0.06000495930879019	0.5553165714528171	0.47144231925899194	11.011227255423254	False	False	9.778077129535358	False	False	(8.283, 9.939]	False
987	IMG_072_crop.JPG	IMG_100_crop.JPG	11	13	D	L2	L	54	16	1	D54	0.5605882352941179	0.31827450980392114	0.2150196078431368	0.049837248561501346	0.6164856119433832	0.5605882352941179	11.758223214726724	False	False	10.44604940671655	False	False	(9.939, 11.596]	False
989	IMG_072_crop.JPG	IMG_100_crop.JPG	13	13	D	L2	L	55	16	1	D55	0.5536173089925632	0.31108857336037876	0.20121703853955358	0.05197057680951327	0.6364730642450213	0.5536173089925632	11.73047013718422	False	False	10.64565843240871	False	False	(9.939, 11.596]	False
1000	IMG_072_crop.JPG	IMG_100_crop.JPG	8	14	A	L1	L	61	16	1	A61	0.5633247009495622	0.33858675545689976	0.24915525958811172	0.047763842299925446	0.5566296194843032	0.5633247009495622	11.81698362325538	False	False	10.281930026955443	False	False	(9.939, 11.596]	False
1002	IMG_072_crop.JPG	IMG_100_crop.JPG	10	14	A	L1	L	62	16	1	A62	0.567678912720323	0.3220499752247471	0.22333120974021398	0.04773351585394285	0.6072737578740117	0.567678912720323	11.706496018061188	False	False	10.617467465294196	False	False	(9.939, 11.596]	False
1003	IMG_072_crop.JPG	IMG_100_crop.JPG	11	14	B	M1	M	62	16	1	B62	0.5279916081659	0.28637133865892045	0.1947712418300654	0.045950791234818864	0.6310114474460867	0.5279916081659	11.721526464007477	False	False	10.642051692927977	False	False	(9.939, 11.596]	False
1004	IMG_072_crop.JPG	IMG_100_crop.JPG	12	14	A	L1	L	63	16	1	A63	0.5336048265460023	0.34855706385118196	0.26234288587229776	0.054004801828266426	0.5078634584924034	0.5336048265460023	11.44190670454224	False	False	9.719388820942083	False	False	(8.283, 9.939]	False
1006	IMG_072_crop.JPG	IMG_100_crop.JPG	14	14	A	L1	L	64	16	1	A64	0.4970072239422083	0.2977001326846534	0.2051747014595313	0.05391035508605936	0.584666799993297	0.4970072239422083	11.311180660053354	False	False	10.828136484194108	False	False	(9.939, 11.596]	False
1007	IMG_072_crop.JPG	IMG_100_crop.JPG	15	14	B	M1	M	64	16	1	B64	0.5314119617696311	0.2844910828653075	0.21249384175780925	0.037738013995443714	0.5991925274446795	0.5314119617696311	11.640244936222345	False	False	11.224001674198105	False	False	(9.939, 11.596]	False
1008	IMG_072_crop.JPG	IMG_100_crop.JPG	0	15	C	H1	H	57	16	1	C57	0.4143621084797549	0.2866819455054749	0.18945760122230684	0.07259968463500437	0.5435333305849829	0.4143621084797549	11.199672344836364	False	False	10.171176797651771	False	False	(9.939, 11.596]	False
1017	IMG_072_crop.JPG	IMG_100_crop.JPG	9	15	D	L2	L	61	16	1	D61	0.562445995347291	0.319258889996677	0.22115320704553013	0.048046574741425395	0.6065283888612564	0.562445995347291	11.787902559391432	False	False	10.60177078840771	False	False	(9.939, 11.596]	False
1020	IMG_072_crop.JPG	IMG_100_crop.JPG	12	15	C	H1	H	63	16	1	C63	0.41126219331953845	0.20381318356488387	0.11073997438171276	0.05801387122224505	0.7122078382570697	0.41126219331953845	10.932214751968385	False	False	6.475733430966398	False	False	(4.97, 6.626]	False
1021	IMG_072_crop.JPG	IMG_100_crop.JPG	13	15	D	L2	L	63	16	1	D63	0.5689741750358687	0.31137015781922583	0.2281802965088478	0.04066327923555686	0.5990841855014152	0.5689741750358687	11.738514532429267	False	False	10.505811553919594	False	False	(9.939, 11.596]	False
1022	IMG_072_crop.JPG	IMG_100_crop.JPG	14	15	C	H1	H	64	16	1	C64	0.4209515278192495	0.2322683388076048	0.13103413954414284	0.06171019906595358	0.6746576010840156	0.4209515278192495	10.835260918627489	False	False	6.614709844115208	False	False	(4.97, 6.626]	False
1025	IMG_072_crop.JPG	IMG_100_crop.JPG	1	16	B	M1	M	65	16	1	B65	0.32081768877763833	0.2257405089695448	0.12261159783062141	0.08719341393209781	0.6162171281074771	0.32081768877763833	11.151650829973422	False	False	9.810571634741146	False	False	(8.283, 9.939]	False
1034	IMG_072_crop.JPG	IMG_100_crop.JPG	10	16	A	L1	L	70	16	1	A70	0.5724015922158333	0.3347486362966246	0.2455255786525139	0.04567184492631234	0.5709673455376446	0.5724015922158333	11.687813062564931	False	False	10.295768934420508	False	False	(9.939, 11.596]	False
1036	IMG_072_crop.JPG	IMG_100_crop.JPG	12	16	A	L1	L	71	16	1	A71	0.43601507455349786	0.22230596974165778	0.12649516631165017	0.05581952375090844	0.6979407795141883	0.43601507455349786	11.068778277985412	False	False	6.954196310386875	False	False	(6.626, 8.283]	False
1037	IMG_072_crop.JPG	IMG_100_crop.JPG	13	16	B	M1	M	71	16	1	B71	0.5279319274879762	0.27320261437908505	0.17590331730176306	0.04615382970401573	0.6662383569724208	0.5279319274879762	11.706927639617403	False	False	10.868822554774999	False	False	(9.939, 11.596]	False
1038	IMG_072_crop.JPG	IMG_100_crop.JPG	14	16	A	L1	L	72	16	1	A72	0.5227480465870556	0.31604501449702693	0.22106246007174793	0.05326545485688062	0.5771174526646601	0.5227480465870556	11.3292357417338	False	False	10.642954223480332	False	False	(9.939, 11.596]	False
1039	IMG_072_crop.JPG	IMG_100_crop.JPG	15	16	B	M1	M	72	16	1	B72	0.5303397694955845	0.2824527266377294	0.2155665319562943	0.03532292254740293	0.5937751112369448	0.5303397694955845	11.705200378063116	False	False	11.000704269011246	False	False	(9.939, 11.596]	False
1040	IMG_072_crop.JPG	IMG_100_crop.JPG	0	17	C	H1	H	65	16	1	C65	0.31513100815547457	0.225177858754121	0.12904737116085335	0.08789892926499421	0.5876909985684954	0.31513100815547457	11.066089190457772	False	False	10.038918989292302	False	False	(9.939, 11.596]	False
1052	IMG_072_crop.JPG	IMG_100_crop.JPG	12	17	C	H1	H	71	16	1	C71	0.44973471741637855	0.20790080738177658	0.11803921568627453	0.0468198328328912	0.7330951654391102	0.44973471741637855	11.053925881531105	False	False	6.794415866350106	False	False	(6.626, 8.283]	False
1054	IMG_072_crop.JPG	IMG_100_crop.JPG	14	17	C	H1	H	72	16	1	C72	0.44414537023035405	0.3162457785170625	0.22782398306366258	0.07100601665493564	0.4865547336589411	0.44414537023035405	10.45532722030456	False	False	10.477758266443889	False	False	(9.939, 11.596]	False
1067	IMG_072_crop.JPG	IMG_100_crop.JPG	11	18	B	M1	M	78	16	1	B78	0.5175184828029579	0.34239794278367075	0.2336869173899067	0.06375654404557148	0.5487205520221398	0.5175184828029579	11.371232128369622	False	False	10.731319031025064	False	False	(9.939, 11.596]	False
1068	IMG_072_crop.JPG	IMG_100_crop.JPG	12	18	A	L1	L	79	16	1	A79	0.5466566113624942	0.3197335344394169	0.22204625439919512	0.05034296789086983	0.5932767434212042	0.5466566113624942	11.531381460516313	False	False	10.303780748177102	False	False	(9.939, 11.596]	False
1070	IMG_072_crop.JPG	IMG_100_crop.JPG	14	18	A	L1	L	80	16	1	A80	0.39363940698230504	0.21274509803921526	0.12749880439980843	0.0567185376204518	0.6659646346465065	0.39363940698230504	11.080151309614088	False	False	10.434628227636725	False	False	(9.939, 11.596]	False
1071	IMG_072_crop.JPG	IMG_100_crop.JPG	15	18	B	M1	M	80	16	1	B80	0.5081261901085898	0.27392311255210783	0.20609335597756198	0.037466370126536225	0.5940322696018756	0.5081261901085898	11.513727595952437	False	False	10.632995197142957	False	False	(9.939, 11.596]	False
1072	IMG_072_crop.JPG	IMG_100_crop.JPG	0	19	C	H1	H	73	16	1	C73	0.44019607843137254	0.307516339869281	0.20424836601307192	0.07303280968591576	0.5357010738903764	0.44019607843137254	11.052568050804153	False	False	10.227615943414223	False	False	(9.939, 11.596]	False
1074	IMG_072_crop.JPG	IMG_100_crop.JPG	2	19	C	H1	H	74	16	1	C74	0.3912703778829538	0.24868154158215022	0.1465554804297198	0.07465210836113849	0.614044704979259	0.3912703778829538	11.122827994807666	False	False	6.714245517666122	False	False	(6.626, 8.283]	False
1083	IMG_072_crop.JPG	IMG_100_crop.JPG	11	19	D	L2	L	78	16	1	D78	0.4547899159663866	0.2922689075630252	0.2035574229691872	0.06020240656828237	0.5474631411991343	0.4547899159663866	11.59618975614441	False	False	10.187352073200497	False	False	(9.939, 11.596]	False
1084	IMG_072_crop.JPG	IMG_100_crop.JPG	12	19	C	H1	H	79	16	1	C79	0.5073882352941173	0.29071372549019625	0.20141176470588237	0.04958799978908458	0.6020776241213468	0.5073882352941173	11.425215903299383	False	False	10.835260918627489	False	False	(9.939, 11.596]	False
1086	IMG_072_crop.JPG	IMG_100_crop.JPG	14	19	C	H1	H	80	16	1	C80	0.43135233474833257	0.26286638366686854	0.17814837275116205	0.0577157370463299	0.5845379470707035	0.43135233474833257	11.064742764750257	False	False	11.103943429891558	False	False	(9.939, 11.596]	False
1087	IMG_072_crop.JPG	IMG_100_crop.JPG	15	19	D	L2	L	80	16	1	D80	0.4767029086516123	0.31813028528947146	0.23906700120806593	0.055606547048474335	0.49978599070066426	0.4767029086516123	11.250298417906333	False	False	10.43567026093655	False	False	(9.939, 11.596]	False
1098	IMG_072_crop.JPG	IMG_100_crop.JPG	10	20	A	L1	L	86	16	1	A86	0.573669467787115	0.32974130828802084	0.22478167737683255	0.05011943376722071	0.6086281785460476	0.573669467787115	11.933690654952233	False	False	10.502831804066744	False	False	(9.939, 11.596]	False
1099	IMG_072_crop.JPG	IMG_100_crop.JPG	11	20	B	M1	M	86	16	1	B86	0.5385508709921738	0.28753681730202857	0.1907094168139359	0.04638860774212331	0.6455886850134036	0.5385508709921738	11.7632123668144	False	False	10.357552004618084	False	False	(9.939, 11.596]	False
1100	IMG_072_crop.JPG	IMG_100_crop.JPG	12	20	A	L1	L	87	16	1	A87	0.5103813304462888	0.2831709370864911	0.19059304703476435	0.04848295895359163	0.6252942400301165	0.5103813304462888	11.473705749619416	False	False	10.124121311829187	False	False	(9.939, 11.596]	False
1101	IMG_072_crop.JPG	IMG_100_crop.JPG	13	20	B	M1	M	87	16	1	B87	0.5004357298474945	0.275599128540305	0.16361655773420472	0.055391719636102454	0.6733740877995769	0.5004357298474945	11.676397887044763	False	False	10.491853096329674	False	False	(9.939, 11.596]	False
1102	IMG_072_crop.JPG	IMG_100_crop.JPG	14	20	A	L1	L	88	16	1	A88	0.5027486793804274	0.2923627898648044	0.2035276210940996	0.04981509293125794	0.5942388556972336	0.5027486793804274	11.290594888082572	False	False	10.221587121264806	False	False	(9.939, 11.596]	False
1103	IMG_072_crop.JPG	IMG_100_crop.JPG	15	20	B	M1	M	88	16	1	B88	0.5015485439458797	0.2707467892817508	0.1998097352148411	0.039195139952385494	0.6014362851927038	0.5015485439458797	11.397139806235604	False	False	10.867278739709661	False	False	(9.939, 11.596]	False
1117	IMG_072_crop.JPG	IMG_100_crop.JPG	13	21	D	L2	L	87	16	1	D87	0.5231507195152739	0.2959522006227386	0.1957249852730791	0.051003591741161036	0.6259824592440619	0.5231507195152739	11.63254087654689	False	False	10.50382573799575	False	False	(9.939, 11.596]	False
1118	IMG_072_crop.JPG	IMG_100_crop.JPG	14	21	C	H1	H	88	16	1	C88	0.5045373521309351	0.2702479338842978	0.18005185545292499	0.046504500550907414	0.6430703095773791	0.5045373521309351	11.339293300180094	False	False	10.658211482751796	False	False	(9.939, 11.596]	False
1132	IMG_072_crop.JPG	IMG_100_crop.JPG	12	22	A	L1	L	95	16	1	A95	0.5659926470588237	0.3189746732026144	0.22467320261437898	0.046079127446092445	0.6029128516901446	0.5659926470588237	11.94104760634058	False	False	10.324180546618742	False	False	(9.939, 11.596]	False
1133	IMG_072_crop.JPG	IMG_100_crop.JPG	13	22	B	M1	M	95	16	1	B95	0.5441940412528654	0.30059842118665697	0.2069646040234276	0.04626254928299882	0.6196979453893157	0.5441940412528654	11.821773981970567	False	False	10.240791332161956	False	False	(9.939, 11.596]	False
1134	IMG_072_crop.JPG	IMG_100_crop.JPG	14	22	A	L1	L	96	16	1	A96	0.446094159588969	0.18387333543042855	0.08793121526685518	0.04490701773264145	0.8024657280204948	0.446094159588969	11.304921669581672	False	False	4.247927513443585	False	False	(3.313, 4.97]	False
1135	IMG_072_crop.JPG	IMG_100_crop.JPG	15	22	B	M1	M	96	16	1	B96	0.4952767313822077	0.29286197237515715	0.20579542161692257	0.05016812867926857	0.5842807216235719	0.4952767313822077	11.054604317960672	False	False	10.51865315567339	False	False	(9.939, 11.596]	False
1149	IMG_072_crop.JPG	IMG_100_crop.JPG	13	23	D	L2	L	95	16	1	D95	0.4931372549019608	0.2519607843137255	0.15718954248366016	0.04700753288745004	0.6812308765237449	0.4931372549019608	11.918490592292311	False	False	10.330916878114618	False	False	(9.939, 11.596]	False
1151	IMG_072_crop.JPG	IMG_100_crop.JPG	15	23	D	L2	L	96	16	1	D96	0.4997766195085628	0.29841151650533637	0.22025316455696164	0.0465592624940898	0.5593458479216659	0.4997766195085628	11.752380646552893	False	False	10.506803437795647	False	False	(9.939, 11.596]	False
1153	IMG_073_crop.JPG	IMG_101_crop.JPG	1	0	B	M1	M	1	35	1	B1	0.42784035600055614	0.29262967598386874	0.19096092337644283	0.07559007932102921	0.5506480806910158	0.42784035600055614	11.162391328756906	False	False	9.665335917185176	False	False	(8.283, 9.939]	False
1155	IMG_073_crop.JPG	IMG_101_crop.JPG	3	0	B	M1	M	2	35	1	B2	0.5902870426521117	0.4009904992925007	0.29663432383262633	0.05891421563420148	0.49813876681678854	0.5902870426521117	11.58261245126702	False	False	10.265615046484458	False	False	(9.939, 11.596]	False
1158	IMG_073_crop.JPG	IMG_101_crop.JPG	6	0	A	L1	L	4	35	1	A4	0.5747164675638894	0.3295629820051419	0.23960885125258338	0.044526306878920806	0.583826550488583	0.5747164675638894	11.818981539432443	False	False	10.172427508645482	False	False	(9.939, 11.596]	False
1159	IMG_073_crop.JPG	IMG_101_crop.JPG	7	0	B	M1	M	4	35	1	B4	0.5551147590819272	0.3060495516035873	0.21094391244870034	0.046083124297630486	0.6196211053653047	0.5551147590819272	11.731319031025064	False	False	10.514714054138487	False	False	(9.939, 11.596]	False
1160	IMG_073_crop.JPG	IMG_101_crop.JPG	8	0	A	L1	L	5	35	1	A5	0.4400824097755043	0.15005683432793412	0.07857345836885456	0.03290697063024103	0.8220012751525742	0.4400824097755043	11.264442600226602	False	False	5.523561956057013	False	False	(4.97, 6.626]	False
1162	IMG_073_crop.JPG	IMG_101_crop.JPG	10	0	A	L1	L	6	35	1	A6	0.5334546189609859	0.31276868135570407	0.2139478471801094	0.051420252847022486	0.5993700117680935	0.5334546189609859	11.649256177517314	False	False	10.186114239541643	False	False	(9.939, 11.596]	False
1163	IMG_073_crop.JPG	IMG_101_crop.JPG	11	0	B	M1	M	6	35	1	B6	0.5350739226171743	0.2767327251756323	0.18831917793855568	0.04241819122244829	0.6484580881109862	0.5350739226171743	11.782998208920414	False	False	10.462502272597265	False	False	(9.939, 11.596]	False
1164	IMG_073_crop.JPG	IMG_101_crop.JPG	12	0	A	L1	L	7	35	1	A7	0.5483993597438983	0.2942977190876355	0.20749299719888006	0.0423343968410467	0.6218876401683598	0.5483993597438983	11.77313920671969	False	False	10.112439506781552	False	False	(9.939, 11.596]	False
1165	IMG_073_crop.JPG	IMG_101_crop.JPG	13	0	B	M1	M	7	35	1	B7	0.5120448179271706	0.267701863354038	0.1721592985020097	0.0467742404288245	0.6645066926089533	0.5120448179271706	11.742730476519174	False	False	10.597121428789569	False	False	(9.939, 11.596]	False
1166	IMG_073_crop.JPG	IMG_101_crop.JPG	14	0	A	L1	L	8	35	1	A8	0.5535086060147529	0.33137885379232107	0.23564718491898384	0.05012803498342543	0.5744537209123788	0.5535086060147529	11.7858611057596	False	False	10.801708358916462	False	False	(9.939, 11.596]	False
1175	IMG_073_crop.JPG	IMG_101_crop.JPG	7	1	D	L2	L	4	35	1	D4	0.4857968116425045	0.21846358940176683	0.11754707548741893	0.04572312747751108	0.7580143907474104	0.4857968116425045	11.229419688230417	False	False	0.0	False	False	(-0.0133, 1.657]	False
1176	IMG_073_crop.JPG	IMG_101_crop.JPG	8	1	C	H1	H	5	35	1	C5	0.5598742450566729	0.33141391577728185	0.22842723587325217	0.05177493451809171	0.5921467013599032	0.5598742450566729	11.659103963473662	False	False	10.648357582009666	False	False	(9.939, 11.596]	False
1178	IMG_073_crop.JPG	IMG_101_crop.JPG	10	1	C	H1	H	6	35	1	C6	0.47459468635939217	0.20689245395127753	0.1091078855784735	0.0446047022578242	0.7701883405128103	0.47459468635939217	11.654636028527968	False	False	11.100662339005199	False	False	(9.939, 11.596]	False
1179	IMG_073_crop.JPG	IMG_101_crop.JPG	11	1	D	L2	L	6	35	1	D6	0.523460784313724	0.30077450980392184	0.20208823529411798	0.051033119193355764	0.6147243866654992	0.523460784313724	11.480285320936371	False	False	10.274960472140602	False	False	(9.939, 11.596]	False
1181	IMG_073_crop.JPG	IMG_101_crop.JPG	13	1	D	L2	L	7	35	1	D7	0.5054695562435506	0.3108359133126938	0.20705882352941185	0.05794379552283646	0.5907186896025893	0.5054695562435506	11.533329732305834	False	False	9.3151495622563	False	False	(8.283, 9.939]	False
1182	IMG_073_crop.JPG	IMG_101_crop.JPG	14	1	C	H1	H	8	35	1	C8	0.5286568627450968	0.30085294117647027	0.20385294117647124	0.04967622081854969	0.6146907561722531	0.5286568627450968	11.69522829149575	False	False	11.122827994807666	False	False	(9.939, 11.596]	False
1183	IMG_073_crop.JPG	IMG_101_crop.JPG	15	1	D	L2	L	8	35	1	D8	0.4563602325352249	0.26235097053896933	0.17528820573455492	0.05160156068734916	0.6162311863140001	0.4563602325352249	10.99859042974533	False	False	10.161131882984307	False	False	(9.939, 11.596]	False
1185	IMG_073_crop.JPG	IMG_101_crop.JPG	1	2	B	M1	M	9	35	1	B9	0.4465534667475238	0.323751768748737	0.22271073377804776	0.07645234499305106	0.5025818712094816	0.4465534667475238	10.371776644337924	False	False	9.197216693110052	False	False	(8.283, 9.939]	False
1187	IMG_073_crop.JPG	IMG_101_crop.JPG	3	2	B	M1	M	10	35	1	B10	0.40974103927285216	0.2911335962956614	0.1932201452009376	0.08137410056155821	0.5283664492588759	0.40974103927285216	10.615629636968098	False	False	10.096715154488535	False	False	(9.939, 11.596]	False
1190	IMG_073_crop.JPG	IMG_101_crop.JPG	6	2	A	L1	L	12	35	1	A12	0.5072525395700449	0.21929285770533122	0.12879754311363067	0.040005701956357324	0.7465362061605451	0.5072525395700449	11.318542809702723	False	False	6.20945336562895	False	False	(4.97, 6.626]	False
1191	IMG_073_crop.JPG	IMG_101_crop.JPG	7	2	B	M1	M	12	35	1	B12	0.5466937119675458	0.29210277214334057	0.19841784989858036	0.04481328336551622	0.6373084704336374	0.5466937119675458	11.898601387403938	False	False	10.489847960439297	False	False	(9.939, 11.596]	False
1195	IMG_073_crop.JPG	IMG_101_crop.JPG	11	2	B	M1	M	14	35	1	B14	0.5202700947928833	0.2560836255031816	0.16643293078820937	0.042211381227069765	0.6804464491257086	0.5202700947928833	11.651051691178928	False	False	10.296916206879288	False	False	(9.939, 11.596]	False
1196	IMG_073_crop.JPG	IMG_101_crop.JPG	12	2	A	L1	L	15	35	1	A15	0.4289388384079923	0.28211913491683965	0.1785429619002076	0.06896351487954117	0.5834007327279895	0.4289388384079923	10.881878707600446	False	False	9.485829308701904	False	False	(8.283, 9.939]	False
1197	IMG_073_crop.JPG	IMG_101_crop.JPG	13	2	B	M1	M	15	35	1	B15	0.47286175229585414	0.2660412012906432	0.16707867957309558	0.05389257401893828	0.6469770407734565	0.47286175229585414	11.358651200892886	False	False	10.65284497300198	False	False	(9.939, 11.596]	False
1199	IMG_073_crop.JPG	IMG_101_crop.JPG	15	2	B	M1	M	16	35	1	B16	0.48919822381879075	0.25613930050391687	0.18189891732774577	0.04025394623077562	0.6282542789418726	0.48919822381879075	11.512740462803498	False	False	11.045759661382682	False	False	(9.939, 11.596]	False
1208	IMG_073_crop.JPG	IMG_101_crop.JPG	8	3	C	H1	H	13	35	1	C13	0.5473018959649968	0.3069626748771137	0.2162156322584131	0.045587514313329344	0.6057150623254034	0.5473018959649968	11.760304125286382	False	False	10.594324603924848	False	False	(9.939, 11.596]	False
1209	IMG_073_crop.JPG	IMG_101_crop.JPG	9	3	D	L2	L	13	35	1	D13	0.5447746108752779	0.3302001212856278	0.2244592682433796	0.05487800080684989	0.589126921748207	0.5447746108752779	11.483311954999353	False	False	10.746514321138463	False	False	(9.939, 11.596]	False
1210	IMG_073_crop.JPG	IMG_101_crop.JPG	10	3	C	H1	H	14	35	1	C14	0.407245337159254	0.13723098995695812	0.06047345767575309	0.0368815262178323	0.851897217103973	0.407245337159254	11.383704292474052	False	False	0.0	False	False	(-0.0133, 1.657]	False
1212	IMG_073_crop.JPG	IMG_101_crop.JPG	12	3	C	H1	H	15	35	1	C15	0.4156596876038552	0.16444001329345317	0.07349950149551326	0.04432241962688996	0.8231925970746273	0.4156596876038552	10.92851837525789	False	False	0.0	False	False	(-0.0133, 1.657]	False
1214	IMG_073_crop.JPG	IMG_101_crop.JPG	14	3	C	H1	H	16	35	1	C16	0.4343288084464549	0.15312217194570107	0.0746907993966816	0.03633680785894506	0.8279737836432796	0.4343288084464549	11.319672120946995	False	False	4.906890595608519	False	False	(3.313, 4.97]	False
1215	IMG_073_crop.JPG	IMG_101_crop.JPG	15	3	D	L2	L	16	35	1	D16	0.521445113478463	0.29448818897637796	0.21571715300293295	0.04293738850825458	0.5863851145227708	0.521445113478463	11.688250309133178	False	False	10.878817284614229	False	False	(9.939, 11.596]	False
1216	IMG_073_crop.JPG	IMG_101_crop.JPG	0	4	A	L1	L	17	35	1	A17	0.45391079508726545	0.3053939524527763	0.21680672268907566	0.06325672136406635	0.5226451447126634	0.45391079508726545	11.325305455089682	False	False	9.612868497291041	False	False	(8.283, 9.939]	False
1219	IMG_073_crop.JPG	IMG_101_crop.JPG	3	4	B	M1	M	18	35	1	B18	0.4656147875816987	0.309385212418301	0.21102941176470613	0.06875006121133052	0.5493219543326461	0.4656147875816987	10.92481250360578	False	False	9.35974956032233	False	False	(8.283, 9.939]	False
1221	IMG_073_crop.JPG	IMG_101_crop.JPG	5	4	B	M1	M	19	35	1	B19	0.4600825593395253	0.2947574819401449	0.20859649122807025	0.06257302717552461	0.5423754945220665	0.4600825593395253	10.897089128312755	False	False	10.352043425795433	False	False	(9.939, 11.596]	False
1224	IMG_073_crop.JPG	IMG_101_crop.JPG	8	4	A	L1	L	21	35	1	A21	0.5395562435500519	0.3011042311661506	0.21079463364293136	0.045720363964642165	0.6097955706984667	0.5395562435500519	11.666667840690355	False	False	10.390168956200183	False	False	(9.939, 11.596]	False
1225	IMG_073_crop.JPG	IMG_101_crop.JPG	9	4	B	M1	M	21	35	1	B21	0.41340629274965845	0.14509803921568654	0.07618559051527565	0.03403922089308744	0.8161164918992196	0.41340629274965845	11.396604781181859	False	False	3.169925001442312	True	False	(1.657, 3.313]	False
1227	IMG_073_crop.JPG	IMG_101_crop.JPG	11	4	B	M1	M	22	35	1	B22	0.5124388863156821	0.2706191137872479	0.17793217024342572	0.04619953467141545	0.6535863551019557	0.5124388863156821	11.556506054671928	False	False	10.226412192788786	False	False	(9.939, 11.596]	False
1228	IMG_073_crop.JPG	IMG_101_crop.JPG	12	4	A	L1	L	23	35	1	A23	0.5284610814022574	0.29809863339275167	0.19597147950089158	0.051136092929825495	0.6299097360256655	0.5284610814022574	11.4189067312579	False	False	10.403012023574997	False	False	(9.939, 11.596]	False
1229	IMG_073_crop.JPG	IMG_101_crop.JPG	13	4	B	M1	M	23	35	1	B23	0.5123770209838322	0.28499484004127973	0.19312005503955987	0.047950856848709915	0.6232844833807367	0.5123770209838322	11.441388029346687	False	False	10.684748620421626	False	False	(9.939, 11.596]	False
1235	IMG_073_crop.JPG	IMG_101_crop.JPG	3	5	D	L2	L	18	35	1	D18	0.4534261016234448	0.3203773982711365	0.22938013915243538	0.07269634150457631	0.49757333064270315	0.4534261016234448	10.125413470483315	False	False	9.649256177517314	False	False	(8.283, 9.939]	False
1238	IMG_073_crop.JPG	IMG_101_crop.JPG	6	5	C	H1	H	20	35	1	C20	0.5635590085090642	0.3342212356640765	0.24054753977062474	0.04838409037199126	0.5732742274530819	0.5635590085090642	11.51175265376738	False	False	10.410451351503994	False	False	(9.939, 11.596]	False
1239	IMG_073_crop.JPG	IMG_101_crop.JPG	7	5	D	L2	L	20	35	1	D20	0.5245949183531932	0.2974843956875357	0.20079440136183116	0.049672897232776354	0.6183693580218447	0.5245949183531932	11.119589620741122	False	False	9.64745842645492	False	False	(8.283, 9.939]	False
1240	IMG_073_crop.JPG	IMG_101_crop.JPG	8	5	C	H1	H	21	35	1	C21	0.5336023217951439	0.3051744885679903	0.20833864231613233	0.04957916403418358	0.6105426085728055	0.5336023217951439	11.526499239136566	False	False	10.476746203939467	False	False	(9.939, 11.596]	False
1243	IMG_073_crop.JPG	IMG_101_crop.JPG	11	5	D	L2	L	22	35	1	D22	0.5149128974298885	0.31125693305210567	0.2066244824623077	0.05652244075502821	0.5997488893624376	0.5149128974298885	11.4655664048094	False	False	10.169925001442312	False	False	(9.939, 11.596]	False
1244	IMG_073_crop.JPG	IMG_101_crop.JPG	12	5	C	H1	H	23	35	1	C23	0.525814739688978	0.28289384719405036	0.1882082488167681	0.046727095039030296	0.6422097360170733	0.525814739688978	11.515699838284043	False	False	10.98299357469431	False	False	(9.939, 11.596]	False
1245	IMG_073_crop.JPG	IMG_101_crop.JPG	13	5	D	L2	L	23	35	1	D23	0.5018342820999374	0.3289268395530256	0.22309719586759474	0.06318910989389147	0.5561175502745289	0.5018342820999374	11.326991174900817	False	False	10.372865060112588	False	False	(9.939, 11.596]	False
1248	IMG_073_crop.JPG	IMG_101_crop.JPG	0	6	A	L1	L	25	35	1	A25	0.545407636738906	0.36855005159958715	0.2877966976264189	0.05223413930939841	0.47229705784425874	0.545407636738906	10.60917873814198	False	False	9.640244936222345	False	False	(8.283, 9.939]	False
1251	IMG_073_crop.JPG	IMG_101_crop.JPG	3	6	B	M1	M	26	35	1	B26	0.5147206919021388	0.2651383211895032	0.18027368046916684	0.04338842444348684	0.648848750732577	0.5147206919021388	10.635718120331047	False	False	9.936637939002571	False	False	(8.283, 9.939]	False
1253	IMG_073_crop.JPG	IMG_101_crop.JPG	5	6	B	M1	M	27	35	1	B27	0.5874294923448835	0.3400304414003045	0.25842958187841364	0.04136208179924602	0.5605117922759599	0.5874294923448835	11.210671343785622	False	False	9.73640193131829	False	False	(8.283, 9.939]	False
1254	IMG_073_crop.JPG	IMG_101_crop.JPG	6	6	A	L1	L	28	35	1	A28	0.5199869281045748	0.3052156862745101	0.2026928104575164	0.05383642265689414	0.6112426721868279	0.5199869281045748	11.573173784686485	False	False	10.639340708652231	False	False	(9.939, 11.596]	False
1255	IMG_073_crop.JPG	IMG_101_crop.JPG	7	6	B	M1	M	28	35	1	B28	0.5234874698542512	0.2931215266855413	0.20175107476145568	0.04727852793968385	0.6159672555641355	0.5234874698542512	11.449664538476192	False	False	10.107217075591382	False	False	(9.939, 11.596]	False
1256	IMG_073_crop.JPG	IMG_101_crop.JPG	8	6	A	L1	L	29	35	1	A29	0.5510957324106116	0.31076509034986544	0.21445597846981931	0.047644150509457424	0.61136723873439	0.5510957324106116	11.71295682169755	False	False	9.970105890612182	False	False	(9.939, 11.596]	False
1257	IMG_073_crop.JPG	IMG_101_crop.JPG	9	6	B	M1	M	29	35	1	B29	0.5395329484578982	0.28117751079211545	0.19345711759504883	0.0422203315068033	0.6422237945719315	0.5395329484578982	11.722380635163802	False	False	10.342074667999139	False	False	(9.939, 11.596]	False
1259	IMG_073_crop.JPG	IMG_101_crop.JPG	11	6	B	M1	M	30	35	1	B30	0.508816373264634	0.2680120223271794	0.1724631458422785	0.04734894608587372	0.6613605808561489	0.508816373264634	11.570330101030798	False	False	10.553629293916364	False	False	(9.939, 11.596]	False
1261	IMG_073_crop.JPG	IMG_101_crop.JPG	13	6	B	M1	M	31	35	1	B31	0.5129532428355963	0.29311613876319803	0.18850075414781334	0.05369443527771243	0.6330900616001446	0.5129532428355963	11.451211111832329	False	False	10.861086905995395	False	False	(9.939, 11.596]	False
1262	IMG_073_crop.JPG	IMG_101_crop.JPG	14	6	A	L1	L	32	35	1	A32	0.5268424611223795	0.3055307640297497	0.20183908045976964	0.0531607023704945	0.6172077876292394	0.5268424611223795	11.55026580686874	False	False	10.433585441150495	False	False	(9.939, 11.596]	False
1263	IMG_073_crop.JPG	IMG_101_crop.JPG	15	6	B	M1	M	32	35	1	B32	0.535838415633813	0.32773296609613806	0.23623844186504048	0.05094018830448252	0.5594269679108913	0.535838415633813	11.527965641133955	False	False	10.832890014164741	False	False	(9.939, 11.596]	False
1265	IMG_073_crop.JPG	IMG_101_crop.JPG	1	7	D	L2	L	25	35	1	D25	0.5185791418016473	0.3764478545041204	0.2730548451264565	0.07142746029995395	0.4839620430864807	0.5185791418016473	10.456354415108288	False	False	9.527477006060396	False	False	(8.283, 9.939]	False
1266	IMG_073_crop.JPG	IMG_101_crop.JPG	2	7	C	H1	H	26	35	1	C26	0.28195455960161864	0.20790538437597286	0.12509181450357923	0.09057632814209186	0.5458089592277546	0.28195455960161864	10.481799431665753	False	False	5.247927513443585	False	False	(4.97, 6.626]	False
1269	IMG_073_crop.JPG	IMG_101_crop.JPG	5	7	D	L2	L	27	35	1	D27	0.5819667260843714	0.3596949891067537	0.27067736185383295	0.04758238911825427	0.5357628977637348	0.5819667260843714	11.57601187420678	False	False	10.198445041452363	False	False	(9.939, 11.596]	False
1270	IMG_073_crop.JPG	IMG_101_crop.JPG	6	7	C	H1	H	28	35	1	C28	0.5516562939168845	0.30657833099109966	0.20726761694438894	0.04803427959515133	0.6249670859147419	0.5516562939168845	11.839991070539886	False	False	10.14338321398982	False	False	(9.939, 11.596]	False
1274	IMG_073_crop.JPG	IMG_101_crop.JPG	10	7	C	H1	H	30	35	1	C30	0.445510392998401	0.15491037616763426	0.07664731128502884	0.03535284069554169	0.828800721051897	0.445510392998401	11.407798850221974	False	False	7.118941072723508	False	False	(6.626, 8.283]	False
1275	IMG_073_crop.JPG	IMG_101_crop.JPG	11	7	D	L2	L	30	35	1	D30	0.4963210702341142	0.27113909108794076	0.1722211292543775	0.050812082890479913	0.6534744666195247	0.4963210702341142	11.314583244274194	False	False	10.174925682500678	False	False	(9.939, 11.596]	False
1276	IMG_073_crop.JPG	IMG_101_crop.JPG	12	7	C	H1	H	31	35	1	C31	0.4222112374361506	0.1571922886801777	0.0764211566979732	0.03892311563202066	0.8194954636919065	0.4222112374361506	11.29117069932186	False	False	6.357552004618084	False	False	(4.97, 6.626]	False
1278	IMG_073_crop.JPG	IMG_101_crop.JPG	14	7	C	H1	H	32	35	1	C32	0.432579185520362	0.1438536953242838	0.06784816490698824	0.034724088506952515	0.8437786757829938	0.432579185520362	11.450695771572915	False	False	5.584962500721156	False	False	(4.97, 6.626]	False
1279	IMG_073_crop.JPG	IMG_101_crop.JPG	15	7	D	L2	L	32	35	1	D32	0.5288708586883036	0.31954022988505715	0.21870633310795543	0.054157873767649856	0.5865639133258681	0.5288708586883036	11.551227603598289	False	False	10.824163209744158	False	False	(9.939, 11.596]	False
1283	IMG_073_crop.JPG	IMG_101_crop.JPG	3	8	B	M1	M	34	35	1	B34	0.5622313870197527	0.3416829462412273	0.2541205412054122	0.04735410407912444	0.5485137856464799	0.5622313870197527	11.465056167831175	False	False	9.634811050171718	False	False	(8.283, 9.939]	False
1284	IMG_073_crop.JPG	IMG_101_crop.JPG	4	8	A	L1	L	35	35	1	A35	0.5583538804743443	0.31934953622167506	0.22914171656686652	0.04563083376917911	0.5896013815474688	0.5583538804743443	11.76487159073609	False	False	9.523561956057012	False	False	(8.283, 9.939]	False
1285	IMG_073_crop.JPG	IMG_101_crop.JPG	5	8	B	M1	M	35	35	1	B35	0.33960784313725484	0.24488944513975808	0.15541093032957842	0.08596405838923304	0.5346690555335654	0.33960784313725484	10.075479149488016	False	False	10.06339508128851	False	False	(9.939, 11.596]	False
1287	IMG_073_crop.JPG	IMG_101_crop.JPG	7	8	B	M1	M	36	35	1	B36	0.5478570189137604	0.3082248828735035	0.21858407079646017	0.04539876171617258	0.601465304270743	0.5478570189137604	11.578844391558203	False	False	10.036173612553485	False	False	(9.939, 11.596]	False
1289	IMG_073_crop.JPG	IMG_101_crop.JPG	9	8	B	M1	M	37	35	1	B37	0.5342799188640979	0.2808966557445265	0.18923388984240938	0.04419510211482434	0.6466989408527429	0.5342799188640979	11.59245703726808	False	False	10.335390354693924	False	False	(9.939, 11.596]	False
1290	IMG_073_crop.JPG	IMG_101_crop.JPG	10	8	A	L1	L	38	35	1	A38	0.46777552400270456	0.1922650439486135	0.097336037863421	0.04270749260574429	0.7923345576191196	0.46777552400270456	11.260919533662905	False	False	7.118941072723508	False	False	(6.626, 8.283]	False
1291	IMG_073_crop.JPG	IMG_101_crop.JPG	11	8	B	M1	M	38	35	1	B38	0.5176587301587295	0.271381886087769	0.17509337068160613	0.0468022317710658	0.6624525238806199	0.5176587301587295	11.528942415064895	False	False	10.595257481449035	False	False	(9.939, 11.596]	False
1292	IMG_073_crop.JPG	IMG_101_crop.JPG	12	8	A	L1	L	39	35	1	A39	0.5616382036685639	0.32005060088551535	0.23557874762808403	0.043094430453501184	0.5810648706067736	0.5616382036685639	11.452241240430817	False	False	10.732167425663386	False	False	(9.939, 11.596]	False
1293	IMG_073_crop.JPG	IMG_101_crop.JPG	13	8	B	M1	M	39	35	1	B39	0.5413076754865519	0.29528391282163485	0.19921277061010298	0.046793812041677624	0.6321596903515091	0.5413076754865519	11.685186796595348	False	False	11.060695931687555	False	False	(9.939, 11.596]	False
1295	IMG_073_crop.JPG	IMG_101_crop.JPG	15	8	B	M1	M	40	35	1	B40	0.44342320261437923	0.25454793028322453	0.16527777777777783	0.05357301390050245	0.6273172904106313	0.44342320261437923	10.380461065088973	False	False	10.862637357558794	False	False	(9.939, 11.596]	False
1299	IMG_073_crop.JPG	IMG_101_crop.JPG	3	9	D	L2	L	34	35	1	D34	0.4335207985002785	0.2973197547752954	0.19617976389522243	0.07470925297641894	0.5496103457069549	0.4335207985002785	10.816183681432342	False	False	9.867278739709661	False	False	(8.283, 9.939]	False
1304	IMG_073_crop.JPG	IMG_101_crop.JPG	8	9	C	H1	H	37	35	1	C37	0.29395077179808116	0.21752190237797236	0.1315811430955362	0.08860680930170606	0.5520577927875469	0.29395077179808116	10.527477006060396	False	False	10.830515206976838	False	False	(9.939, 11.596]	False
1305	IMG_073_crop.JPG	IMG_101_crop.JPG	9	9	D	L2	L	37	35	1	D37	0.5611600328754257	0.323869907244335	0.23113772455089865	0.0468097491969429	0.5886369594409511	0.5611600328754257	11.66266837551754	False	False	10.439830883981392	False	False	(9.939, 11.596]	False
1311	IMG_073_crop.JPG	IMG_101_crop.JPG	15	9	D	L2	L	40	35	1	D40	0.5284722222222228	0.34673202614379045	0.2554738562091498	0.0557102555718203	0.5167793498037913	0.5284722222222228	11.35974956032233	False	False	10.427312844134963	False	False	(9.939, 11.596]	False
1312	IMG_073_crop.JPG	IMG_101_crop.JPG	0	10	A	L1	L	41	35	1	A41	0.33325681492109027	0.24252510760401708	0.15121951219512153	0.08584154883339157	0.5446277088538677	0.33325681492109027	10.164906926675688	False	False	9.672425341971495	False	False	(8.283, 9.939]	False
1315	IMG_073_crop.JPG	IMG_101_crop.JPG	3	10	B	M1	M	42	35	1	B42	0.5831772709083636	0.33235694277711103	0.25096438575430186	0.04080906791927623	0.5704190416286146	0.5831772709083636	11.595257481449035	False	False	9.900866807980748	False	False	(8.283, 9.939]	False
1319	IMG_073_crop.JPG	IMG_101_crop.JPG	7	10	B	M1	M	44	35	1	B44	0.5298845779446527	0.26252259769155906	0.17403699068279804	0.04142554735882789	0.6719189302725775	0.5298845779446527	11.729195859132094	False	False	10.059344460824425	False	False	(9.939, 11.596]	False
1320	IMG_073_crop.JPG	IMG_101_crop.JPG	8	10	A	L1	L	45	35	1	A45	0.5469523272567813	0.32808369354131467	0.23627137756060937	0.049189379745434046	0.5687446053083506	0.5469523272567813	11.56271942704932	False	False	9.407267764244732	False	False	(8.283, 9.939]	False
1321	IMG_073_crop.JPG	IMG_101_crop.JPG	9	10	B	M1	M	45	35	1	B45	0.5172829131652649	0.28446778711484644	0.18442577030812332	0.05008153238115132	0.6441595420136199	0.5172829131652649	11.381002109550925	False	False	10.099347810403193	False	False	(9.939, 11.596]	False
1322	IMG_073_crop.JPG	IMG_101_crop.JPG	10	10	A	L1	L	46	35	1	A46	0.559892451964064	0.29767197849039306	0.21092530657748085	0.041409940073286626	0.6235812237248316	0.559892451964064	11.57601187420678	False	False	10.3151495622563	False	False	(9.939, 11.596]	False
1323	IMG_073_crop.JPG	IMG_101_crop.JPG	11	10	B	M1	M	46	35	1	B46	0.5089112067591267	0.2755300494181411	0.16821297624740922	0.052492107716980055	0.6695606596206547	0.5089112067591267	11.511258495502268	False	False	10.580258567499788	False	False	(9.939, 11.596]	False
1324	IMG_073_crop.JPG	IMG_101_crop.JPG	12	10	A	L1	L	47	35	1	A47	0.45059725039441073	0.1528735632183905	0.0723236421005182	0.0354762304151127	0.8398450145392787	0.45059725039441073	11.511258495502268	False	False	6.321928094887363	False	False	(4.97, 6.626]	False
1325	IMG_073_crop.JPG	IMG_101_crop.JPG	13	10	B	M1	M	47	35	1	B47	0.4750288350634381	0.21767012687427928	0.1159630911188004	0.047217568012900786	0.7568180253619132	0.4750288350634381	11.442425193331607	False	False	2.0	False	False	(1.657, 3.313]	False
1327	IMG_073_crop.JPG	IMG_101_crop.JPG	15	10	B	M1	M	48	35	1	B48	0.4782669954209221	0.2877069390630504	0.19056005635787202	0.056275965485685094	0.6023364931862467	0.4782669954209221	11.233020426474496	False	False	10.653740778706569	False	False	(9.939, 11.596]	False
1331	IMG_073_crop.JPG	IMG_101_crop.JPG	3	11	D	L2	L	42	35	1	D42	0.5185070519435837	0.34231166150670805	0.24360165118679036	0.06098394278297243	0.5321932583253436	0.5185070519435837	11.013322673425447	False	False	10.34318571544788	False	False	(9.939, 11.596]	False
1335	IMG_073_crop.JPG	IMG_101_crop.JPG	7	11	D	L2	L	44	35	1	D44	0.5738798686895566	0.30991038949516464	0.22675893886966556	0.0399127105061938	0.6050498956169915	0.5738798686895566	11.85369942030022	False	False	10.018200178813226	False	False	(9.939, 11.596]	False
1337	IMG_073_crop.JPG	IMG_101_crop.JPG	9	11	D	L2	L	45	35	1	D45	0.5555141513619022	0.33379469434832754	0.22801880933368804	0.05379714949163034	0.5898402182826576	0.5555141513619022	11.433585441150495	False	False	10.320800548881637	False	False	(9.939, 11.596]	False
1338	IMG_073_crop.JPG	IMG_101_crop.JPG	10	11	C	H1	H	46	35	1	C46	0.46166435077968204	0.22312799135402195	0.11614945190674662	0.051645948791445545	0.7493907482308007	0.46166435077968204	11.090112419664289	False	False	6.599912842187128	False	False	(4.97, 6.626]	False
1339	IMG_073_crop.JPG	IMG_101_crop.JPG	11	11	D	L2	L	46	35	1	D46	0.5516656124815521	0.310331014126081	0.2150432215897114	0.04703386591664308	0.6118408000725538	0.5516656124815521	11.49585502688717	False	False	10.7714894695006	False	False	(9.939, 11.596]	False
1342	IMG_073_crop.JPG	IMG_101_crop.JPG	14	11	C	H1	H	48	35	1	C48	0.5466063348416289	0.2956259426847661	0.19668174962292612	0.04713060496545159	0.6403121696905042	0.5466063348416289	11.634357301137976	False	False	11.372865060112588	False	False	(9.939, 11.596]	False
1343	IMG_073_crop.JPG	IMG_101_crop.JPG	15	11	D	L2	L	48	35	1	D48	0.4425339366515837	0.19034690799396684	0.11131221719457013	0.03971327386358102	0.7525254353006814	0.4425339366515837	11.525031345124	False	False	6.918863237274595	False	False	(6.626, 8.283]	False
1344	IMG_073_crop.JPG	IMG_101_crop.JPG	0	12	A	L1	L	49	35	1	A49	0.45511508951406593	0.29910485933503805	0.20110826939471405	0.06476023166630655	0.5574807406632845	0.45511508951406593	11.239001757765582	False	False	9.543031820255237	False	False	(8.283, 9.939]	False
1345	IMG_073_crop.JPG	IMG_101_crop.JPG	1	12	B	M1	M	49	35	1	B49	0.4196571090747855	0.2932702729332942	0.17950536998719105	0.08264181591304001	0.5725010789850743	0.4196571090747855	11.103287808412022	False	False	8.686500527183219	False	False	(8.283, 9.939]	False
1349	IMG_073_crop.JPG	IMG_101_crop.JPG	5	12	B	M1	M	51	35	1	B51	0.5675825593395258	0.30790763673890625	0.22181372549019632	0.04141404186074479	0.6106097326612551	0.5675825593395258	11.86379910372885	False	False	9.985841937003341	False	False	(9.939, 11.596]	False
1350	IMG_073_crop.JPG	IMG_101_crop.JPG	6	12	A	L1	L	52	35	1	A52	0.5617349970291151	0.3187165775401073	0.22370766488413543	0.04678401780735508	0.6023582140889571	0.5617349970291151	11.818981539432443	False	False	9.741466986401146	False	False	(8.283, 9.939]	False
1354	IMG_073_crop.JPG	IMG_101_crop.JPG	10	12	A	L1	L	54	35	1	A54	0.536012424771889	0.2959166504885786	0.20639358053452425	0.04523470372123134	0.6152400418992335	0.536012424771889	11.372865060112588	False	False	9.583082767502933	False	False	(8.283, 9.939]	False
1355	IMG_073_crop.JPG	IMG_101_crop.JPG	11	12	B	M1	M	54	35	1	B54	0.42403628117913805	0.15775643590769653	0.08951580632252876	0.03396851841457664	0.7904125901231864	0.42403628117913805	11.458406613236532	False	False	6.3750394313469245	False	False	(4.97, 6.626]	False
1357	IMG_073_crop.JPG	IMG_101_crop.JPG	13	12	B	M1	M	55	35	1	B55	0.5314946491417086	0.25567765567765616	0.16806722689075632	0.040171208098148364	0.6839734107128849	0.5314946491417086	11.709083812550343	False	False	10.71338651493703	False	False	(9.939, 11.596]	False
1358	IMG_073_crop.JPG	IMG_101_crop.JPG	14	12	A	L1	L	56	35	1	A56	0.5791063966570238	0.329347476695596	0.23764063002250022	0.04472887611556632	0.5897257707356317	0.5791063966570238	11.711666973564347	False	False	10.7632123668144	False	False	(9.939, 11.596]	False
1360	IMG_073_crop.JPG	IMG_101_crop.JPG	0	13	C	H1	H	49	35	1	C49	0.47438655462184875	0.2527170868347342	0.17044257703081261	0.04559063237698616	0.6405221542512101	0.47438655462184875	10.563196272216738	False	False	10.380461065088973	False	False	(9.939, 11.596]	False
1365	IMG_073_crop.JPG	IMG_101_crop.JPG	5	13	D	L2	L	51	35	1	D51	0.35509482481517196	0.2552341155041256	0.1687345976642024	0.08343077794539162	0.5203070576195267	0.35509482481517196	10.608254821977908	False	False	9.449148645375436	False	False	(8.283, 9.939]	False
1367	IMG_073_crop.JPG	IMG_101_crop.JPG	7	13	D	L2	L	52	35	1	D52	0.5279051129988772	0.35325105519046895	0.25168563338141825	0.0612817698568599	0.5235667548509847	0.5279051129988772	11.157978449945432	False	False	10.018200178813226	False	False	(9.939, 11.596]	False
1368	IMG_073_crop.JPG	IMG_101_crop.JPG	8	13	C	H1	H	53	35	1	C53	0.4392156862745098	0.2235294117647059	0.11568627450980393	0.055563718287785294	0.736626006537511	0.4392156862745098	11.313449940963057	False	False	7.546894459887636	False	False	(6.626, 8.283]	False
1370	IMG_073_crop.JPG	IMG_101_crop.JPG	10	13	C	H1	H	54	35	1	C54	0.5589504036908888	0.3089158016147639	0.22021914648212265	0.04358489788709333	0.606412433664588	0.5589504036908888	11.635264656539514	False	False	11.061371192659811	False	False	(9.939, 11.596]	False
1371	IMG_073_crop.JPG	IMG_101_crop.JPG	11	13	D	L2	L	54	35	1	D54	0.5041777777777781	0.33543529411764733	0.23168627450980425	0.06345802144407016	0.5418145534991458	0.5041777777777781	11.28424574982967	False	False	10.379378367071261	False	False	(9.939, 11.596]	False
1373	IMG_073_crop.JPG	IMG_101_crop.JPG	13	13	D	L2	L	55	35	1	D55	0.529445282386459	0.31768057650410614	0.20764203117144284	0.05697733894683848	0.6084765638566094	0.529445282386459	11.4893462407191	False	False	10.567956075415466	False	False	(9.939, 11.596]	False
1377	IMG_073_crop.JPG	IMG_101_crop.JPG	1	14	B	M1	M	57	35	1	B57	0.3282212885154064	0.23057422969187677	0.13537815126050404	0.0851222545990279	0.5802573720605448	0.3282212885154064	10.5401280385821	False	False	5.584962500721156	False	False	(4.97, 6.626]	False
1381	IMG_073_crop.JPG	IMG_101_crop.JPG	5	14	B	M1	M	59	35	1	B59	0.5562740108766161	0.3553859202714169	0.26222621364067317	0.05354248342116003	0.5316860543837112	0.5562740108766161	11.222794902868111	False	False	9.89026427702111	False	False	(8.283, 9.939]	False
1382	IMG_073_crop.JPG	IMG_101_crop.JPG	6	14	A	L1	L	60	35	1	A60	0.5588041157056886	0.3526952695269527	0.25343946159321823	0.054133685856063866	0.5470551293864729	0.5588041157056886	11.526988205432007	False	False	9.611024797307353	False	False	(8.283, 9.939]	False
1383	IMG_073_crop.JPG	IMG_101_crop.JPG	7	14	B	M1	M	60	35	1	B60	0.5473635400105984	0.3010996290408057	0.20609432962374158	0.046353892613438696	0.6237593630303546	0.5473635400105984	11.654188473059545	False	False	9.905387005018131	False	False	(8.283, 9.939]	False
1384	IMG_073_crop.JPG	IMG_101_crop.JPG	8	14	A	L1	L	61	35	1	A61	0.49694380545514294	0.2767882572023224	0.17776317230802893	0.0517003399552866	0.6430684946877746	0.49694380545514294	11.267371931265274	False	False	10.326429487122303	False	False	(9.939, 11.596]	False
1385	IMG_073_crop.JPG	IMG_101_crop.JPG	9	14	B	M1	M	61	35	1	B61	0.5434422657952069	0.2925054466230941	0.19440813362381998	0.04681165574351039	0.6427576612378006	0.5434422657952069	11.679040186393062	False	False	10.409390936137703	False	False	(9.939, 11.596]	False
1387	IMG_073_crop.JPG	IMG_101_crop.JPG	11	14	B	M1	M	62	35	1	B62	0.5267065114815987	0.2840725595050855	0.18240536856453773	0.0492172714979704	0.6541594419588153	0.5267065114815987	11.543031820255237	False	False	10.812979471251483	False	False	(9.939, 11.596]	False
1388	IMG_073_crop.JPG	IMG_101_crop.JPG	12	14	A	L1	L	63	35	1	A63	0.5732026143790853	0.34268649988731126	0.2514086094207796	0.047242166434400566	0.5616213877597339	0.5732026143790853	11.593391122791736	False	False	9.703903573444663	False	False	(8.283, 9.939]	False
1390	IMG_073_crop.JPG	IMG_101_crop.JPG	14	14	A	L1	L	64	35	1	A64	0.5459694989106758	0.32970225127087843	0.21844589687726898	0.05659213985745306	0.6000259671199913	0.5459694989106758	11.456354415108288	False	False	10.547858506058416	False	False	(9.939, 11.596]	False
1391	IMG_073_crop.JPG	IMG_101_crop.JPG	15	14	B	M1	M	64	35	1	B64	0.5369690733436231	0.2885725718858976	0.21048419367747134	0.039814467777046836	0.6085616620170157	0.5369690733436231	11.687375683437468	False	False	11.367414751246828	False	False	(9.939, 11.596]	False
1395	IMG_073_crop.JPG	IMG_101_crop.JPG	3	15	D	L2	L	58	35	1	D58	0.41304408288137917	0.3057432902238908	0.19546655541649238	0.08567864497362306	0.5285046998750444	0.41304408288137917	10.91513244895065	False	False	9.618385502258606	False	False	(8.283, 9.939]	False
1401	IMG_073_crop.JPG	IMG_101_crop.JPG	9	15	D	L2	L	61	35	1	D61	0.5389383070301291	0.30877092300334763	0.20767097082735528	0.050827383396480776	0.6150644294810855	0.5389383070301291	11.481799431665753	False	False	10.552669097514272	False	False	(9.939, 11.596]	False
1402	IMG_073_crop.JPG	IMG_101_crop.JPG	10	15	C	H1	H	62	35	1	C62	0.5400444713968061	0.3118927296004316	0.2135435617545989	0.05015243741580525	0.6049351108871558	0.5400444713968061	11.356451970221755	False	False	10.824163209744158	False	False	(9.939, 11.596]	False
1403	IMG_073_crop.JPG	IMG_101_crop.JPG	11	15	D	L2	L	62	35	1	D62	0.44349726775956233	0.1916425586628094	0.10536804885888752	0.04248501249832697	0.7636396745600927	0.44349726775956233	11.146568675740786	False	False	6.807354922057604	False	False	(6.626, 8.283]	False
1404	IMG_073_crop.JPG	IMG_101_crop.JPG	12	15	C	H1	H	63	35	1	C63	0.4376766985864114	0.16332649338805308	0.09012767897856791	0.03507227811370619	0.7959202718801065	0.4376766985864114	11.29748950116098	False	False	6.459431618637297	False	False	(4.97, 6.626]	False
1405	IMG_073_crop.JPG	IMG_101_crop.JPG	13	15	D	L2	L	63	35	1	D63	0.5515151515151513	0.31422783989628944	0.22364284556797917	0.046013648210954036	0.5955946261312196	0.5515151515151513	11.524051918717824	False	False	10.462502272597265	False	False	(9.939, 11.596]	False
1406	IMG_073_crop.JPG	IMG_101_crop.JPG	14	15	C	H1	H	64	35	1	C64	0.47456747404844213	0.20686274509803895	0.10282583621683954	0.04665426038176164	0.783651432329769	0.47456747404844213	11.034798962577268	False	False	6.714245517666122	False	False	(6.626, 8.283]	False
1409	IMG_073_crop.JPG	IMG_101_crop.JPG	1	16	B	M1	M	65	35	1	B65	0.5513425752466594	0.2749094542275509	0.1901086549269385	0.03935941184569824	0.655026651681079	0.5513425752466594	11.2940463132715	False	False	9.731319031025064	False	False	(8.283, 9.939]	False
1411	IMG_073_crop.JPG	IMG_101_crop.JPG	3	16	B	M1	M	66	35	1	B66	0.48976631748589833	0.313725490196079	0.21810367982809578	0.06082957375166159	0.5562401565705821	0.48976631748589833	11.124767535822473	False	False	9.731319031025064	False	False	(8.283, 9.939]	False
1413	IMG_073_crop.JPG	IMG_101_crop.JPG	5	16	B	M1	M	67	35	1	B67	0.37553385726760335	0.23334127173136474	0.13446058585377435	0.07506320771053121	0.6280440781215165	0.37553385726760335	10.682116764950074	False	False	7.118941072723508	False	False	(6.626, 8.283]	False
1415	IMG_073_crop.JPG	IMG_101_crop.JPG	7	16	B	M1	M	68	35	1	B68	0.5627807486631015	0.31913419913419916	0.23195314489432173	0.04380251628692514	0.5886552123912229	0.5627807486631015	11.526010107061737	False	False	10.257387842692651	False	False	(9.939, 11.596]	False
1416	IMG_073_crop.JPG	IMG_101_crop.JPG	8	16	A	L1	L	69	35	1	A69	0.47820069204152227	0.21294524730307388	0.12165004410068513	0.04263709411885302	0.7464368463736223	0.47820069204152227	11.360847084179664	False	False	7.303780748177103	False	False	(6.626, 8.283]	False
1417	IMG_073_crop.JPG	IMG_101_crop.JPG	9	16	B	M1	M	69	35	1	B69	0.5479730895290665	0.2993732390316836	0.2034155597722963	0.0463385321572742	0.6306169460579268	0.5479730895290665	11.737669863177453	False	False	10.38586240064146	False	False	(9.939, 11.596]	False
1418	IMG_073_crop.JPG	IMG_101_crop.JPG	10	16	A	L1	L	70	35	1	A70	0.5029411764705878	0.3040216086434575	0.19097639055622223	0.06034960845149647	0.6205899622720509	0.5029411764705878	11.260919533662905	False	False	9.5980525001616	False	False	(8.283, 9.939]	False
1419	IMG_073_crop.JPG	IMG_101_crop.JPG	11	16	B	M1	M	70	35	1	B70	0.5315345973099983	0.28747366715281153	0.1885107762113109	0.04804402088160119	0.6461372385493075	0.5315345973099983	11.526010107061737	False	False	10.671541066711884	False	False	(9.939, 11.596]	False
1420	IMG_073_crop.JPG	IMG_101_crop.JPG	12	16	A	L1	L	71	35	1	A71	0.47697349833305036	0.2323105611120531	0.13465559134316543	0.047488168335812625	0.7198814236714539	0.47697349833305036	10.99859042974533	False	False	6.954196310386875	False	False	(6.626, 8.283]	False
1421	IMG_073_crop.JPG	IMG_101_crop.JPG	13	16	B	M1	M	71	35	1	B71	0.5401791751183231	0.30966869506423295	0.21193373901284657	0.04954515699894752	0.6092119896913389	0.5401791751183231	11.58261245126702	False	False	10.834471049984222	False	False	(9.939, 11.596]	False
1422	IMG_073_crop.JPG	IMG_101_crop.JPG	14	16	A	L1	L	72	35	1	A72	0.5510389230318993	0.34941469124963453	0.23797190517998257	0.059292817649852544	0.5683774330122274	0.5510389230318993	11.269126679149418	False	False	10.707359132080883	False	False	(9.939, 11.596]	False
1423	IMG_073_crop.JPG	IMG_101_crop.JPG	15	16	B	M1	M	72	35	1	B72	0.5335090899104737	0.30783764486186654	0.23464601526885268	0.040751965820178836	0.5608005157694429	0.5335090899104737	11.449148645375436	False	False	11.267371931265274	False	False	(9.939, 11.596]	False
1424	IMG_073_crop.JPG	IMG_101_crop.JPG	0	17	C	H1	H	65	35	1	C65	0.5471507352941181	0.3130821078431372	0.2321844362745098	0.042777553834226004	0.5758747039767743	0.5471507352941181	11.779719355143405	False	False	10.24436383512051	False	False	(9.939, 11.596]	False
1430	IMG_073_crop.JPG	IMG_101_crop.JPG	6	17	C	H1	H	68	35	1	C68	0.3396008403361347	0.23602941176470577	0.1310399159663862	0.08662374842900623	0.6088404086957978	0.3396008403361347	10.624795455860237	False	False	7.475733430966398	False	False	(6.626, 8.283]	False
1431	IMG_073_crop.JPG	IMG_101_crop.JPG	7	17	D	L2	L	68	35	1	D68	0.4360913596207711	0.2906162464985997	0.19744667097608287	0.0704331207591948	0.5447547850531884	0.4360913596207711	10.993646060016596	False	False	10.145932145820515	False	False	(9.939, 11.596]	False
1432	IMG_073_crop.JPG	IMG_101_crop.JPG	8	17	C	H1	H	69	35	1	C69	0.46900452488687794	0.18090497737556577	0.10595776772247333	0.03440292331110217	0.776443407994669	0.46900452488687794	11.622051819456376	False	False	7.467605550082998	False	False	(6.626, 8.283]	False
1434	IMG_073_crop.JPG	IMG_101_crop.JPG	10	17	C	H1	H	70	35	1	C70	0.5511184755592383	0.31924882629107965	0.22347417840375552	0.048734459369609524	0.5946360418725558	0.5511184755592383	11.530406337099068	False	False	10.896332403909941	False	False	(9.939, 11.596]	False
1435	IMG_073_crop.JPG	IMG_101_crop.JPG	11	17	D	L2	L	70	35	1	D70	0.49003403014098174	0.30909090909090886	0.19690487765354087	0.06380189939578894	0.5983358100921782	0.49003403014098174	11.19598729802851	False	False	10.79197682089869	False	False	(9.939, 11.596]	False
1436	IMG_073_crop.JPG	IMG_101_crop.JPG	12	17	C	H1	H	71	35	1	C71	0.44754901960784327	0.16421568627450978	0.0870098039215686	0.035689832009933684	0.80547559770563	0.44754901960784327	11.278449458220482	False	False	6.643856189774724	False	False	(6.626, 8.283]	False
1438	IMG_073_crop.JPG	IMG_101_crop.JPG	14	17	C	H1	H	72	35	1	C72	0.4843137254901961	0.3431372549019608	0.21764705882352942	0.0784313725490196	0.550616312614739	0.4843137254901961	10.719388820942083	False	False	10.64745842645492	False	False	(9.939, 11.596]	False
1447	IMG_073_crop.JPG	IMG_101_crop.JPG	7	18	B	M1	M	76	35	1	B76	0.3578022875816997	0.2594669117647061	0.16835171568627474	0.08743847860978632	0.5168839051114671	0.3578022875816997	10.705632387361415	False	False	9.79766152585376	False	False	(8.283, 9.939]	False
1451	IMG_073_crop.JPG	IMG_101_crop.JPG	11	18	B	M1	M	78	35	1	B78	0.5253666821059134	0.32345221553188197	0.214451134784622	0.05841423258167671	0.5919376485065618	0.5253666821059134	11.536732889835415	False	False	10.619302955415687	False	False	(9.939, 11.596]	False
1452	IMG_073_crop.JPG	IMG_101_crop.JPG	12	18	A	L1	L	79	35	1	A79	0.5524305555555552	0.3362540849673204	0.23604983660130707	0.0527690342617233	0.572879850861667	0.5524305555555552	11.41256984680521	False	False	9.923327485419192	False	False	(8.283, 9.939]	False
1454	IMG_073_crop.JPG	IMG_101_crop.JPG	14	18	A	L1	L	80	35	1	A80	0.4759090490656357	0.2516984258492129	0.14876185215870352	0.052405723316534744	0.6881426778383645	0.4759090490656357	11.031356596255709	False	False	10.414685235807214	False	False	(9.939, 11.596]	False
1455	IMG_073_crop.JPG	IMG_101_crop.JPG	15	18	B	M1	M	80	35	1	B80	0.5114236999147486	0.2861608411480535	0.2076442171071322	0.04308215582293726	0.5946435358715089	0.5114236999147486	11.560332834212442	False	False	10.71681946132995	False	False	(9.939, 11.596]	False
1458	IMG_073_crop.JPG	IMG_101_crop.JPG	2	19	C	H1	H	74	35	1	C74	0.4437605505778469	0.23030775223996897	0.13995584988962473	0.05476204859768401	0.6727378145073734	0.4437605505778469	10.946906274456397	False	False	6.614709844115208	False	False	(4.97, 6.626]	False
1459	IMG_073_crop.JPG	IMG_101_crop.JPG	3	19	D	L2	L	74	35	1	D74	0.5344919786096265	0.3351851851851858	0.25032679738562125	0.05321836150978292	0.5289701561403259	0.5344919786096265	10.079484783826816	False	False	9.802516365121223	False	False	(8.283, 9.939]	False
1461	IMG_073_crop.JPG	IMG_101_crop.JPG	5	19	D	L2	L	75	35	1	D75	0.35408783396399485	0.2620800366930396	0.16211443641784162	0.08849613828520171	0.5379545284543074	0.35408783396399485	10.105908508571158	False	False	7.022367813028454	False	False	(6.626, 8.283]	False
1463	IMG_073_crop.JPG	IMG_101_crop.JPG	7	19	D	L2	L	76	35	1	D76	0.5384566729917774	0.34134514020662027	0.23692810457516342	0.057641122397049716	0.5615726578327459	0.5384566729917774	11.404077136241234	False	False	10.044394119358454	False	False	(9.939, 11.596]	False
1464	IMG_073_crop.JPG	IMG_101_crop.JPG	8	19	C	H1	H	77	35	1	C77	0.55119825708061	0.314161220043573	0.20566448801742918	0.052323998294313195	0.6276201895626357	0.55119825708061	11.772314573921653	False	False	10.570804437724497	False	False	(9.939, 11.596]	False
1466	IMG_073_crop.JPG	IMG_101_crop.JPG	10	19	C	H1	H	78	35	1	C78	0.46451914098972885	0.1932150638032987	0.10538437597261106	0.04075269494223925	0.7738316427662835	0.46451914098972885	11.222191138456333	False	False	7.247927513443585	False	False	(6.626, 8.283]	False
1467	IMG_073_crop.JPG	IMG_101_crop.JPG	11	19	D	L2	L	78	35	1	D78	0.5623570800351805	0.35605566764964575	0.26711159397796097	0.05018430283377489	0.5257341454459008	0.5623570800351805	11.526499239136566	False	False	10.414685235807214	False	False	(9.939, 11.596]	False
1468	IMG_073_crop.JPG	IMG_101_crop.JPG	12	19	C	H1	H	79	35	1	C79	0.5259601361205641	0.30027548209366417	0.2025927726462487	0.05033606921644598	0.6150692262485327	0.5259601361205641	11.461479447286155	False	False	11.009128789539256	False	False	(9.939, 11.596]	False
1469	IMG_073_crop.JPG	IMG_101_crop.JPG	13	19	D	L2	L	79	35	1	D79	0.47134295227524964	0.27402145763966007	0.17331853496115435	0.05636749817630397	0.6321936377491252	0.47134295227524964	11.040289721025717	False	False	5.807354922057604	False	False	(4.97, 6.626]	False
1471	IMG_073_crop.JPG	IMG_101_crop.JPG	15	19	D	L2	L	80	35	1	D80	0.5127606598194838	0.3317149081854966	0.23801742919389976	0.056824736427998485	0.5360883256492379	0.5127606598194838	11.16679075071818	False	False	10.14338321398982	False	False	(9.939, 11.596]	False
1475	IMG_073_crop.JPG	IMG_101_crop.JPG	3	20	B	M1	M	82	35	1	B82	0.5059411764705878	0.340049019607843	0.2407843137254905	0.06629858969648944	0.5250457237908194	0.5059411764705878	11.14210705730255	False	False	9.847057346091336	False	False	(8.283, 9.939]	False
1480	IMG_073_crop.JPG	IMG_101_crop.JPG	8	20	A	L1	L	85	35	1	A85	0.4940883816213053	0.33011413520632155	0.2305970149253732	0.06300434076059364	0.5357529407802772	0.4940883816213053	10.710806433699352	False	False	9.681238411777805	False	False	(8.283, 9.939]	False
1481	IMG_073_crop.JPG	IMG_101_crop.JPG	9	20	B	M1	M	85	35	1	B85	0.5579171850008885	0.296108050470944	0.20895681535454091	0.041503196268011626	0.6274077277686264	0.5579171850008885	11.842743180731658	False	False	10.263269200372662	False	False	(9.939, 11.596]	False
1483	IMG_073_crop.JPG	IMG_101_crop.JPG	11	20	B	M1	M	86	35	1	B86	0.5336814015547047	0.2822601229841049	0.18895463510848148	0.045067098729208235	0.6462980436365032	0.5336814015547047	11.635718120331047	False	False	10.413627929024173	False	False	(9.939, 11.596]	False
1484	IMG_073_crop.JPG	IMG_101_crop.JPG	12	20	A	L1	L	87	35	1	A87	0.5155717761557178	0.28528696149992894	0.18906540718477188	0.04907967135291983	0.6336332783201389	0.5155717761557178	11.347067657165871	False	False	10.232420927176076	False	False	(9.939, 11.596]	False
1486	IMG_073_crop.JPG	IMG_101_crop.JPG	14	20	A	L1	L	88	35	1	A88	0.4196078431372549	0.25882352941176473	0.1411764705882353	0.07042253521126762	0.6635514018691588	0.4196078431372549	10.807354922057604	False	False	10.048486873992337	False	False	(9.939, 11.596]	False
1487	IMG_073_crop.JPG	IMG_101_crop.JPG	15	20	B	M1	M	88	35	1	B88	0.5089514066496167	0.26814435919295265	0.18908780903665795	0.04115745436919627	0.6292314831165574	0.5089514066496167	11.626165319904498	False	False	11.109177703355275	False	False	(9.939, 11.596]	False
1492	IMG_073_crop.JPG	IMG_101_crop.JPG	4	21	C	H1	H	83	35	1	C83	0.44488017429193877	0.2535947712418307	0.14923747276688476	0.059682558485587914	0.6633350508642162	0.44488017429193877	11.212496385193948	False	False	6.794415866350106	False	False	(6.626, 8.283]	False
1496	IMG_073_crop.JPG	IMG_101_crop.JPG	8	21	C	H1	H	85	35	1	C85	0.4857142857142856	0.19394957983193284	0.11226890756302524	0.03645540835985325	0.7690770759829877	0.4857142857142856	11.464035152189913	False	False	6.6865005271832185	False	False	(6.626, 8.283]	False
1497	IMG_073_crop.JPG	IMG_101_crop.JPG	9	21	D	L2	L	85	35	1	D85	0.4132795797446708	0.27870014049233405	0.19252336448598145	0.06931909890940946	0.5300514700671971	0.4132795797446708	10.38586240064146	False	False	9.909893083770042	False	False	(8.283, 9.939]	False
1499	IMG_073_crop.JPG	IMG_101_crop.JPG	11	21	D	L2	L	86	35	1	D86	0.4395710387714956	0.274306745351863	0.1729424455866491	0.06350838472313675	0.6069138453359285	0.4395710387714956	11.164906926675688	False	False	9.459431618637296	False	False	(8.283, 9.939]	False
1500	IMG_073_crop.JPG	IMG_101_crop.JPG	12	21	C	H1	H	87	35	1	C87	0.4429505135387487	0.18085901027077514	0.11148459383753498	0.03488085449567449	0.7501923011999092	0.4429505135387487	11.368506461507693	False	False	6.78135971352466	False	False	(6.626, 8.283]	False
1502	IMG_073_crop.JPG	IMG_101_crop.JPG	14	21	C	H1	H	88	35	1	C88	0.5030649152865031	0.29552636588615994	0.19268989149057647	0.05521335021062183	0.6171652991477828	0.5030649152865031	11.21856323619027	False	False	10.71338651493703	False	False	(9.939, 11.596]	False
1503	IMG_073_crop.JPG	IMG_101_crop.JPG	15	21	D	L2	L	88	35	1	D88	0.5242811749205614	0.30551034643106295	0.23760365806401623	0.03942558353087532	0.5478385183523794	0.5242811749205614	11.52943055414615	False	False	10.59245703726808	False	False	(9.939, 11.596]	False
1509	IMG_073_crop.JPG	IMG_101_crop.JPG	5	22	B	M1	M	91	35	1	B91	0.5888784313725481	0.341678431372549	0.2531607843137256	0.043899587213903794	0.5703999229435173	0.5888784313725481	11.63026712502677	False	False	10.236014191900084	False	False	(9.939, 11.596]	False
1511	IMG_073_crop.JPG	IMG_101_crop.JPG	7	22	B	M1	M	92	35	1	B92	0.4593956415457431	0.28901024600821806	0.18615488635772648	0.0639131397452123	0.5949214939842304	0.4593956415457431	11.64745842645492	False	False	9.651051691178928	False	False	(8.283, 9.939]	False
1513	IMG_073_crop.JPG	IMG_101_crop.JPG	9	22	B	M1	M	93	35	1	B93	0.5595426885487732	0.31570471448767573	0.22381215809207716	0.04562154216810674	0.6002873056112346	0.5595426885487732	11.985841937003341	False	False	10.29117069932186	False	False	(9.939, 11.596]	False
1514	IMG_073_crop.JPG	IMG_101_crop.JPG	10	22	A	L1	L	94	35	1	A94	0.543768880101059	0.2944362058548907	0.2078980611852587	0.0428827250090538	0.6185969756307571	0.543768880101059	11.754887502163468	False	False	10.19598729802851	False	False	(9.939, 11.596]	False
1516	IMG_073_crop.JPG	IMG_101_crop.JPG	12	22	A	L1	L	95	35	1	A95	0.5363571934798016	0.3275454760217339	0.2190172454523975	0.057036833846654096	0.5917480969836614	0.5363571934798016	11.627989784315703	False	False	10.044394119358454	False	False	(9.939, 11.596]	False
1517	IMG_073_crop.JPG	IMG_101_crop.JPG	13	22	B	M1	M	95	35	1	B95	0.5266399753618727	0.29951750333641336	0.19213633097217922	0.0534974413529785	0.6352277719196975	0.5266399753618727	11.67065624911844	False	False	10.319672120946995	False	False	(9.939, 11.596]	False
1518	IMG_073_crop.JPG	IMG_101_crop.JPG	14	22	A	L1	L	96	35	1	A96	0.4427149321266962	0.17194570135746598	0.09285067873303157	0.03768946069796285	0.7916649835410351	0.4427149321266962	11.482807956726667	False	False	5.882643049361842	False	False	(4.97, 6.626]	False
1519	IMG_073_crop.JPG	IMG_101_crop.JPG	15	22	B	M1	M	96	35	1	B96	0.4987212276214828	0.2762716680875253	0.19277067348678636	0.045404030557843714	0.614218241760707	0.4987212276214828	11.591054774036781	False	False	10.614709844115207	False	False	(9.939, 11.596]	False
1525	IMG_073_crop.JPG	IMG_101_crop.JPG	5	23	D	L2	L	91	35	1	D91	0.39748167637662063	0.3022113637787385	0.19884733446094097	0.09048906935506092	0.5003723612341785	0.39748167637662063	10.581200581924957	False	False	10.225207436943501	False	False	(9.939, 11.596]	False
1527	IMG_073_crop.JPG	IMG_101_crop.JPG	7	23	D	L2	L	92	35	1	D92	0.40707685372999775	0.30345954473743525	0.21973180076628368	0.07822264740219541	0.4627525189959388	0.40707685372999775	11.134426320220927	False	False	9.661778097771988	False	False	(8.283, 9.939]	False
1530	IMG_073_crop.JPG	IMG_101_crop.JPG	10	23	C	H1	H	94	35	1	C94	0.5183909878314475	0.2975609756097567	0.22130825229820983	0.04272301768720201	0.5739161060229792	0.5183909878314475	11.798066720363062	False	False	10.4231159101471	False	False	(9.939, 11.596]	False
1532	IMG_073_crop.JPG	IMG_101_crop.JPG	12	23	C	H1	H	95	35	1	C95	0.5074319089337859	0.2722212289170992	0.1890696704213604	0.04350854020366844	0.6278239416016459	0.5074319089337859	11.918117851031772	False	False	10.76983784362944	False	False	(9.939, 11.596]	False
1533	IMG_073_crop.JPG	IMG_101_crop.JPG	13	23	D	L2	L	95	35	1	D95	0.47326412918108385	0.26530565167243425	0.17914648212226095	0.04881223980957249	0.6221608903081508	0.47326412918108385	11.655530723155643	False	False	10.178664851006472	False	False	(9.939, 11.596]	False
1534	IMG_073_crop.JPG	IMG_101_crop.JPG	14	23	C	H1	H	96	35	1	C96	0.4737121967431035	0.30608175473579274	0.20970422067131916	0.060786377909074374	0.5584587489831643	0.4737121967431035	11.163649676015824	False	False	11.001408194392809	False	False	(9.939, 11.596]	False
1535	IMG_073_crop.JPG	IMG_101_crop.JPG	15	23	D	L2	L	96	35	1	D96	0.5089647381586379	0.3224562252884698	0.24713951424191102	0.04786155626551088	0.5153445493492561	0.5089647381586379	11.651948610723446	False	False	10.664447284547972	False	False	(9.939, 11.596]	False
1538	IMG_074_crop.JPG	IMG_102_crop.JPG	2	0	E	M2	M	2	0	1	E2	0.5396542827657379	0.3170794633642928	0.20884932920536584	0.05465570159803053	0.6119782034872281	0.5396542827657379	11.81257844413538	False	False	10.06204613772049	False	False	(9.939, 11.596]	False
1540	IMG_074_crop.JPG	IMG_102_crop.JPG	4	0	E	M2	M	3	0	1	E3	0.5239215686274509	0.30156862745098034	0.1807843137254902	0.058588099324996055	0.6541298599920276	0.5239215686274509	11.808562029957525	False	False	10.264442600226602	False	False	(9.939, 11.596]	False
1542	IMG_074_crop.JPG	IMG_102_crop.JPG	6	0	E	M2	M	4	0	1	E4	0.5078431372549019	0.28954248366013075	0.173202614379085	0.057959941082376114	0.6589603901623482	0.5078431372549019	11.748612176736982	False	False	10.095397022792557	False	False	(9.939, 11.596]	False
1543	IMG_074_crop.JPG	IMG_102_crop.JPG	7	0	F	H2	H	4	0	1	F4	0.5652188301480929	0.34766277819144514	0.24408041697691726	0.05365359154570066	0.5685216051668394	0.5652188301480929	11.567480801143045	False	False	10.129283016944967	False	False	(9.939, 11.596]	False
1544	IMG_074_crop.JPG	IMG_102_crop.JPG	8	0	E	M2	M	5	0	1	E5	0.5272229822161427	0.29928560571515406	0.184131326949384	0.05592895936795389	0.6509042144589128	0.5272229822161427	11.5980525001616	False	False	10.31741261376487	False	False	(9.939, 11.596]	False
1545	IMG_074_crop.JPG	IMG_102_crop.JPG	9	0	F	H2	H	5	0	1	F5	0.5572319513046939	0.33516938582048655	0.24173027989821932	0.049134106755873534	0.5669775644653567	0.5572319513046939	11.759472121202833	False	False	10.083479327331842	False	False	(9.939, 11.596]	False
1546	IMG_074_crop.JPG	IMG_102_crop.JPG	10	0	E	M2	M	6	0	1	E6	0.5205972297175754	0.2953768663428671	0.183846015470408	0.055199112560631126	0.6467848595560787	0.5205972297175754	11.360847084179664	False	False	10.265615046484458	False	False	(9.939, 11.596]	False
1547	IMG_074_crop.JPG	IMG_102_crop.JPG	11	0	F	H2	H	6	0	1	F6	0.5393310265282585	0.32282583621684025	0.22569780853517898	0.05153664361691343	0.5815278264557103	0.5393310265282585	11.593391122791736	False	False	10.243173983472952	False	False	(9.939, 11.596]	False
1548	IMG_074_crop.JPG	IMG_102_crop.JPG	12	0	E	M2	M	7	0	1	E7	0.5128205128205128	0.28325791855203614	0.16742081447963802	0.055872362095030007	0.6733793188779743	0.5128205128205128	11.613329054371054	False	False	10.369597346278677	False	False	(9.939, 11.596]	False
1549	IMG_074_crop.JPG	IMG_102_crop.JPG	13	0	F	H2	H	7	0	1	F7	0.4636570907432737	0.19539443684450497	0.09571363429092554	0.04516003981111412	0.7936925726148253	0.4636570907432737	11.389631339260522	False	False	8.308339030139408	False	False	(8.283, 9.939]	False
1550	IMG_074_crop.JPG	IMG_102_crop.JPG	14	0	E	M2	M	8	0	1	E8	0.5198198198198197	0.28606253312135665	0.17326444091149937	0.05424690678404989	0.6667413671764074	0.5198198198198197	11.60130652612184	False	False	10.63390340934852	False	False	(9.939, 11.596]	False
1551	IMG_074_crop.JPG	IMG_102_crop.JPG	15	0	F	H2	H	8	0	1	F8	0.5130412581699348	0.3181781045751638	0.23294526143790895	0.05070889333992882	0.5459537695906959	0.5130412581699348	11.506307581100307	False	False	10.61378946447258	False	False	(9.939, 11.596]	False
1557	IMG_074_crop.JPG	IMG_102_crop.JPG	5	1	H	VL1	VL	3	0	1	H3	0.5565922920892501	0.3325219743069642	0.22691007437457716	0.05336842940500577	0.5921179257639226	0.5565922920892501	11.239001757765582	False	False	9.707359132080883	False	False	(8.283, 9.939]	False
1559	IMG_074_crop.JPG	IMG_102_crop.JPG	7	1	H	VL1	VL	4	0	1	H4	0.5539258875356313	0.31139327977887216	0.21428694825948	0.04760584090513703	0.6132289091625577	0.5539258875356313	11.409390936137703	False	False	9.654636028527968	False	False	(8.283, 9.939]	False
1561	IMG_074_crop.JPG	IMG_102_crop.JPG	9	1	H	VL1	VL	5	0	1	H5	0.5302093718843469	0.28363797496399695	0.17585022709648787	0.050704380180420255	0.6686292609445984	0.5302093718843469	11.670213636738564	False	False	9.379378367071261	False	False	(8.283, 9.939]	False
1562	IMG_074_crop.JPG	IMG_102_crop.JPG	10	1	G	VL0	VL	6	0	1	G6	0.403921568627451	0.2196078431372549	0.11764705882352941	0.05936073059360731	0.7087378640776698	0.403921568627451	10.891024190149498	False	False	9.383704292474052	False	False	(8.283, 9.939]	False
1563	IMG_074_crop.JPG	IMG_102_crop.JPG	11	1	H	VL1	VL	6	0	1	H6	0.5320431202784138	0.2810287751464225	0.18298955946014747	0.04678004445537478	0.6565070101974896	0.5320431202784138	11.67595703294175	False	False	9.672425341971495	False	False	(8.283, 9.939]	False
1564	IMG_074_crop.JPG	IMG_102_crop.JPG	12	1	G	VL0	VL	7	0	1	G7	0.4320709105560033	0.20612409347300567	0.10930253379890738	0.050153836589310594	0.746197522368716	0.4320709105560033	10.665335917185176	False	False	3.169925001442312	False	False	(1.657, 3.313]	False
1565	IMG_074_crop.JPG	IMG_102_crop.JPG	13	1	H	VL1	VL	7	0	1	H7	0.5237967914438502	0.2957442067736187	0.18536096256684453	0.05438170373705526	0.6464118760853558	0.5237967914438502	11.550746785383243	False	False	9.79603960882977	False	False	(8.283, 9.939]	False
1567	IMG_074_crop.JPG	IMG_102_crop.JPG	15	1	H	VL1	VL	8	0	1	H8	0.5097507477567287	0.28654037886341	0.20116982386174834	0.046101177608897446	0.6053506170961689	0.5097507477567287	11.606405212697785	False	False	10.068778277985412	False	False	(9.939, 11.596]	False
1568	IMG_074_crop.JPG	IMG_102_crop.JPG	0	2	E	M2	M	9	0	1	E9	0.5025471870991389	0.25900678028220603	0.16448598130841097	0.046570222442976476	0.6724875025451769	0.5025471870991389	11.675074920385445	False	False	9.614709844115207	False	False	(8.283, 9.939]	False
1570	IMG_074_crop.JPG	IMG_102_crop.JPG	2	2	E	M2	M	10	0	1	E10	0.41271446078431384	0.28082107843137266	0.17454044117647055	0.07844942390204462	0.5744353694067085	0.41271446078431384	10.860311054919482	False	False	9.721099188707186	False	False	(8.283, 9.939]	False
1572	IMG_074_crop.JPG	IMG_102_crop.JPG	4	2	E	M2	M	11	0	1	E11	0.47603855101362547	0.2915918909936854	0.18514456630109635	0.06162033469618533	0.6097630819569944	0.47603855101362547	11.217351905270334	False	False	9.943979914343739	False	False	(9.939, 11.596]	False
1573	IMG_074_crop.JPG	IMG_102_crop.JPG	5	2	F	H2	H	11	0	1	F11	0.5455108359133131	0.3328746703359708	0.22951496388028872	0.05448833881207919	0.5794326552588266	0.5455108359133131	11.245552706255681	False	False	9.759888183221834	False	False	(8.283, 9.939]	False
1574	IMG_074_crop.JPG	IMG_102_crop.JPG	6	2	E	M2	M	12	0	1	E12	0.5042271454036159	0.2786605551311435	0.1676597911892026	0.05493430103112536	0.6671797607951858	0.5042271454036159	11.496853777388042	False	False	9.7714894695006	False	False	(8.283, 9.939]	False
1575	IMG_074_crop.JPG	IMG_102_crop.JPG	7	2	F	H2	H	12	0	1	F12	0.5210113519091848	0.2856553147574821	0.1759339525283794	0.05295968564183724	0.6625282304082108	0.5210113519091848	11.304921669581672	False	False	9.49585502688717	False	False	(8.283, 9.939]	False
1576	IMG_074_crop.JPG	IMG_102_crop.JPG	8	2	E	M2	M	13	0	1	E13	0.5132428355957772	0.2993966817496228	0.1984012066365003	0.053325205629031584	0.6133367888256714	0.5132428355957772	11.131213905086272	False	False	9.457380879072534	False	False	(8.283, 9.939]	False
1577	IMG_074_crop.JPG	IMG_102_crop.JPG	9	2	F	H2	H	13	0	1	F13	0.5212161269001981	0.2948667107292356	0.18184622163472086	0.05548177317861196	0.6515145971118987	0.5212161269001981	11.427312844134963	False	False	9.700439718141093	False	False	(8.283, 9.939]	False
1578	IMG_074_crop.JPG	IMG_102_crop.JPG	10	2	E	M2	M	14	0	1	E14	0.49044450359329217	0.27268210451601477	0.16353473516103254	0.055605899991150745	0.6669559535268905	0.49044450359329217	11.205793249397157	False	False	9.560332834212442	False	False	(8.283, 9.939]	False
1579	IMG_074_crop.JPG	IMG_102_crop.JPG	11	2	F	H2	H	14	0	1	F14	0.5099016892075386	0.2875563521807622	0.19154853076964887	0.05022595174738659	0.6249151371560625	0.5099016892075386	11.339293300180094	False	False	9.974414589805527	False	False	(9.939, 11.596]	False
1580	IMG_074_crop.JPG	IMG_102_crop.JPG	12	2	E	M2	M	15	0	1	E15	0.47544958811927174	0.2670031326139925	0.16551804153614139	0.0544867778230044	0.6523335429984635	0.47544958811927174	11.124767535822473	False	False	9.691743519171276	False	False	(8.283, 9.939]	False
1581	IMG_074_crop.JPG	IMG_102_crop.JPG	13	2	F	H2	H	15	0	1	F15	0.4871140568903614	0.30090030378348553	0.19847555923778	0.05912977953791699	0.5924652880506097	0.4871140568903614	11.051888655905378	False	False	10.148476582178278	False	False	(9.939, 11.596]	False
1582	IMG_074_crop.JPG	IMG_102_crop.JPG	14	2	E	M2	M	16	0	1	E16	0.5225525846702322	0.2902531194295901	0.19191443850267392	0.04955059187829224	0.6327953806777271	0.5225525846702322	11.480285320936371	False	False	9.837627933171404	False	False	(8.283, 9.939]	False
1583	IMG_074_crop.JPG	IMG_102_crop.JPG	15	2	F	H2	H	16	0	1	F16	0.47303117968498887	0.28183863709418194	0.19296046287367397	0.05285364770392128	0.5923067009981181	0.47303117968498887	11.203959703239462	False	False	10.547858506058416	False	False	(9.939, 11.596]	False
1589	IMG_074_crop.JPG	IMG_102_crop.JPG	5	3	H	VL1	VL	11	0	1	H11	0.56841432225064	0.31206308610400646	0.21364023870417692	0.046223157314366936	0.624220628583541	0.56841432225064	11.489847960439297	False	False	9.60917873814198	False	False	(8.283, 9.939]	False
1591	IMG_074_crop.JPG	IMG_102_crop.JPG	7	3	H	VL1	VL	12	0	1	H12	0.5410444947209654	0.29830316742081464	0.19730392156862728	0.048942942645187205	0.6355151098890708	0.5410444947209654	11.43514933836693	False	False	9.52943055414615	False	False	(8.283, 9.939]	False
1592	IMG_074_crop.JPG	IMG_102_crop.JPG	8	3	G	VL0	VL	13	0	1	G13	0.3281045751633987	0.21830065359477133	0.12287581699346405	0.07815383542646506	0.6235109586761675	0.3281045751633987	10.706496018061188	False	False	5.169925001442312	False	False	(4.97, 6.626]	False
1593	IMG_074_crop.JPG	IMG_102_crop.JPG	9	3	H	VL1	VL	13	0	1	H13	0.5332179930795846	0.29114186851211077	0.18717416378315987	0.04996989054139752	0.6493019601316277	0.5332179930795846	11.51224664282918	False	False	9.355351096424812	False	False	(8.283, 9.939]	False
1594	IMG_074_crop.JPG	IMG_102_crop.JPG	10	3	G	VL0	VL	14	0	1	G14	0.44685242518059853	0.26047471620227025	0.16006191950464402	0.05849111146088465	0.6406112897014647	0.44685242518059853	10.608254821977908	False	False	9.226412192788786	False	False	(8.283, 9.939]	False
1595	IMG_074_crop.JPG	IMG_102_crop.JPG	11	3	H	VL1	VL	14	0	1	H14	0.5259933407325188	0.27708472068072537	0.17916389197188315	0.0470352608267754	0.6596558460520376	0.5259933407325188	11.547858506058416	False	False	9.60917873814198	False	False	(8.283, 9.939]	False
1596	IMG_074_crop.JPG	IMG_102_crop.JPG	12	3	G	VL0	VL	15	0	1	G15	0.4184477124183006	0.20717320261437927	0.11063725490196048	0.05258866187081549	0.7340120215593525	0.4184477124183006	10.681238411777805	False	False	4.087462841250339	False	False	(3.313, 4.97]	False
1597	IMG_074_crop.JPG	IMG_102_crop.JPG	13	3	H	VL1	VL	15	0	1	H15	0.5049019607843136	0.2874264705882354	0.17987745098039173	0.055135096029353035	0.643782295058467	0.5049019607843136	11.4893462407191	False	False	9.79603960882977	False	False	(8.283, 9.939]	False
1598	IMG_074_crop.JPG	IMG_102_crop.JPG	14	3	G	VL0	VL	16	0	1	G16	0.4010818120351591	0.2178498985801218	0.1195402298850575	0.0583343723770738	0.6996487231039366	0.4010818120351591	10.567956075415466	False	False	9.499845887083206	False	False	(8.283, 9.939]	False
1599	IMG_074_crop.JPG	IMG_102_crop.JPG	15	3	H	VL1	VL	16	0	1	H16	0.4927049080501767	0.28755328218243836	0.20476190476190487	0.047909286242371237	0.5850387578478117	0.4927049080501767	11.38586240064146	False	False	10.363039630256514	False	False	(9.939, 11.596]	False
1603	IMG_074_crop.JPG	IMG_102_crop.JPG	3	4	F	H2	H	18	0	1	F18	0.5607843137254902	0.3411764705882353	0.24313725490196078	0.051440329218107005	0.5664335664335663	0.5607843137254902	11.476239906323851	False	False	9.923327485419192	False	False	(8.283, 9.939]	False
1605	IMG_074_crop.JPG	IMG_102_crop.JPG	5	4	F	H2	H	19	0	1	F19	0.5416021671826624	0.3273348813209494	0.22675438596491235	0.05306992380570897	0.583131490997928	0.5416021671826624	11.445014845868423	False	False	9.689997971419446	False	False	(8.283, 9.939]	False
1606	IMG_074_crop.JPG	IMG_102_crop.JPG	6	4	E	M2	M	20	0	1	E20	0.4798850574712636	0.2750169033130497	0.17161933739012836	0.05599867839538191	0.6422407798825067	0.4798850574712636	10.553629293916364	False	False	8.94251450533924	False	False	(8.283, 9.939]	False
1607	IMG_074_crop.JPG	IMG_102_crop.JPG	7	4	F	H2	H	20	0	1	F20	0.5396260829913364	0.3061331509347925	0.20633834929320533	0.04991563785095731	0.6178702654613626	0.5396260829913364	11.528942415064895	False	False	9.677719641641009	False	False	(8.283, 9.939]	False
1608	IMG_074_crop.JPG	IMG_102_crop.JPG	8	4	E	M2	M	21	0	1	E21	0.4839052287581697	0.28178104575163393	0.17694035947712392	0.056951865845450596	0.6346451272963584	0.4839052287581697	10.715961990255144	False	False	8.861086905995395	False	False	(8.283, 9.939]	False
1609	IMG_074_crop.JPG	IMG_102_crop.JPG	9	4	F	H2	H	21	0	1	F21	0.514189886480908	0.29277605779153754	0.1839267285861709	0.05489545769421991	0.6425909280835569	0.514189886480908	11.470658874060552	False	False	9.7714894695006	False	False	(8.283, 9.939]	False
1610	IMG_074_crop.JPG	IMG_102_crop.JPG	10	4	E	M2	M	22	0	1	E22	0.5149048025007112	0.28984086388178487	0.18968456947996598	0.05126787729279571	0.6323288973783339	0.5149048025007112	10.992938336165814	False	False	9.622051819456376	False	False	(8.283, 9.939]	False
1611	IMG_074_crop.JPG	IMG_102_crop.JPG	11	4	F	H2	H	22	0	1	F22	0.5142106327066911	0.2910855063674959	0.19287446937537922	0.050856170013373725	0.6253628846062828	0.5142106327066911	11.379919817646538	False	False	10.03342300153745	False	False	(9.939, 11.596]	False
1612	IMG_074_crop.JPG	IMG_102_crop.JPG	12	4	E	M2	M	23	0	1	E23	0.4924338096820642	0.2787637088733798	0.16760828625235366	0.056986386572332744	0.6598362897118435	0.4924338096820642	10.914385132155443	False	False	9.86418614465428	False	False	(8.283, 9.939]	False
1614	IMG_074_crop.JPG	IMG_102_crop.JPG	14	4	E	M2	M	24	0	1	E24	0.5071857644792022	0.28135554799954693	0.17594922362008414	0.05293868862455781	0.653154248505459	0.5071857644792022	11.149747119504681	False	False	10.358651200892886	False	False	(9.939, 11.596]	False
1615	IMG_074_crop.JPG	IMG_102_crop.JPG	15	4	F	H2	H	24	0	1	F24	0.49349845201238335	0.27751404655429474	0.1926843251920654	0.04697109102593705	0.6100905682366664	0.49349845201238335	11.105253779700883	False	False	10.800090987624994	False	False	(9.939, 11.596]	False
1621	IMG_074_crop.JPG	IMG_102_crop.JPG	5	5	H	VL1	VL	19	0	1	H19	0.3849673202614379	0.2542483660130719	0.1627450980392157	0.06878787878787879	0.576637545667681	0.3849673202614379	11.014020470314934	False	False	9.477758266443889	False	False	(8.283, 9.939]	False
1622	IMG_074_crop.JPG	IMG_102_crop.JPG	6	5	G	VL0	VL	20	0	1	G20	0.2974358974358973	0.2174962292609352	0.12699849170437405	0.08858838248206316	0.57245555199285	0.2974358974358973	10.025139562278508	False	False	5.357552004618084	False	False	(4.97, 6.626]	False
1623	IMG_074_crop.JPG	IMG_102_crop.JPG	7	5	H	VL1	VL	20	0	1	H20	0.537541409257767	0.31234667382934916	0.21461187214611852	0.05039315710850742	0.6014200835554729	0.537541409257767	10.950555897047511	False	False	9.491853096329674	False	False	(8.283, 9.939]	False
1625	IMG_074_crop.JPG	IMG_102_crop.JPG	9	5	H	VL1	VL	21	0	1	H21	0.5397951893307932	0.2849408589346673	0.18226561879812658	0.047850752237448384	0.6630006798047936	0.5397951893307932	11.571752643503546	False	False	9.38586240064146	False	False	(8.283, 9.939]	False
1627	IMG_074_crop.JPG	IMG_102_crop.JPG	11	5	H	VL1	VL	22	0	1	H22	0.5236034968143422	0.2846347607052899	0.1854200622314422	0.048815784855863575	0.6465882462610977	0.5236034968143422	11.517669388133811	False	False	9.663558104217273	False	False	(8.283, 9.939]	False
1630	IMG_074_crop.JPG	IMG_102_crop.JPG	14	5	G	VL0	VL	24	0	1	G24	0.5075826821956856	0.27053909283011507	0.17167428374858756	0.04898441933249028	0.6618856290572235	0.5075826821956856	11.043027283594547	False	False	10.036173612553485	False	False	(9.939, 11.596]	False
1631	IMG_074_crop.JPG	IMG_102_crop.JPG	15	5	H	VL1	VL	24	0	1	H24	0.5172869147659067	0.29407763105242113	0.2124049619847938	0.04462683517012943	0.5894406279439055	0.5172869147659067	11.46454575033394	False	False	10.638435913990472	False	False	(9.939, 11.596]	False
1632	IMG_074_crop.JPG	IMG_102_crop.JPG	0	6	E	M2	M	25	0	1	E25	0.32941176470588235	0.2343137254901961	0.15588235294117647	0.0755798154701719	0.5263481437261925	0.32941176470588235	10.99859042974533	False	False	9.682994583681683	False	False	(8.283, 9.939]	False
1634	IMG_074_crop.JPG	IMG_102_crop.JPG	2	6	E	M2	M	26	0	1	E26	0.3442336074214631	0.24754374868226828	0.14674256799493954	0.08796379749218229	0.5689895723873781	0.3442336074214631	10.43567026093655	False	False	9.726218159332198	False	False	(8.283, 9.939]	False
1636	IMG_074_crop.JPG	IMG_102_crop.JPG	4	6	E	M2	M	27	0	1	E27	0.5069143446852428	0.32136222910216733	0.2251805985552116	0.05686593408499832	0.5554577822244104	0.5069143446852428	11.439311461818846	False	False	9.668884984266247	False	False	(8.283, 9.939]	False
1637	IMG_074_crop.JPG	IMG_102_crop.JPG	5	6	F	H2	H	27	0	1	F27	0.5671883432271995	0.3332254002518436	0.23338729987407777	0.049825734181019286	0.5887754030029341	0.5671883432271995	11.585432051592962	False	False	9.821773981970567	False	False	(8.283, 9.939]	False
1638	IMG_074_crop.JPG	IMG_102_crop.JPG	6	6	E	M2	M	28	0	1	E28	0.35254901960784296	0.23738562091503254	0.14437908496732038	0.07516967795695423	0.5883777409528623	0.35254901960784296	11.199058823653022	False	False	9.129283016944967	False	False	(8.283, 9.939]	False
1639	IMG_074_crop.JPG	IMG_102_crop.JPG	7	6	F	H2	H	28	0	1	F28	0.5081967213114759	0.31428801028608216	0.21160398585663762	0.05772811520555506	0.5845306982818538	0.5081967213114759	11.29232163280204	False	False	9.366322214245816	False	False	(8.283, 9.939]	False
1640	IMG_074_crop.JPG	IMG_102_crop.JPG	8	6	E	M2	M	29	0	1	E29	0.5096455973693828	0.2769577396175867	0.1771891365241751	0.04995608360151477	0.6527595117475175	0.5096455973693828	11.21856323619027	False	False	9.906890595608518	False	False	(8.283, 9.939]	False
1641	IMG_074_crop.JPG	IMG_102_crop.JPG	9	6	F	H2	H	29	0	1	F29	0.5312044817927167	0.3114596949891073	0.21558667911609108	0.050576894823855356	0.5949466204590826	0.5312044817927167	11.422064766172813	False	False	9.850186837645774	False	False	(8.283, 9.939]	False
1642	IMG_074_crop.JPG	IMG_102_crop.JPG	10	6	E	M2	M	30	0	1	E30	0.4816526610644254	0.26675070028011183	0.1546778711484591	0.057107527419823736	0.6780857108536266	0.4816526610644254	10.988684686772165	False	False	9.86418614465428	False	False	(8.283, 9.939]	False
1643	IMG_074_crop.JPG	IMG_102_crop.JPG	11	6	F	H2	H	30	0	1	F30	0.5132908833636537	0.300161714170204	0.20259753385890464	0.05243496774239648	0.6057969859399415	0.5132908833636537	11.365228849251544	False	False	10.06204613772049	False	False	(9.939, 11.596]	False
1644	IMG_074_crop.JPG	IMG_102_crop.JPG	12	6	E	M2	M	31	0	1	E31	0.4952528379772959	0.27631578947368424	0.16248710010319906	0.05699399437467481	0.6718219507340765	0.4952528379772959	11.011926066306808	False	False	10.164906926675688	False	False	(9.939, 11.596]	False
1645	IMG_074_crop.JPG	IMG_102_crop.JPG	13	6	F	H2	H	31	0	1	F31	0.5116789572972038	0.30413308180415066	0.1954724747041676	0.05721524277200892	0.6199996049922349	0.5116789572972038	11.285402218862249	False	False	10.497851836951117	False	False	(9.939, 11.596]	False
1646	IMG_074_crop.JPG	IMG_102_crop.JPG	14	6	E	M2	M	32	0	1	E32	0.5200520833333342	0.2797028186274511	0.16870404411764686	0.05265351591380646	0.6755551717902748	0.5200520833333342	11.283088353024002	False	False	10.562242424221072	False	False	(9.939, 11.596]	False
1648	IMG_074_crop.JPG	IMG_102_crop.JPG	0	7	G	VL0	VL	25	0	1	G25	0.3764705882352941	0.19901960784313727	0.11764705882352941	0.05245611431478969	0.6875167904707609	0.3764705882352941	10.721953612801386	False	False	0.0	False	False	(-0.0133, 1.657]	False
1655	IMG_074_crop.JPG	IMG_102_crop.JPG	7	7	H	VL1	VL	28	0	1	H28	0.5515389185977402	0.30267379679144424	0.2101010101010105	0.045154052208884916	0.6196658948379632	0.5515389185977402	11.63390340934852	False	False	9.507794640198696	False	False	(8.283, 9.939]	False
1657	IMG_074_crop.JPG	IMG_102_crop.JPG	9	7	H	VL1	VL	29	0	1	H29	0.5587588881706522	0.3022301228183584	0.21414565826330573	0.042447142879217574	0.6187105810287055	0.5587588881706522	11.689124404913258	False	False	9.493855449240822	False	False	(8.283, 9.939]	False
1659	IMG_074_crop.JPG	IMG_102_crop.JPG	11	7	H	VL1	VL	30	0	1	H30	0.5391650853889948	0.28803289057558523	0.18927261227071498	0.047035194700229974	0.6493805511917623	0.5391650853889948	11.58261245126702	False	False	9.746514321138463	False	False	(8.283, 9.939]	False
1661	IMG_074_crop.JPG	IMG_102_crop.JPG	13	7	H	VL1	VL	31	0	1	H31	0.5470694799658995	0.30068201193520844	0.19946717817561835	0.04853625591421193	0.6356635247255175	0.5470694799658995	11.591989767615125	False	False	10.333155350310616	False	False	(9.939, 11.596]	False
1662	IMG_074_crop.JPG	IMG_102_crop.JPG	14	7	G	VL0	VL	32	0	1	G32	0.42091503267973857	0.20000000000000004	0.09934640522875816	0.0521506956692142	0.763932156455521	0.42091503267973857	10.88340698638837	False	False	5.700439718141092	False	False	(4.97, 6.626]	False
1663	IMG_074_crop.JPG	IMG_102_crop.JPG	15	7	H	VL1	VL	32	0	1	H32	0.5175666163901452	0.29727501256913025	0.21108094519859194	0.0468445899563983	0.5925324248343277	0.5175666163901452	11.457380879072534	False	False	10.578372691360805	False	False	(9.939, 11.596]	False
1664	IMG_074_crop.JPG	IMG_102_crop.JPG	0	8	E	M2	M	33	0	1	E33	0.3647058823529412	0.24183006535947715	0.1516339869281046	0.07058233668403159	0.5837217637742769	0.3647058823529412	11.102631888854969	False	False	10.125413470483315	False	False	(9.939, 11.596]	False
1666	IMG_074_crop.JPG	IMG_102_crop.JPG	2	8	E	M2	M	34	0	1	E34	0.5102652825836217	0.3102652825836216	0.19261822376009224	0.061734714491670166	0.6236987839974707	0.5102652825836217	11.184255495405349	False	False	9.659995892429977	False	False	(8.283, 9.939]	False
1668	IMG_074_crop.JPG	IMG_102_crop.JPG	4	8	E	M2	M	35	0	1	E35	0.4811573409851742	0.2868802805675118	0.17970667941973548	0.06081430129208427	0.624862014231567	0.4811573409851742	11.353698209048035	False	False	9.80896417491926	False	False	(8.283, 9.939]	False
1669	IMG_074_crop.JPG	IMG_102_crop.JPG	5	8	F	H2	H	35	0	1	F35	0.5305140434552196	0.31188129305776346	0.21170111287758314	0.05243571558936183	0.6010330725157811	0.5305140434552196	11.474212937193943	False	False	10.072802534544207	False	False	(9.939, 11.596]	False
1670	IMG_074_crop.JPG	IMG_102_crop.JPG	6	8	E	M2	M	36	0	1	E36	0.4690196078431373	0.2705882352941177	0.16470588235294117	0.05799200799200799	0.6489503853052552	0.4690196078431373	11.214319120800766	False	False	9.954196310386875	False	False	(9.939, 11.596]	False
1671	IMG_074_crop.JPG	IMG_102_crop.JPG	7	8	F	H2	H	36	0	1	F36	0.4362745098039216	0.22647058823529415	0.12450980392156863	0.05457847478101766	0.7138613207007917	0.4362745098039216	11.144020869266893	False	False	9.445014845868423	False	False	(8.283, 9.939]	False
1672	IMG_074_crop.JPG	IMG_102_crop.JPG	8	8	E	M2	M	37	0	1	E37	0.511889380029468	0.28670520231213875	0.17420378556046653	0.05551512494892116	0.6602059836009854	0.511889380029468	11.127349541059118	False	False	9.92035285541508	False	False	(8.283, 9.939]	False
1673	IMG_074_crop.JPG	IMG_102_crop.JPG	9	8	F	H2	H	37	0	1	F37	0.5276651837205467	0.30446531553798034	0.19782501235788427	0.05385529689064605	0.6256395580511446	0.5276651837205467	11.47269083924278	False	False	9.909893083770042	False	False	(8.283, 9.939]	False
1674	IMG_074_crop.JPG	IMG_102_crop.JPG	10	8	E	M2	M	38	0	1	E38	0.526022268203764	0.27616513942260346	0.16586855847866747	0.05101677896441449	0.6846961996429561	0.526022268203764	11.173052457774116	False	False	10.00842862207058	False	False	(9.939, 11.596]	False
1675	IMG_074_crop.JPG	IMG_102_crop.JPG	11	8	F	H2	H	38	0	1	F38	0.5276578141805249	0.2733680814097794	0.16584760486473066	0.04952805602066129	0.6864561555512829	0.5276578141805249	11.401412878714178	False	False	10.027905996569885	False	False	(9.939, 11.596]	False
1676	IMG_074_crop.JPG	IMG_102_crop.JPG	12	8	E	M2	M	39	0	1	E39	0.48333333333333334	0.278921568627451	0.15882352941176472	0.061682265997116154	0.6715734860317892	0.48333333333333334	11.062720767165045	False	False	10.199672344836364	False	False	(9.939, 11.596]	False
1677	IMG_074_crop.JPG	IMG_102_crop.JPG	13	8	F	H2	H	39	0	1	F39	0.5361759518622263	0.31467994605249533	0.2165369851644367	0.05112757325288916	0.5964146788011206	0.5361759518622263	11.38586240064146	False	False	10.617467465294196	False	False	(9.939, 11.596]	False
1678	IMG_074_crop.JPG	IMG_102_crop.JPG	14	8	E	M2	M	40	0	1	E40	0.528084150326798	0.28799019607843146	0.17998366013071862	0.0517130796352278	0.6594041179495956	0.528084150326798	11.27262978497637	False	False	10.62844554013718	False	False	(9.939, 11.596]	False
1679	IMG_074_crop.JPG	IMG_102_crop.JPG	15	8	F	H2	H	40	0	1	F40	0.4877310924369741	0.23417366946778742	0.13083633453381321	0.04824810065293948	0.7318885170197867	0.4877310924369741	11.26795708440284	False	False	10.701306461958625	False	False	(9.939, 11.596]	False
1680	IMG_074_crop.JPG	IMG_102_crop.JPG	0	9	G	VL0	VL	33	0	1	G33	0.3194771241830065	0.20679738562091507	0.1265359477124183	0.06962559872176372	0.6024008147130214	0.3194771241830065	10.59245703726808	False	False	8.573647187493322	False	False	(8.283, 9.939]	False
1682	IMG_074_crop.JPG	IMG_102_crop.JPG	2	9	G	VL0	VL	34	0	1	G34	0.3321404607470364	0.22906135838365776	0.14427793931260705	0.07906640056713311	0.55534010007488	0.3321404607470364	10.001408194392809	False	False	2.807354922057604	False	False	(1.657, 3.313]	False
1684	IMG_074_crop.JPG	IMG_102_crop.JPG	4	9	G	VL0	VL	35	0	1	G35	0.3353306540007308	0.22795031055900644	0.1379490926805506	0.08255531396051745	0.5750321974434663	0.3353306540007308	9.698704666770345	False	False	0.0	False	False	(-0.0133, 1.657]	False
1685	IMG_074_crop.JPG	IMG_102_crop.JPG	5	9	H	VL1	VL	35	0	1	H35	0.5509803921568627	0.329281045751634	0.22849673202614385	0.052071058738887274	0.5852811762446961	0.5509803921568627	11.068778277985412	False	False	9.63662462054365	False	False	(8.283, 9.939]	False
1687	IMG_074_crop.JPG	IMG_102_crop.JPG	7	9	H	VL1	VL	36	0	1	H36	0.5592339261285909	0.3138948602696895	0.22685167090091865	0.04353572256734461	0.5951989329291341	0.5592339261285909	11.579787329526992	False	False	9.686500527183219	False	False	(8.283, 9.939]	False
1689	IMG_074_crop.JPG	IMG_102_crop.JPG	9	9	H	VL1	VL	37	0	1	H37	0.5448215839860747	0.3016843290841143	0.20945067321967997	0.04575535250169645	0.6170990315654327	0.5448215839860747	11.46352437327118	False	False	9.411510988012072	False	False	(8.283, 9.939]	False
1691	IMG_074_crop.JPG	IMG_102_crop.JPG	11	9	H	VL1	VL	38	0	1	H38	0.5487436030130528	0.30485883502961364	0.20740612960726845	0.047511823821053796	0.6235896293597029	0.5487436030130528	11.590587049915035	False	False	9.837627933171404	False	False	(8.283, 9.939]	False
1693	IMG_074_crop.JPG	IMG_102_crop.JPG	13	9	H	VL1	VL	39	0	1	H39	0.5220073113991351	0.3014024592888004	0.19898969757394513	0.052842995324342903	0.6192519949180042	0.5220073113991351	11.38855550398256	False	False	9.9901039638575	False	False	(9.939, 11.596]	False
1694	IMG_074_crop.JPG	IMG_102_crop.JPG	14	9	G	VL0	VL	40	0	1	G40	0.4139130434782606	0.2379198635976124	0.12705882352941156	0.06479868924709158	0.6913073021609581	0.4139130434782606	10.541096615349524	False	False	5.247927513443585	False	False	(4.97, 6.626]	False
1695	IMG_074_crop.JPG	IMG_102_crop.JPG	15	9	H	VL1	VL	40	0	1	H40	0.5058083610802809	0.28899741028486897	0.20127266000739927	0.04794589484768772	0.6035670899582526	0.5058083610802809	11.08214904135387	False	False	10.588714635582264	False	False	(9.939, 11.596]	False
1696	IMG_074_crop.JPG	IMG_102_crop.JPG	0	10	E	M2	M	41	0	1	E41	0.4792156862745098	0.25882352941176473	0.1670588235294118	0.04894688644688646	0.6492307692307693	0.4792156862745098	11.673750739438063	False	False	10.019590728357882	False	False	(9.939, 11.596]	False
1698	IMG_074_crop.JPG	IMG_102_crop.JPG	2	10	E	M2	M	42	0	1	E42	0.5197685631629699	0.30196078431372547	0.19502839387120932	0.055548894320125615	0.6249269297828891	0.5197685631629699	11.49585502688717	False	False	9.90388184573618	False	False	(8.283, 9.939]	False
1700	IMG_074_crop.JPG	IMG_102_crop.JPG	4	10	E	M2	M	43	0	1	E43	0.5357609710550888	0.29691876750700297	0.18627450980392166	0.05274237114335872	0.6522199137492011	0.5357609710550888	11.73640193131829	False	False	9.936637939002571	False	False	(8.283, 9.939]	False
1701	IMG_074_crop.JPG	IMG_102_crop.JPG	5	10	F	H2	H	43	0	1	F43	0.5659932057929561	0.3357530246141013	0.23964479408784817	0.04898385666809056	0.5772096315488513	0.5659932057929561	11.689997971419446	False	False	9.894817763307943	False	False	(8.283, 9.939]	False
1702	IMG_074_crop.JPG	IMG_102_crop.JPG	6	10	E	M2	M	44	0	1	E44	0.29629629629629634	0.21830065359477124	0.13420479302832244	0.08667278138195415	0.5454187955614619	0.29629629629629634	10.720244258287567	False	False	9.86573327085176	False	False	(8.283, 9.939]	False
1703	IMG_074_crop.JPG	IMG_102_crop.JPG	7	10	F	H2	H	44	0	1	F44	0.5530812324929975	0.3078197945845006	0.20457516339869242	0.04935664314619496	0.6300759344961067	0.5530812324929975	11.59944798152872	False	False	9.897845456005511	False	False	(8.283, 9.939]	False
1704	IMG_074_crop.JPG	IMG_102_crop.JPG	8	10	E	M2	M	45	0	1	E45	0.34456327985739743	0.22834224598930486	0.13440285204991084	0.07462752145971535	0.6091926249984868	0.34456327985739743	11.001408194392809	False	False	9.911391987843459	False	False	(8.283, 9.939]	False
1705	IMG_074_crop.JPG	IMG_102_crop.JPG	9	10	F	H2	H	45	0	1	F45	0.5555827886710244	0.294458061002179	0.19377723311546846	0.04634981968340381	0.652006776242392	0.5555827886710244	11.526499239136566	False	False	9.893301530860564	False	False	(8.283, 9.939]	False
1706	IMG_074_crop.JPG	IMG_102_crop.JPG	10	10	E	M2	M	46	0	1	E46	0.43558106169296934	0.2577714012434242	0.1485891917742706	0.06405120450532262	0.6556845764799346	0.43558106169296934	10.837627933171404	False	False	9.457380879072534	False	False	(8.283, 9.939]	False
1707	IMG_074_crop.JPG	IMG_102_crop.JPG	11	10	F	H2	H	46	0	1	F46	0.5288192975031742	0.3112991959373678	0.20799830723656368	0.05360476165445145	0.6084056219402586	0.5288192975031742	11.51422090935813	False	False	10.30720080914081	False	False	(9.939, 11.596]	False
1708	IMG_074_crop.JPG	IMG_102_crop.JPG	12	10	E	M2	M	47	0	1	E47	0.4987745098039211	0.27450980392156893	0.15261437908496744	0.058673232336920685	0.6939107719631153	0.4987745098039211	11.136350341454156	False	False	10.203348002979762	False	False	(9.939, 11.596]	False
1709	IMG_074_crop.JPG	IMG_102_crop.JPG	13	10	F	H2	H	47	0	1	F47	0.49783771215996264	0.2568084941486478	0.1450825389444314	0.05281124930840164	0.7091122001419533	0.49783771215996264	11.382624026574916	False	False	10.50382573799575	False	False	(9.939, 11.596]	False
1710	IMG_074_crop.JPG	IMG_102_crop.JPG	14	10	E	M2	M	48	0	1	E48	0.5332810457516339	0.2873551198257081	0.17884095860566443	0.0510159433620163	0.6648028829025976	0.5332810457516339	11.325305455089682	False	False	10.59618975614441	False	False	(9.939, 11.596]	False
1711	IMG_074_crop.JPG	IMG_102_crop.JPG	15	10	F	H2	H	48	0	1	F48	0.49871794871794833	0.27526395173454	0.18193815987933615	0.04906185856854975	0.6357555045606372	0.49871794871794833	11.208843990734614	False	False	10.991521846075695	False	False	(9.939, 11.596]	False
1719	IMG_074_crop.JPG	IMG_102_crop.JPG	7	11	H	VL1	VL	44	0	1	H44	0.5603085351787768	0.3181372549019615	0.22266435986159175	0.04707926137559315	0.6027705535076996	0.5603085351787768	11.434106928609955	False	False	9.537218400538595	False	False	(8.283, 9.939]	False
1721	IMG_074_crop.JPG	IMG_102_crop.JPG	9	11	H	VL1	VL	45	0	1	H45	0.559237608086713	0.3095603458774818	0.21383509925709424	0.04615212469970646	0.618377726983884	0.559237608086713	11.543998450134541	False	False	9.776433032444734	False	False	(8.283, 9.939]	False
1723	IMG_074_crop.JPG	IMG_102_crop.JPG	11	11	H	VL1	VL	46	0	1	H46	0.5183073916851968	0.2953574556970555	0.19020281652179785	0.05334496157322203	0.6345878750656051	0.5183073916851968	11.548340287676147	False	False	9.850186837645774	False	False	(8.283, 9.939]	False
1725	IMG_074_crop.JPG	IMG_102_crop.JPG	13	11	H	VL1	VL	47	0	1	H47	0.5415118679050565	0.29440144478844193	0.19102167182662547	0.049138668729383606	0.6476198628264692	0.5415118679050565	11.6640027628865	False	False	10.233619676759702	False	False	(9.939, 11.596]	False
1727	IMG_074_crop.JPG	IMG_102_crop.JPG	15	11	H	VL1	VL	48	0	1	H48	0.4773420479302829	0.25882352941176423	0.15704429920116175	0.05299993993762269	0.6713672755554824	0.4773420479302829	11.19537220740274	False	False	10.63753055152531	False	False	(9.939, 11.596]	False
1728	IMG_074_crop.JPG	IMG_102_crop.JPG	0	12	E	M2	M	49	0	1	E49	0.5353242835595776	0.2914630467571646	0.20935143288084457	0.04194186373750911	0.608903870411407	0.5353242835595776	11.673309075561695	False	False	9.951284714966972	False	False	(9.939, 11.596]	False
1730	IMG_074_crop.JPG	IMG_102_crop.JPG	2	12	E	M2	M	50	0	1	E50	0.4909422878463123	0.3181551162975314	0.21046280860522337	0.06704729309483508	0.5728857919955876	0.4909422878463123	11.203348002979762	False	False	9.945443836377912	False	False	(9.939, 11.596]	False
1732	IMG_074_crop.JPG	IMG_102_crop.JPG	4	12	E	M2	M	51	0	1	E51	0.570404984423676	0.32472054242257664	0.23010811801356051	0.04654769787110452	0.5973899561090515	0.570404984423676	11.652396861477678	False	False	9.870364719583405	False	False	(8.283, 9.939]	False
1733	IMG_074_crop.JPG	IMG_102_crop.JPG	5	12	F	H2	H	51	0	1	F51	0.584313725490196	0.3495605138607167	0.24367816091954025	0.05180693022017236	0.5829520804799728	0.584313725490196	11.046441948007311	False	False	9.96289600533726	False	False	(9.939, 11.596]	False
1734	IMG_074_crop.JPG	IMG_102_crop.JPG	6	12	E	M2	M	52	0	1	E52	0.5078431372549019	0.296078431372549	0.18627450980392157	0.05691056910569106	0.6332140727489564	0.5078431372549019	11.579787329526992	False	False	9.86418614465428	False	False	(8.283, 9.939]	False
1735	IMG_074_crop.JPG	IMG_102_crop.JPG	7	12	F	H2	H	52	0	1	F52	0.34229691876750706	0.24705882352941178	0.1400560224089636	0.08828161088997002	0.5910375220546847	0.34229691876750706	11.366322214245816	False	False	9.94982671075911	False	False	(9.939, 11.596]	False
1736	IMG_074_crop.JPG	IMG_102_crop.JPG	8	12	E	M2	M	53	0	1	E53	0.5505347593582891	0.2908645276292333	0.1929144385026735	0.04563485428276326	0.6496932367600308	0.5505347593582891	11.345405246717796	False	False	9.810571634741146	False	False	(8.283, 9.939]	False
1737	IMG_074_crop.JPG	IMG_102_crop.JPG	9	12	F	H2	H	53	0	1	F53	0.5325872788139646	0.3024964131994262	0.1957532281205164	0.052811140371133374	0.63285105334634	0.5325872788139646	11.514714054138487	False	False	9.909893083770042	False	False	(8.283, 9.939]	False
1738	IMG_074_crop.JPG	IMG_102_crop.JPG	10	12	E	M2	M	54	0	1	E54	0.5301659125188536	0.2856711915535444	0.1793363499245853	0.05059373210019686	0.662237125654308	0.5301659125188536	11.1705510353167	False	False	9.984418458801137	False	False	(9.939, 11.596]	False
1739	IMG_074_crop.JPG	IMG_102_crop.JPG	11	12	F	H2	H	54	0	1	F54	0.49526670883407165	0.2573371283997475	0.14846088973223726	0.05242772722924366	0.7010632668099306	0.49526670883407165	11.38586240064146	False	False	10.210671343785622	False	False	(9.939, 11.596]	False
1740	IMG_074_crop.JPG	IMG_102_crop.JPG	12	12	E	M2	M	55	0	1	E55	0.5401960784313725	0.28235294117647053	0.17901960784313725	0.04767585546770441	0.6687030380393438	0.5401960784313725	11.184875342908283	False	False	10.338736382573916	False	False	(9.939, 11.596]	False
1741	IMG_074_crop.JPG	IMG_102_crop.JPG	13	12	F	H2	H	55	0	1	F55	0.49865022496250594	0.30338276953841037	0.1850913736599459	0.06289535096761195	0.6291269249406735	0.49865022496250594	11.361943773735241	False	False	10.573647187493322	False	False	(9.939, 11.596]	False
1742	IMG_074_crop.JPG	IMG_102_crop.JPG	14	12	E	M2	M	56	0	1	E56	0.5541920216362414	0.2932555780933066	0.1945909398242056	0.04571095228325203	0.6489655320692244	0.5541920216362414	11.274960472140602	False	False	10.558420713268664	False	False	(9.939, 11.596]	False
1743	IMG_074_crop.JPG	IMG_102_crop.JPG	15	12	F	H2	H	56	0	1	F56	0.5359477124183006	0.3222222222222222	0.21633986928104573	0.05523669097905067	0.5963038500071561	0.5359477124183006	11.439311461818846	False	False	11.066761932386909	False	False	(9.939, 11.596]	False
1744	IMG_074_crop.JPG	IMG_102_crop.JPG	0	13	G	VL0	VL	49	0	1	G49	0.2931372549019608	0.2019607843137255	0.1196078431372549	0.07920423516044495	0.591858892915231	0.2931372549019608	10.862637357558794	False	False	0.0	False	False	(-0.0133, 1.657]	False
1751	IMG_074_crop.JPG	IMG_102_crop.JPG	7	13	I	VL2	VL	4	0	1	I4	0.5525910364145658	0.3179971988795521	0.21795518207282927	0.049782011177248085	0.606290668041665	0.5525910364145658	11.549303368513575	False	False	9.627533884472792	False	False	(8.283, 9.939]	False
1753	IMG_074_crop.JPG	IMG_102_crop.JPG	9	13	I	VL2	VL	5	0	1	I5	0.5092745098039219	0.27852941176470614	0.1709607843137252	0.053003401406337775	0.6645977388129712	0.5092745098039219	11.319107575824983	False	False	9.290018846932618	False	False	(8.283, 9.939]	False
1755	IMG_074_crop.JPG	IMG_102_crop.JPG	11	13	I	VL2	VL	6	0	1	I6	0.5218056453350571	0.29368670545141146	0.18799827623356993	0.052761717806981766	0.640355568449362	0.5218056453350571	11.583082767502933	False	False	9.918863237274595	False	False	(8.283, 9.939]	False
1757	IMG_074_crop.JPG	IMG_102_crop.JPG	13	13	I	VL2	VL	7	0	1	I7	0.5183398692810463	0.29517647058823543	0.18802614379084995	0.05404842445035003	0.6376708801577018	0.5183398692810463	11.437231901039478	False	False	10.03342300153745	False	False	(9.939, 11.596]	False
1759	IMG_074_crop.JPG	IMG_102_crop.JPG	15	13	I	VL2	VL	8	0	1	I8	0.5317647058823529	0.294313725490196	0.19039215686274513	0.05074305267504901	0.6421332246551609	0.5317647058823529	11.390706372872774	False	False	10.772314573921653	False	False	(9.939, 11.596]	False
1760	IMG_074_crop.JPG	IMG_102_crop.JPG	0	14	E	M2	M	57	0	1	E57	0.45098039215686275	0.28496732026143795	0.19084967320261437	0.06036039124274419	0.5769110275689223	0.45098039215686275	11.44604940671655	False	False	10.091435386323607	False	False	(9.939, 11.596]	False
1767	IMG_074_crop.JPG	IMG_102_crop.JPG	7	14	F	H2	H	60	0	1	F60	0.5749160925631512	0.34758876523582427	0.24953188482600244	0.050210145095161036	0.5663719714831307	0.5749160925631512	11.665335917185176	False	False	9.840777923595054	False	False	(8.283, 9.939]	False
1768	IMG_074_crop.JPG	IMG_102_crop.JPG	8	14	E	M2	M	61	0	1	E61	0.5488393058372779	0.30051836826684675	0.1983322064457964	0.04858969924892193	0.6387964486173866	0.5488393058372779	11.378294855911891	False	False	9.78135971352466	False	False	(8.283, 9.939]	False
1769	IMG_074_crop.JPG	IMG_102_crop.JPG	9	14	F	H2	H	61	0	1	F61	0.5490380189634535	0.32035349351008047	0.21894504280585458	0.05119507274775972	0.6016558848825375	0.5490380189634535	11.591522346570734	False	False	9.946906274456397	False	False	(9.939, 11.596]	False
1770	IMG_074_crop.JPG	IMG_102_crop.JPG	10	14	E	M2	M	62	0	1	E62	0.5456259426847668	0.29027149321267	0.1890648567119155	0.047302693438386126	0.6536113762299904	0.5456259426847668	11.312315746690107	False	False	9.911391987843459	False	False	(8.283, 9.939]	False
1771	IMG_074_crop.JPG	IMG_102_crop.JPG	11	14	F	H2	H	62	0	1	F62	0.5206147323794384	0.30229641406112007	0.1928104575163397	0.05570626035784313	0.630122571558643	0.5206147323794384	11.507794640198696	False	False	10.285402218862249	False	False	(9.939, 11.596]	False
1772	IMG_074_crop.JPG	IMG_102_crop.JPG	12	14	E	M2	M	63	0	1	E63	0.54889748286858	0.29779496573716024	0.20157405522762747	0.04611962877479688	0.6331373317039024	0.54889748286858	11.217351905270334	False	False	10.159871336778389	False	False	(9.939, 11.596]	False
1773	IMG_074_crop.JPG	IMG_102_crop.JPG	13	14	F	H2	H	63	0	1	F63	0.5300430416068865	0.32151123864179815	0.2141176470588234	0.056651736667775204	0.597007542396412	0.5300430416068865	11.402479172214964	False	False	10.451211111832329	False	False	(9.939, 11.596]	False
1774	IMG_074_crop.JPG	IMG_102_crop.JPG	14	14	E	M2	M	64	0	1	E64	0.5285067873303168	0.29110105580693807	0.17858220211161388	0.053591664265821584	0.6621586057677475	0.5285067873303168	11.194141238863136	False	False	10.342074667999139	False	False	(9.939, 11.596]	False
1775	IMG_074_crop.JPG	IMG_102_crop.JPG	15	14	F	H2	H	64	0	1	F64	0.5027450980392156	0.32313725490196077	0.22039215686274508	0.06063285024154589	0.5621476768845189	0.5027450980392156	11.309476353841106	False	False	11.004220466318195	False	False	(9.939, 11.596]	False
1783	IMG_074_crop.JPG	IMG_102_crop.JPG	7	15	I	VL2	VL	12	0	1	I12	0.5652986776105793	0.32950296397628837	0.22729138166894633	0.050376144119648886	0.5980660797910765	0.5652986776105793	11.604089861469179	False	False	9.681238411777805	False	False	(8.283, 9.939]	False
1785	IMG_074_crop.JPG	IMG_102_crop.JPG	9	15	I	VL2	VL	13	0	1	I13	0.5525268220495735	0.3159748427672956	0.21550869404365522	0.049638204480976236	0.6104186926051026	0.5525268220495735	11.51224664282918	False	False	9.682994583681683	False	False	(8.283, 9.939]	False
1787	IMG_074_crop.JPG	IMG_102_crop.JPG	11	15	I	VL2	VL	14	0	1	I14	0.5396613190730841	0.29714795008912637	0.18832442067736158	0.051656298713555523	0.6511684811458375	0.5396613190730841	11.62296694479051	False	False	9.807354922057604	False	False	(8.283, 9.939]	False
1789	IMG_074_crop.JPG	IMG_102_crop.JPG	13	15	I	VL2	VL	15	0	1	I15	0.5548408598566906	0.30970393823251696	0.2101094262067436	0.04811941991268293	0.6223361906178917	0.5548408598566906	11.63026712502677	False	False	10.075479149488016	False	False	(9.939, 11.596]	False
1791	IMG_074_crop.JPG	IMG_102_crop.JPG	15	15	I	VL2	VL	16	0	1	I16	0.5280202403542061	0.32523719165085396	0.23010752688172048	0.053221670280994074	0.564610153973655	0.5280202403542061	11.40886043602476	False	False	10.875749351420055	False	False	(9.939, 11.596]	False
1794	IMG_074_crop.JPG	IMG_102_crop.JPG	2	16	E	M2	M	66	0	1	E66	0.42650029708853204	0.3011289364230538	0.18855218855218825	0.07968680496427322	0.5594189831431126	0.42650029708853204	11.066089190457772	False	False	10.130570562805426	False	False	(9.939, 11.596]	False
1796	IMG_074_crop.JPG	IMG_102_crop.JPG	4	16	E	M2	M	67	0	1	E67	0.5723824170190964	0.35511982570806133	0.26570549788542885	0.04956963091082099	0.5362329481640671	0.5723824170190964	11.158609688214478	False	False	10.207014320177532	False	False	(9.939, 11.596]	False
1799	IMG_074_crop.JPG	IMG_102_crop.JPG	7	16	F	H2	H	68	0	1	F68	0.5762527233115463	0.33744553376906317	0.2332244008714592	0.05061449485652822	0.5957578553898417	0.5762527233115463	11.643856189774725	False	False	9.912889336229961	False	False	(8.283, 9.939]	False
1800	IMG_074_crop.JPG	IMG_102_crop.JPG	8	16	E	M2	M	69	0	1	E69	0.4962374138844728	0.28500264970853206	0.17382087970323246	0.05764052992784676	0.6500540890755333	0.4962374138844728	11.285402218862249	False	False	9.888743248898258	False	False	(8.283, 9.939]	False
1801	IMG_074_crop.JPG	IMG_102_crop.JPG	9	16	F	H2	H	69	0	1	F69	0.5483445837351336	0.31243972999035663	0.20549662487945952	0.052022934176194933	0.6251465189271657	0.5483445837351336	11.600842114387302	False	False	9.968666793195208	False	False	(9.939, 11.596]	False
1802	IMG_074_crop.JPG	IMG_102_crop.JPG	10	16	E	M2	M	70	0	1	E70	0.3280040221216689	0.23665158371040712	0.14519859225741572	0.08418584432022375	0.5560440899863525	0.3280040221216689	10.555547771647065	False	False	9.409390936137703	False	False	(8.283, 9.939]	False
1803	IMG_074_crop.JPG	IMG_102_crop.JPG	11	16	F	H2	H	70	0	1	F70	0.5586936351827798	0.3267272839735265	0.2232201397909323	0.051413054807322243	0.6009869225071078	0.5586936351827798	11.443979542601253	False	False	10.230020435705635	False	False	(9.939, 11.596]	False
1804	IMG_074_crop.JPG	IMG_102_crop.JPG	12	16	E	M2	M	71	0	1	E71	0.5265516733008996	0.29849624060150415	0.19995577178239723	0.05027961620423407	0.6205078151863528	0.5265516733008996	11.107870914279614	False	False	10.164906926675688	False	False	(9.939, 11.596]	False
1805	IMG_074_crop.JPG	IMG_102_crop.JPG	13	16	F	H2	H	71	0	1	F71	0.5171221244403272	0.3212907210128144	0.20734908136482894	0.0613176619091029	0.5999575719160656	0.5171221244403272	11.345405246717796	False	False	10.439830883981392	False	False	(9.939, 11.596]	False
1806	IMG_074_crop.JPG	IMG_102_crop.JPG	14	16	E	M2	M	72	0	1	E72	0.5453105380083071	0.307408480633633	0.2002897710808462	0.051742491056704025	0.6328412095759015	0.5453105380083071	11.213711798105672	False	False	10.426264754702098	False	False	(9.939, 11.596]	False
1808	IMG_074_crop.JPG	IMG_102_crop.JPG	0	17	G	VL0	VL	65	0	1	G65	0.3762838468720818	0.213134142545907	0.1309056956115781	0.05678921786264805	0.6502777399798995	0.3762838468720818	10.442943495848729	False	False	0.0	False	False	(-0.0133, 1.657]	False
1809	IMG_074_crop.JPG	IMG_102_crop.JPG	1	17	I	VL2	VL	17	0	1	I17	0.4865410241766613	0.34189986674281325	0.22101656196459127	0.07675559652285395	0.5485731523181779	0.4865410241766613	10.782179193831208	False	False	9.978710459106358	False	False	(9.939, 11.596]	False
1815	IMG_074_crop.JPG	IMG_102_crop.JPG	7	17	I	VL2	VL	20	0	1	I20	0.5006535947712418	0.3176470588235294	0.19215686274509802	0.06781544356802825	0.6160896933062631	0.5006535947712418	11.537703747907644	False	False	9.651051691178928	False	False	(8.283, 9.939]	False
1817	IMG_074_crop.JPG	IMG_102_crop.JPG	9	17	I	VL2	VL	21	0	1	I21	0.5697337877216387	0.3098236775818646	0.2119326319948637	0.045624995550102326	0.6282464257729857	0.5697337877216387	11.786269627648466	False	False	9.638435913990472	False	False	(8.283, 9.939]	False
1819	IMG_074_crop.JPG	IMG_102_crop.JPG	11	17	I	VL2	VL	22	0	1	I22	0.5681979458450046	0.3163211951447245	0.21325863678804854	0.04840010137541595	0.6248463101506688	0.5681979458450046	11.653292945382814	False	False	9.92481250360578	False	False	(8.283, 9.939]	False
1821	IMG_074_crop.JPG	IMG_102_crop.JPG	13	17	I	VL2	VL	23	0	1	I23	0.5501767920282874	0.3003535840565736	0.18868531018964946	0.05148028640450785	0.6572359143715572	0.5501767920282874	11.524051918717824	False	False	9.94982671075911	False	False	(9.939, 11.596]	False
1823	IMG_074_crop.JPG	IMG_102_crop.JPG	15	17	I	VL2	VL	24	0	1	I24	0.5626061448201329	0.3269723637486493	0.252030260923267	0.04018040995871373	0.5523911747255953	0.5626061448201329	11.614709844115207	False	False	10.817783121774534	False	False	(9.939, 11.596]	False
1831	IMG_074_crop.JPG	IMG_102_crop.JPG	7	18	F	H2	H	76	0	1	F76	0.5763931888544885	0.3532249742002064	0.2468782249741998	0.053760626443659115	0.5717874396599832	0.5763931888544885	11.623424289869911	False	False	9.994353436858859	False	False	(9.939, 11.596]	False
1832	IMG_074_crop.JPG	IMG_102_crop.JPG	8	18	E	M2	M	77	0	1	E77	0.4001600640256098	0.2703881552621046	0.15614245698279292	0.07844200529659273	0.6100380734961328	0.4001600640256098	10.788718332690458	False	False	9.372865060112588	False	False	(8.283, 9.939]	False
1833	IMG_074_crop.JPG	IMG_102_crop.JPG	9	18	F	H2	H	77	0	1	F77	0.4792156862745098	0.3019607843137255	0.17098039215686275	0.07082478632478632	0.6431876439506842	0.4792156862745098	11.377210530388552	False	False	9.926295994781112	False	False	(8.283, 9.939]	False
1835	IMG_074_crop.JPG	IMG_102_crop.JPG	11	18	F	H2	H	78	0	1	F78	0.49199431067763943	0.2516509194351322	0.15209793762064439	0.04881857998608906	0.692233947689161	0.49199431067763943	11.140190703191836	False	False	9.5980525001616	False	False	(8.283, 9.939]	False
1836	IMG_074_crop.JPG	IMG_102_crop.JPG	12	18	E	M2	M	79	0	1	E79	0.5404489397568982	0.29766657794339474	0.19795936474137157	0.04848621085370123	0.6338747166505938	0.5404489397568982	11.10000522442272	False	False	10.154818109052105	False	False	(9.939, 11.596]	False
1837	IMG_074_crop.JPG	IMG_102_crop.JPG	13	18	F	H2	H	79	0	1	F79	0.5248476791846685	0.30864074443336653	0.19888113437465416	0.05615298600046817	0.6215813290387143	0.5248476791846685	11.302067672526519	False	False	10.352043425795433	False	False	(9.939, 11.596]	False
1838	IMG_074_crop.JPG	IMG_102_crop.JPG	14	18	E	M2	M	80	0	1	E80	0.5439446366782015	0.2968858131487889	0.19042675893886946	0.0501966668476189	0.6499767863166683	0.5439446366782015	11.262094845370179	False	False	10.330916878114618	False	False	(9.939, 11.596]	False
1839	IMG_074_crop.JPG	IMG_102_crop.JPG	15	18	F	H2	H	80	0	1	F80	0.5117647058823529	0.31176470588235294	0.2058823529411765	0.05769230769230771	0.5977099236641221	0.5117647058823529	11.1705510353167	False	False	11.009128789539256	False	False	(9.939, 11.596]	False
1844	IMG_074_crop.JPG	IMG_102_crop.JPG	4	19	G	VL0	VL	75	0	1	G75	0.33422388875869075	0.24466838528239984	0.15033200531208485	0.08909008692795725	0.5428086124636353	0.33422388875869075	10.66622400280318	False	False	8.543031820255237	False	False	(8.283, 9.939]	False
1846	IMG_074_crop.JPG	IMG_102_crop.JPG	6	19	G	VL0	VL	76	0	1	G76	0.33970743853096824	0.25053221288515404	0.16539060068471845	0.0895290497636951	0.4949801657686432	0.33970743853096824	9.25502856981873	False	False	4.700439718141092	True	False	(3.313, 4.97]	False
1847	IMG_074_crop.JPG	IMG_102_crop.JPG	7	19	I	VL2	VL	28	0	1	I28	0.5346405228758171	0.3374221006231952	0.24772761817905464	0.05402961866003334	0.5360983099307233	0.5346405228758171	11.087462841250339	False	False	9.328674927327947	False	False	(8.283, 9.939]	False
1849	IMG_074_crop.JPG	IMG_102_crop.JPG	9	19	I	VL2	VL	29	0	1	I29	0.551866951401022	0.31716818740697644	0.21735585323238224	0.049711798426564	0.6071173009100206	0.551866951401022	11.701306461958625	False	False	9.567956075415466	False	False	(8.283, 9.939]	False
1851	IMG_074_crop.JPG	IMG_102_crop.JPG	11	19	I	VL2	VL	30	0	1	I30	0.5596553773024364	0.3011289364230544	0.20182214299861348	0.04624978984434197	0.639725580417815	0.5596553773024364	11.689124404913258	False	False	9.810571634741146	False	False	(8.283, 9.939]	False
1853	IMG_074_crop.JPG	IMG_102_crop.JPG	13	19	I	VL2	VL	31	0	1	I31	0.5407098816863849	0.29230683774926447	0.18571349219574562	0.05010516067286236	0.6569122558571916	0.5407098816863849	11.592924155627637	False	False	9.831307243802051	False	False	(8.283, 9.939]	False
1855	IMG_074_crop.JPG	IMG_102_crop.JPG	15	19	I	VL2	VL	32	0	1	I32	0.5340253748558254	0.3056516724336797	0.2163014225297961	0.04686334688906365	0.5950881570004339	0.5340253748558254	11.58261245126702	False	False	10.52552080909507	False	False	(9.939, 11.596]	False
1862	IMG_074_crop.JPG	IMG_102_crop.JPG	6	20	E	M2	M	84	0	1	E84	0.45343137254901966	0.29411764705882354	0.1720588235294118	0.07232638152477142	0.6208643171219606	0.45343137254901966	11.364134655008051	False	False	10.032045726930809	False	False	(9.939, 11.596]	False
1864	IMG_074_crop.JPG	IMG_102_crop.JPG	8	20	E	M2	M	85	0	1	E85	0.5335104364326367	0.30805819101834336	0.21280202403542076	0.049635214363406226	0.6026002562806738	0.5335104364326367	11.138911718142744	False	False	9.818582177480858	False	False	(8.283, 9.939]	False
1865	IMG_074_crop.JPG	IMG_102_crop.JPG	9	20	F	H2	H	85	0	1	F85	0.5561830065359483	0.33871895424836573	0.22462745098039177	0.057358447654283266	0.5962705990013205	0.5561830065359483	11.388017285345136	False	False	10.109830654278793	False	False	(9.939, 11.596]	False
1866	IMG_074_crop.JPG	IMG_102_crop.JPG	10	20	E	M2	M	86	0	1	E86	0.5507135398538107	0.29214526047105194	0.1888850214642065	0.047556253080408825	0.6571102237681671	0.5507135398538107	11.483311954999353	False	False	10.037546953962178	False	False	(9.939, 11.596]	False
1867	IMG_074_crop.JPG	IMG_102_crop.JPG	11	20	F	H2	H	86	0	1	F86	0.49141091219096295	0.30029838022165395	0.18083972719522554	0.06414174099285705	0.6321065783447459	0.49141091219096295	11.298062567719017	False	False	9.824958740528523	False	False	(8.283, 9.939]	False
1868	IMG_074_crop.JPG	IMG_102_crop.JPG	12	20	E	M2	M	87	0	1	E87	0.32205882352941173	0.2303921568627451	0.1318627450980392	0.0863241172072694	0.5898768742782456	0.32205882352941173	10.43879185257826	False	False	9.590587049915035	False	False	(8.283, 9.939]	False
1869	IMG_074_crop.JPG	IMG_102_crop.JPG	13	20	F	H2	H	87	0	1	F87	0.5153616413452792	0.3100116867939232	0.20112972341254404	0.057707739939560146	0.6100128765341326	0.5153616413452792	11.321928094887362	False	False	10.28886607416582	False	False	(9.939, 11.596]	False
1870	IMG_074_crop.JPG	IMG_102_crop.JPG	14	20	E	M2	M	88	0	1	E88	0.5418722327640738	0.29939911448450374	0.20210309930423792	0.04771452152034878	0.6272530532653323	0.5418722327640738	11.174925682500678	False	False	10.30149619498255	False	False	(9.939, 11.596]	False
1871	IMG_074_crop.JPG	IMG_102_crop.JPG	15	20	F	H2	H	88	0	1	F88	0.5451680672268915	0.35980392156862745	0.2703781512605043	0.05426081365178863	0.5042841410373873	0.5451680672268915	11.255618749839597	False	False	10.859534786382653	False	False	(9.939, 11.596]	False
1881	IMG_074_crop.JPG	IMG_102_crop.JPG	9	21	I	VL2	VL	37	0	1	I37	0.5653594771241831	0.33692810457516353	0.24047930283224384	0.049492307683157044	0.5747106651029874	0.5653594771241831	11.586839787961827	False	False	9.813781191217037	False	False	(8.283, 9.939]	False
1883	IMG_074_crop.JPG	IMG_102_crop.JPG	11	21	I	VL2	VL	38	0	1	I38	0.5338302444265367	0.2965216223475694	0.1939430566747251	0.05034918435936098	0.636998986073627	0.5338302444265367	11.579787329526992	False	False	9.705632387361415	False	False	(8.283, 9.939]	False
1885	IMG_074_crop.JPG	IMG_102_crop.JPG	13	21	I	VL2	VL	39	0	1	I39	0.5209677419354841	0.2875395319418093	0.18253215264600495	0.05172841825670626	0.6498116877741654	0.5209677419354841	11.546412195119352	False	False	9.902375114486025	False	False	(8.283, 9.939]	False
1886	IMG_074_crop.JPG	IMG_102_crop.JPG	14	21	G	VL0	VL	88	0	1	G88	0.4196078431372549	0.2627450980392157	0.12549019607843137	0.07777777777777778	0.7009345794392523	0.4196078431372549	10.791162888555018	False	False	4.169925001442312	False	False	(3.313, 4.97]	False
1887	IMG_074_crop.JPG	IMG_102_crop.JPG	15	21	I	VL2	VL	40	0	1	I40	0.5180176007410839	0.3023622047244091	0.21167207040296393	0.049318481070307854	0.5926553781789278	0.5180176007410839	11.5401280385821	False	False	10.32755264408124	False	False	(9.939, 11.596]	False
1888	IMG_074_crop.JPG	IMG_102_crop.JPG	0	22	E	M2	M	89	0	1	E89	0.3674857284686021	0.25043435095557215	0.15641598411516494	0.07539518251828611	0.5746434415095572	0.3674857284686021	11.446566409066067	False	False	9.958552715431011	False	False	(9.939, 11.596]	False
1890	IMG_074_crop.JPG	IMG_102_crop.JPG	2	22	E	M2	M	90	0	1	E90	0.5275315605694338	0.34789148536126746	0.23056674724684367	0.06624990186104791	0.5636844255980782	0.5275315605694338	11.076147528022505	False	False	10.1357092861044	False	False	(9.939, 11.596]	False
1892	IMG_074_crop.JPG	IMG_102_crop.JPG	4	22	E	M2	M	91	0	1	E91	0.49554367201426014	0.33262032085561505	0.21818181818181792	0.07043598498074832	0.5598809077646878	0.49554367201426014	11.187352073200497	False	False	10.11504365016171	False	False	(9.939, 11.596]	False
1894	IMG_074_crop.JPG	IMG_102_crop.JPG	6	22	E	M2	M	92	0	1	E92	0.5450042217844075	0.3131062951496387	0.20472839853644798	0.05324057281876979	0.6249208631768849	0.5450042217844075	11.732167425663386	False	False	10.294620748891626	False	False	(9.939, 11.596]	False
1895	IMG_074_crop.JPG	IMG_102_crop.JPG	7	22	F	H2	H	92	0	1	F92	0.5686274509803921	0.3764705882352941	0.25098039215686274	0.06584362139917696	0.5586206896551724	0.5686274509803921	11.296916206879288	False	False	10.286557761607957	False	False	(9.939, 11.596]	False
1896	IMG_074_crop.JPG	IMG_102_crop.JPG	8	22	E	M2	M	93	0	1	E93	0.497463166057383	0.2950038772571176	0.18781433477345705	0.0579458967957074	0.6219042875865036	0.497463166057383	11.122180901259753	False	False	9.948367231584678	False	False	(9.939, 11.596]	False
1897	IMG_074_crop.JPG	IMG_102_crop.JPG	9	22	F	H2	H	93	0	1	F93	0.5197860962566846	0.32919786096256665	0.21864527629233466	0.06110179155411212	0.5805020898624781	0.5197860962566846	11.39231742277876	False	False	10.169925001442312	False	False	(9.939, 11.596]	False
1898	IMG_074_crop.JPG	IMG_102_crop.JPG	10	22	E	M2	M	94	0	1	E94	0.5270588235294122	0.3000435729847497	0.1902396514161221	0.05432003027581232	0.639092352855573	0.5270588235294122	11.321364432039447	False	False	10.274960472140602	False	False	(9.939, 11.596]	False
1899	IMG_074_crop.JPG	IMG_102_crop.JPG	11	22	F	H2	H	94	0	1	F94	0.4679454390451833	0.2734015345268542	0.15782182438192632	0.06210935451644737	0.6633998732320265	0.4679454390451833	11.17367713630342	False	False	9.761551232444479	False	False	(8.283, 9.939]	False
1900	IMG_074_crop.JPG	IMG_102_crop.JPG	12	22	E	M2	M	95	0	1	E95	0.5290736984448955	0.3034651791751185	0.20410750507099398	0.05090654770457514	0.6145002251182832	0.5290736984448955	11.30035256032822	False	False	10.373952655370193	False	False	(9.939, 11.596]	False
1901	IMG_074_crop.JPG	IMG_102_crop.JPG	13	22	F	H2	H	95	0	1	F95	0.4258443465491923	0.24785350263453407	0.12732141314675618	0.06753199488254627	0.7008712200466731	0.4258443465491923	11.083479327331842	False	False	4.247927513443585	False	False	(3.313, 4.97]	False
1902	IMG_074_crop.JPG	IMG_102_crop.JPG	14	22	E	M2	M	96	0	1	E96	0.5313404050144652	0.2967534554805528	0.18643522982963637	0.05331690510089928	0.6491480511805494	0.5313404050144652	11.4231159101471	False	False	10.453270634010623	False	False	(9.939, 11.596]	False
1903	IMG_074_crop.JPG	IMG_102_crop.JPG	15	22	F	H2	H	96	0	1	F96	0.5160387750605857	0.3272747301167657	0.22546816479400722	0.05833235390785578	0.5633743388767225	0.5160387750605857	11.36468185586456	False	False	10.635718120331047	False	False	(9.939, 11.596]	False
1910	IMG_074_crop.JPG	IMG_102_crop.JPG	6	23	G	VL0	VL	92	0	1	G92	0.48019529096779257	0.21541853689266882	0.13438853453027774	0.03940783415958326	0.7194379114074655	0.48019529096779257	11.106562940444883	False	False	5.0	False	False	(4.97, 6.626]	False
1912	IMG_074_crop.JPG	IMG_102_crop.JPG	8	23	G	VL0	VL	93	0	1	G93	0.4649859943977592	0.19943977591036413	0.10532212885154062	0.04358427233154375	0.773574814541201	0.4649859943977592	11.388017285345136	False	False	0.0	False	False	(-0.0133, 1.657]	False
1913	IMG_074_crop.JPG	IMG_102_crop.JPG	9	23	I	VL2	VL	45	0	1	I45	0.5311381074168807	0.3179454390451832	0.22517050298380212	0.05053238880860619	0.5763585781789972	0.5311381074168807	11.655530723155643	False	False	9.94251450533924	False	False	(9.939, 11.596]	False
1915	IMG_074_crop.JPG	IMG_102_crop.JPG	11	23	I	VL2	VL	46	0	1	I46	0.5239923747276697	0.29891067538126337	0.20433006535947665	0.049319351789679264	0.6102709141327938	0.5239923747276697	11.71853287606922	False	False	10.074141462752506	False	False	(9.939, 11.596]	False
1916	IMG_074_crop.JPG	IMG_102_crop.JPG	12	23	G	VL0	VL	95	0	1	G95	0.5217959647627171	0.307144075021313	0.21839158851946588	0.0487002268391751	0.5818948039354984	0.5217959647627171	11.349834091457247	False	False	10.228818690495881	False	False	(9.939, 11.596]	False
1917	IMG_074_crop.JPG	IMG_102_crop.JPG	13	23	I	VL2	VL	47	0	1	I47	0.5224318658280923	0.30124552965840434	0.2044641756073494	0.05070613842493777	0.6088086898332009	0.5224318658280923	11.735132884139947	False	False	10.257387842692651	False	False	(9.939, 11.596]	False
1918	IMG_074_crop.JPG	IMG_102_crop.JPG	14	23	G	VL0	VL	96	0	1	G96	0.4372549019607844	0.23578431372549022	0.12941176470588234	0.05759459036898061	0.7040793549946869	0.4372549019607844	11.186114239541643	False	False	10.059344460824425	False	False	(9.939, 11.596]	False
1919	IMG_074_crop.JPG	IMG_102_crop.JPG	15	23	I	VL2	VL	48	0	1	I48	0.5215686274509804	0.34509803921568627	0.2549019607843137	0.05637254901960784	0.5112781954887219	0.5215686274509804	11.749031382040204	False	False	10.584022940257542	False	False	(9.939, 11.596]	False
1922	IMG_075_crop.JPG	IMG_103_crop.JPG	2	0	E	M2	M	2	1	1	E2	0.558020316560359	0.30400425230333133	0.19551145759508656	0.04982549556045566	0.6502331652492682	0.558020316560359	11.946906274456397	False	False	9.991521846075695	False	False	(9.939, 11.596]	False
1923	IMG_075_crop.JPG	IMG_103_crop.JPG	3	0	F	H2	H	2	1	1	F2	0.43414283144450405	0.31487677639863243	0.20323799244468388	0.08116591186353711	0.5334651948181379	0.43414283144450405	10.407267764244732	False	False	9.991521846075695	False	False	(9.939, 11.596]	False
1924	IMG_075_crop.JPG	IMG_103_crop.JPG	4	0	E	M2	M	3	1	1	E3	0.5472117925184258	0.29289389514671105	0.1774162147128351	0.05203191845623642	0.6761018535025973	0.5472117925184258	12.009128789539256	False	False	10.246740598493144	False	False	(9.939, 11.596]	False
1926	IMG_075_crop.JPG	IMG_103_crop.JPG	6	0	E	M2	M	4	1	1	E4	0.5488188976377955	0.28561062220163663	0.1759610930986567	0.04899501894395969	0.6798911544183892	0.5488188976377955	11.991521846075695	False	False	10.432541900388259	False	False	(9.939, 11.596]	False
1928	IMG_075_crop.JPG	IMG_103_crop.JPG	8	0	E	M2	M	5	1	1	E5	0.5423492761590627	0.28028831470282833	0.17268340357950043	0.04848225472851338	0.6818158396364388	0.5423492761590627	11.79685079526716	False	False	10.532355925288847	False	False	(9.939, 11.596]	False
1929	IMG_075_crop.JPG	IMG_103_crop.JPG	9	0	F	H2	H	5	1	1	F5	0.5515307877536976	0.31642586859305144	0.20577915376676997	0.05331070002369036	0.6271346549025298	0.5515307877536976	11.722807531169547	False	False	10.349834091457247	False	False	(9.939, 11.596]	False
1930	IMG_075_crop.JPG	IMG_103_crop.JPG	10	0	E	M2	M	6	1	1	E6	0.5311969563944978	0.2735294117647063	0.16829089844893214	0.04832520281481895	0.6832586905045879	0.5311969563944978	11.635718120331047	False	False	10.653740778706569	False	False	(9.939, 11.596]	False
1931	IMG_075_crop.JPG	IMG_103_crop.JPG	11	0	F	H2	H	6	1	1	F6	0.545950554134698	0.3167377095765842	0.20738846263142888	0.05382812339059005	0.6205559980360879	0.545950554134698	11.758223214726724	False	False	10.585901449690772	False	False	(9.939, 11.596]	False
1932	IMG_075_crop.JPG	IMG_103_crop.JPG	12	0	E	M2	M	7	1	1	E7	0.5354550025138234	0.28045248868778283	0.17605832076420355	0.04839738680873833	0.6713033092106199	0.5354550025138234	11.544481522310791	False	False	10.667998535672528	False	False	(9.939, 11.596]	False
1933	IMG_075_crop.JPG	IMG_103_crop.JPG	13	0	F	H2	H	7	1	1	F7	0.4481004901960783	0.1593137254901958	0.06939338235294104	0.03958186992762349	0.845626833014216	0.4481004901960783	11.579787329526992	False	False	6.129283016944966	False	False	(4.97, 6.626]	False
1934	IMG_075_crop.JPG	IMG_103_crop.JPG	14	0	E	M2	M	8	1	1	E8	0.5313428401663691	0.29411764705882376	0.17810457516339884	0.05471071059816234	0.6649363578368446	0.5313428401663691	11.482807956726667	False	False	10.91513244895065	False	False	(9.939, 11.596]	False
1935	IMG_075_crop.JPG	IMG_103_crop.JPG	15	0	F	H2	H	8	1	1	F8	0.42802938284458375	0.1568396089999423	0.08691075250159035	0.03416200144172689	0.7978027814504266	0.42802938284458375	11.244958393151133	False	False	5.0	False	False	(4.97, 6.626]	False
1936	IMG_075_crop.JPG	IMG_103_crop.JPG	0	1	G	VL0	VL	1	1	1	G1	0.4008714596949889	0.181118373275236	0.09999999999999994	0.04498544115740656	0.7503641192230319	0.4008714596949889	10.617467465294196	False	False	0.0	False	False	(-0.0133, 1.657]	False
1944	IMG_075_crop.JPG	IMG_103_crop.JPG	8	1	G	VL0	VL	5	1	1	G5	0.4415686274509804	0.17019607843137258	0.07294117647058823	0.0439766081871345	0.8349166166234557	0.4415686274509804	11.181773438808808	False	False	5.727920454563199	False	False	(4.97, 6.626]	False
1945	IMG_075_crop.JPG	IMG_103_crop.JPG	9	1	H	VL1	VL	5	1	1	H5	0.3408530422478268	0.24673539518900361	0.1636412640657638	0.08251732072442805	0.5103486186858942	0.3408530422478268	9.970105890612182	False	False	9.159871336778389	False	False	(8.283, 9.939]	False
1946	IMG_075_crop.JPG	IMG_103_crop.JPG	10	1	G	VL0	VL	6	1	1	G6	0.4422576507238405	0.1875022906358802	0.09635330767821129	0.04391580446796747	0.78286217382927	0.4422576507238405	11.023061249735335	False	False	5.321928094887363	False	False	(4.97, 6.626]	False
1947	IMG_075_crop.JPG	IMG_103_crop.JPG	11	1	H	VL1	VL	6	1	1	H6	0.5194031821482801	0.30209282366145135	0.19409784115666479	0.05533964624577847	0.6267395790783565	0.5194031821482801	11.101319154423276	False	False	9.702172685365548	False	False	(8.283, 9.939]	False
1948	IMG_075_crop.JPG	IMG_103_crop.JPG	12	1	G	VL0	VL	7	1	1	G7	0.4282885969921949	0.17148296211688532	0.07915476870359783	0.04405914852581578	0.8152966664596358	0.4282885969921949	10.923327485419192	False	False	4.392317422778761	False	False	(3.313, 4.97]	False
1949	IMG_075_crop.JPG	IMG_103_crop.JPG	13	1	H	VL1	VL	7	1	1	H7	0.4527831985874919	0.20172846389740726	0.09642226558869968	0.049275973341814945	0.7870557959547487	0.4527831985874919	10.980853606379736	False	False	1.0	False	False	(-0.0133, 1.657]	False
1951	IMG_075_crop.JPG	IMG_103_crop.JPG	15	1	H	VL1	VL	8	1	1	H8	0.4418300653594771	0.19607843137254902	0.10326797385620916	0.04567085261070721	0.7662024602241994	0.4418300653594771	11.062720767165045	False	False	0.0	False	False	(-0.0133, 1.657]	False
1952	IMG_075_crop.JPG	IMG_103_crop.JPG	0	2	E	M2	M	9	1	1	E9	0.49619199030963723	0.24846695434930743	0.1583465818759936	0.04440755507617532	0.6808836434085896	0.49619199030963723	11.500343969270403	False	False	10.005624549193879	False	False	(9.939, 11.596]	False
1954	IMG_075_crop.JPG	IMG_103_crop.JPG	2	2	E	M2	M	10	1	1	E10	0.5464755077658304	0.29130648675240717	0.1832033171691616	0.04957841934831947	0.6651650731735156	0.5464755077658304	11.809366207816078	False	False	9.870364719583405	False	False	(8.283, 9.939]	False
1956	IMG_075_crop.JPG	IMG_103_crop.JPG	4	2	E	M2	M	11	1	1	E11	0.5398766248072262	0.2698171403392819	0.15873540427406885	0.04855349454938533	0.7062549609576356	0.5398766248072262	11.841957399099547	False	False	9.985841937003341	False	False	(9.939, 11.596]	False
1958	IMG_075_crop.JPG	IMG_103_crop.JPG	6	2	E	M2	M	12	1	1	E12	0.5317675788264026	0.2857430151547804	0.17563743446096414	0.05153701984764685	0.6700523444940426	0.5317675788264026	11.682994583681683	False	False	10.051208940914766	False	False	(9.939, 11.596]	False
1960	IMG_075_crop.JPG	IMG_103_crop.JPG	8	2	E	M2	M	13	1	1	E13	0.5440285204991095	0.27270499108734375	0.17810828877005372	0.04307034050381974	0.672591423938803	0.5440285204991095	11.797256217509785	False	False	9.78953364497036	False	False	(8.283, 9.939]	False
1961	IMG_075_crop.JPG	IMG_103_crop.JPG	9	2	F	H2	H	13	1	1	F13	0.5271272371877092	0.29367784496976385	0.1893470160649934	0.05145006127930333	0.6408847683215652	0.5271272371877092	11.430452551665532	False	False	10.246740598493144	False	False	(9.939, 11.596]	False
1962	IMG_075_crop.JPG	IMG_103_crop.JPG	10	2	E	M2	M	14	1	1	E14	0.5137703936536445	0.26801377039365426	0.15614428977697944	0.05214240127583828	0.696097776253593	0.5137703936536445	11.202736043250168	False	False	10.103287808412022	False	False	(9.939, 11.596]	False
1963	IMG_075_crop.JPG	IMG_103_crop.JPG	11	2	F	H2	H	14	1	1	F14	0.5160980392156863	0.28834313725490257	0.1882156862745099	0.05085804940574636	0.6359850928114605	0.5160980392156863	11.473198383677527	False	False	10.43149760425805	False	False	(9.939, 11.596]	False
1964	IMG_075_crop.JPG	IMG_103_crop.JPG	12	2	E	M2	M	15	1	1	E15	0.5090017825311941	0.2588235294117652	0.1506417112299462	0.05031181218519666	0.7040616877184294	0.5090017825311941	11.230020435705635	False	False	10.30035256032822	False	False	(9.939, 11.596]	False
1965	IMG_075_crop.JPG	IMG_103_crop.JPG	13	2	F	H2	H	15	1	1	F15	0.511027995013035	0.2875325852884508	0.1815482262269072	0.05357717990523884	0.6448236135762844	0.511027995013035	11.458406613236532	False	False	10.550746785383243	False	False	(9.939, 11.596]	False
1966	IMG_075_crop.JPG	IMG_103_crop.JPG	14	2	E	M2	M	16	1	1	E16	0.5198174867431238	0.2853372795659146	0.1829818719940802	0.050634333940807706	0.6480163307690749	0.5198174867431238	11.350386742312843	False	False	9.80896417491926	False	False	(8.283, 9.939]	False
1967	IMG_075_crop.JPG	IMG_103_crop.JPG	15	2	F	H2	H	16	1	1	F16	0.4951384998443822	0.28724556489262426	0.1955306567071277	0.051009717264837634	0.6054785051964627	0.4951384998443822	11.311748315004959	False	False	10.969386521342283	False	False	(9.939, 11.596]	False
1969	IMG_075_crop.JPG	IMG_103_crop.JPG	1	3	H	VL1	VL	9	1	1	H9	0.4784313725490197	0.29673202614379085	0.2084967320261438	0.05445670656938262	0.5641895070470261	0.4784313725490197	10.93737382019215	False	False	9.776433032444734	False	False	(8.283, 9.939]	False
1974	IMG_075_crop.JPG	IMG_103_crop.JPG	6	3	G	VL0	VL	12	1	1	G12	0.43193277310924383	0.17450980392156865	0.07675070028011202	0.04591995234430074	0.8219370938058358	0.43193277310924383	10.879583249612784	False	False	5.930737337562887	False	False	(4.97, 6.626]	False
1975	IMG_075_crop.JPG	IMG_103_crop.JPG	7	3	H	VL1	VL	12	1	1	H12	0.30379475173153847	0.22698273339186412	0.14115696029655614	0.08994167156813025	0.5308780721894791	0.30379475173153847	10.158609688214478	False	False	9.544964432789238	False	False	(8.283, 9.939]	False
1979	IMG_075_crop.JPG	IMG_103_crop.JPG	11	3	H	VL1	VL	14	1	1	H14	0.48350348403824295	0.2789175174201914	0.17352130935018628	0.05689194010888488	0.6409351534946524	0.48350348403824295	11.07347215397646	False	False	9.656424863277781	False	False	(8.283, 9.939]	False
1980	IMG_075_crop.JPG	IMG_103_crop.JPG	12	3	G	VL0	VL	15	1	1	G15	0.41742508324084315	0.17702552719200856	0.07647058823529403	0.04916853936569176	0.8167957718391643	0.41742508324084315	10.792790294301064	False	False	0.0	False	False	(-0.0133, 1.657]	False
1981	IMG_075_crop.JPG	IMG_103_crop.JPG	13	3	H	VL1	VL	15	1	1	H15	0.5171772875816992	0.27261029411764715	0.1688419117647063	0.049623940366827074	0.6735846636051218	0.5171772875816992	11.469641817239516	False	False	10.049848549450562	False	False	(9.939, 11.596]	False
1982	IMG_075_crop.JPG	IMG_103_crop.JPG	14	3	G	VL0	VL	16	1	1	G16	0.42156862745098034	0.20049019607843138	0.09215686274509803	0.05479874599041074	0.7818222583725872	0.42156862745098034	10.535275376620802	False	False	5.129283016944966	False	False	(4.97, 6.626]	False
1983	IMG_075_crop.JPG	IMG_103_crop.JPG	15	3	H	VL1	VL	16	1	1	H16	0.5051375588995284	0.3154278765769878	0.22685818513451902	0.05316567846902391	0.552220139611448	0.5051375588995284	10.802516365121223	False	False	10.488844346457336	False	False	(9.939, 11.596]	False
1984	IMG_075_crop.JPG	IMG_103_crop.JPG	0	4	E	M2	M	17	1	1	E17	0.4976555839727194	0.25835464620630855	0.1666240409207159	0.04618729540179427	0.6651372111999367	0.4976555839727194	11.531868775177553	False	False	9.61654884377899	False	False	(8.283, 9.939]	False
1986	IMG_075_crop.JPG	IMG_103_crop.JPG	2	4	E	M2	M	18	1	1	E18	0.5440333599503153	0.2868955727087217	0.1767545027060596	0.04996316605286968	0.67540364242455	0.5440333599503153	11.761551232444479	False	False	9.73640193131829	False	False	(8.283, 9.939]	False
1988	IMG_075_crop.JPG	IMG_103_crop.JPG	4	4	E	M2	M	19	1	1	E19	0.5452018454440607	0.2897808535178781	0.18397923875432548	0.048784722898039055	0.6631638862382454	0.5452018454440607	11.682994583681683	False	False	9.94251450533924	False	False	(9.939, 11.596]	False
1990	IMG_075_crop.JPG	IMG_103_crop.JPG	6	4	E	M2	M	20	1	1	E20	0.5380859628619652	0.2872354239709132	0.18489806518633967	0.04828371485224066	0.6568089605925084	0.5380859628619652	11.51668494930961	False	False	9.776433032444734	False	False	(8.283, 9.939]	False
1992	IMG_075_crop.JPG	IMG_103_crop.JPG	8	4	E	M2	M	21	1	1	E21	0.5232401157184187	0.2775184828029578	0.1726775956284153	0.04984212552551946	0.6701415150542365	0.5232401157184187	11.374496145691516	False	False	10.181152256865566	False	False	(9.939, 11.596]	False
1994	IMG_075_crop.JPG	IMG_103_crop.JPG	10	4	E	M2	M	22	1	1	E22	0.5436384419238554	0.2621999472434718	0.16676338696913734	0.0421936144006018	0.6932618429072719	0.5436384419238554	11.541096615349524	False	False	10.100662339005199	False	False	(9.939, 11.596]	False
1995	IMG_075_crop.JPG	IMG_103_crop.JPG	11	4	F	H2	H	22	1	1	F22	0.41180795847750873	0.2243944636678202	0.1139129181084195	0.061835184733852376	0.7237857298298889	0.41180795847750873	10.769011321097015	False	False	0.0	False	False	(-0.0133, 1.657]	False
1996	IMG_075_crop.JPG	IMG_103_crop.JPG	12	4	E	M2	M	23	1	1	E23	0.41064425770308116	0.19327731092436976	0.08627450980392158	0.05498649650868282	0.7899005756148613	0.41064425770308116	10.547858506058416	False	False	0.0	False	False	(-0.0133, 1.657]	False
1997	IMG_075_crop.JPG	IMG_103_crop.JPG	13	4	F	H2	H	23	1	1	F23	0.5156406748746019	0.28781186893362004	0.18172106051723022	0.0529432369872314	0.6476696331787368	0.5156406748746019	11.352595231134304	False	False	10.694357887221452	False	False	(9.939, 11.596]	False
1998	IMG_075_crop.JPG	IMG_103_crop.JPG	14	4	E	M2	M	24	1	1	E24	0.5213417598444349	0.2755793226381466	0.1672014260249558	0.050988219252419587	0.679356559594619	0.5213417598444349	11.163649676015824	False	False	10.52845411076479	False	False	(9.939, 11.596]	False
1999	IMG_075_crop.JPG	IMG_103_crop.JPG	15	4	F	H2	H	24	1	1	F24	0.4909685086155671	0.27819370172311325	0.17650029708853202	0.053907050355755194	0.6407322237241636	0.4909685086155671	11.089450481115907	False	False	10.94104760634058	False	False	(9.939, 11.596]	False
2004	IMG_075_crop.JPG	IMG_103_crop.JPG	4	5	G	VL0	VL	19	1	1	G19	0.38033880218754157	0.23496065092703758	0.1496732026143791	0.0677641239267902	0.5943265738095133	0.38033880218754157	10.169925001442312	False	False	5.0	False	False	(4.97, 6.626]	False
2006	IMG_075_crop.JPG	IMG_103_crop.JPG	6	5	G	VL0	VL	20	1	1	G20	0.4472850678733029	0.16466817496229288	0.0916666666666664	0.03420042856408767	0.7955091228452564	0.4472850678733029	10.96289600533726	False	False	6.357552004618084	False	False	(4.97, 6.626]	False
2012	IMG_075_crop.JPG	IMG_103_crop.JPG	12	5	G	VL0	VL	23	1	1	G23	0.41597321855571506	0.1583931133428982	0.06580583452893356	0.044056799258507785	0.8418682203747806	0.41597321855571506	10.793603309279407	False	False	4.807354922057604	False	False	(3.313, 4.97]	False
2013	IMG_075_crop.JPG	IMG_103_crop.JPG	13	5	H	VL1	VL	23	1	1	H23	0.4485832939073757	0.20657099300846415	0.10362193134626517	0.050056354037909145	0.769009676758085	0.4485832939073757	11.129926933510394	False	False	5.087462841250339	False	False	(4.97, 6.626]	False
2014	IMG_075_crop.JPG	IMG_103_crop.JPG	14	5	G	VL0	VL	24	1	1	G24	0.3278431372549019	0.22823529411764704	0.12235294117647058	0.0862265694076039	0.6262057239892931	0.3278431372549019	10.306061689428342	False	False	4.523561956057013	False	False	(3.313, 4.97]	False
2015	IMG_075_crop.JPG	IMG_103_crop.JPG	15	5	H	VL1	VL	24	1	1	H24	0.5171276457602909	0.2810803791715361	0.1954811063498242	0.04436620714678344	0.6221629609656706	0.5171276457602909	11.55170826162069	False	False	10.715104009236168	False	False	(9.939, 11.596]	False
2016	IMG_075_crop.JPG	IMG_103_crop.JPG	0	6	E	M2	M	25	1	1	E25	0.5133007359114936	0.2599891341927206	0.174060354620438	0.042133284335402914	0.6610748146040054	0.5133007359114936	11.513234113806053	False	False	9.707359132080883	False	False	(8.283, 9.939]	False
2018	IMG_075_crop.JPG	IMG_103_crop.JPG	2	6	E	M2	M	26	1	1	E26	0.5600684718331773	0.3052754435107379	0.2000778089013383	0.04869228017982688	0.6431612565205383	0.5600684718331773	11.71853287606922	False	False	9.826548487290914	False	False	(8.283, 9.939]	False
2020	IMG_075_crop.JPG	IMG_103_crop.JPG	4	6	E	M2	M	27	1	1	E27	0.5768412242945963	0.310628885700622	0.21719273075083734	0.04320221129364561	0.6244756587194565	0.5768412242945963	11.833285435584482	False	False	9.719388820942083	False	False	(8.283, 9.939]	False
2022	IMG_075_crop.JPG	IMG_103_crop.JPG	6	6	E	M2	M	28	1	1	E28	0.5344622697563871	0.2841156664686079	0.18079817785700153	0.04866763287888039	0.6621499358118772	0.5344622697563871	11.539158811108031	False	False	9.840777923595054	False	False	(8.283, 9.939]	False
2024	IMG_075_crop.JPG	IMG_103_crop.JPG	8	6	E	M2	M	29	1	1	E29	0.5206868546235056	0.27228216730479193	0.16377770042928436	0.050676421531558366	0.6859263062070793	0.5206868546235056	11.448116305409464	False	False	10.13699111208023	False	False	(9.939, 11.596]	False
2025	IMG_075_crop.JPG	IMG_103_crop.JPG	9	6	F	H2	H	29	1	1	F29	0.521134167952896	0.29580975247241736	0.1930143485965817	0.05219138410499453	0.6302060753548422	0.521134167952896	11.473705749619416	False	False	10.295768934420508	False	False	(9.939, 11.596]	False
2026	IMG_075_crop.JPG	IMG_103_crop.JPG	10	6	E	M2	M	30	1	1	E30	0.4196078431372551	0.17886246697260427	0.07317480183562775	0.05084315820371707	0.8256089495861895	0.4196078431372551	10.822570830950168	False	False	5.20945336562895	False	False	(4.97, 6.626]	False
2027	IMG_075_crop.JPG	IMG_103_crop.JPG	11	6	F	H2	H	30	1	1	F30	0.5199935711989708	0.2851387549555347	0.18344583735133432	0.0503614677078989	0.6475406614440097	0.5199935711989708	11.456867738380343	False	False	10.580258567499788	False	False	(9.939, 11.596]	False
2028	IMG_075_crop.JPG	IMG_103_crop.JPG	12	6	E	M2	M	31	1	1	E31	0.5231158088235296	0.2645680147058823	0.1586703431372549	0.048426589844202825	0.6967390138572502	0.5231158088235296	11.072802534544207	False	False	10.599912842187127	False	False	(9.939, 11.596]	False
2029	IMG_075_crop.JPG	IMG_103_crop.JPG	13	6	F	H2	H	31	1	1	F31	0.4270175438596489	0.21453044375644978	0.0960165118679048	0.05969775201386979	0.7752029694803502	0.4270175438596489	10.876516946565	False	False	6.700439718141092	False	False	(6.626, 8.283]	False
2030	IMG_075_crop.JPG	IMG_103_crop.JPG	14	6	E	M2	M	32	1	1	E32	0.5317869415807555	0.2766221952698616	0.17042652112391393	0.048969339558082865	0.6795443687817293	0.5317869415807555	11.103287808412022	False	False	10.63117705570398	False	False	(9.939, 11.596]	False
2031	IMG_075_crop.JPG	IMG_103_crop.JPG	15	6	F	H2	H	32	1	1	F32	0.4802651996050215	0.2975878121032584	0.1994075327972911	0.05824008816869364	0.5851328405408271	0.4802651996050215	11.059344460824425	False	False	11.130570562805426	False	False	(9.939, 11.596]	False
2032	IMG_075_crop.JPG	IMG_103_crop.JPG	0	7	G	VL0	VL	25	1	1	G25	0.27941176470588236	0.19607843137254904	0.11764705882352941	0.08118154491701003	0.5782952477707345	0.27941176470588236	10.509775004326936	False	False	0.0	False	False	(-0.0133, 1.657]	False
2035	IMG_075_crop.JPG	IMG_103_crop.JPG	3	7	H	VL1	VL	26	1	1	H26	0.32268071407667526	0.23947907521217382	0.1439274217149544	0.09055220169607404	0.5509597380305087	0.32268071407667526	9.802516365121223	False	False	9.426264754702098	False	False	(8.283, 9.939]	False
2039	IMG_075_crop.JPG	IMG_103_crop.JPG	7	7	H	VL1	VL	28	1	1	H28	0.3246986868141751	0.22980751933801044	0.14651915812196403	0.0824904080953536	0.5385002026429274	0.3246986868141751	9.477758266443889	False	False	9.344295907915816	False	False	(8.283, 9.939]	False
2040	IMG_075_crop.JPG	IMG_103_crop.JPG	8	7	G	VL0	VL	29	1	1	G29	0.4177404295051355	0.176844070961718	0.08085901027077497	0.04749419603429196	0.8066206202899716	0.4177404295051355	11.187352073200497	False	False	6.491853096329675	False	False	(4.97, 6.626]	False
2042	IMG_075_crop.JPG	IMG_103_crop.JPG	10	7	G	VL0	VL	30	1	1	G30	0.4138718173836703	0.14828797190517987	0.07275387767047096	0.03688227195726983	0.8250424606766574	0.4138718173836703	11.106562940444883	False	False	5.857980995127572	False	False	(4.97, 6.626]	False
2043	IMG_075_crop.JPG	IMG_103_crop.JPG	11	7	H	VL1	VL	30	1	1	H30	0.5073656405567412	0.27973178908869306	0.1760235700497819	0.052146609241321994	0.6532042250343818	0.5073656405567412	11.322491537597468	False	False	9.878050912728536	False	False	(8.283, 9.939]	False
2044	IMG_075_crop.JPG	IMG_103_crop.JPG	12	7	G	VL0	VL	31	1	1	G31	0.4288350634371397	0.20438292964244528	0.09296424452133796	0.05528598880790136	0.7831922316272021	0.4288350634371397	10.691743519171276	False	False	6.108524456778169	False	False	(4.97, 6.626]	False
2045	IMG_075_crop.JPG	IMG_103_crop.JPG	13	7	H	VL1	VL	31	1	1	H31	0.5248604551309577	0.2807499642192643	0.16985830828681803	0.052076865360197976	0.6764616556431615	0.5248604551309577	11.632086412835182	False	False	10.479780264029099	False	False	(9.939, 11.596]	False
2047	IMG_075_crop.JPG	IMG_103_crop.JPG	15	7	H	VL1	VL	32	1	1	H32	0.5417307189542476	0.2885228758169938	0.20919215686274542	0.03969570408200865	0.6149509819021478	0.5417307189542476	11.557463701597824	False	False	10.821773981970567	False	False	(9.939, 11.596]	False
2048	IMG_075_crop.JPG	IMG_103_crop.JPG	0	8	E	M2	M	33	1	1	E33	0.4946078431372549	0.2568627450980392	0.15514705882352936	0.04997870555119879	0.6857724630767095	0.4946078431372549	11.488342277532524	False	False	9.905387005018131	False	False	(8.283, 9.939]	False
2050	IMG_075_crop.JPG	IMG_103_crop.JPG	2	8	E	M2	M	34	1	1	E34	0.5451367389060902	0.3020897832817334	0.1909055727554183	0.05232213826909997	0.6499902716809974	0.5451367389060902	11.646558710154547	False	False	9.923327485419192	False	False	(8.283, 9.939]	False
2052	IMG_075_crop.JPG	IMG_103_crop.JPG	4	8	E	M2	M	35	1	1	E35	0.5529411764705894	0.29085589791472183	0.1865546218487397	0.047436617354155455	0.6631668376021735	0.5529411764705894	11.78053976747196	False	False	10.023754353299417	False	False	(9.939, 11.596]	False
2054	IMG_075_crop.JPG	IMG_103_crop.JPG	6	8	E	M2	M	36	1	1	E36	0.5440681323034265	0.30198719218327075	0.19593318809005106	0.050762282370456185	0.6402019407169636	0.5440681323034265	11.488844346457336	False	False	10.075479149488016	False	False	(9.939, 11.596]	False
2055	IMG_075_crop.JPG	IMG_103_crop.JPG	7	8	F	H2	H	36	1	1	F36	0.3137254901960784	0.2219607843137255	0.13725490196078433	0.08004401524109842	0.5603558603558604	0.3137254901960784	10.847840355630714	False	False	10.309476353841106	False	False	(9.939, 11.596]	False
2056	IMG_075_crop.JPG	IMG_103_crop.JPG	8	8	E	M2	M	37	1	1	E37	0.5338892257934101	0.2868809379421875	0.18089751364463333	0.05003444553723655	0.6616496749927061	0.5338892257934101	11.416269744523207	False	False	10.030667136246942	False	False	(9.939, 11.596]	False
2057	IMG_075_crop.JPG	IMG_103_crop.JPG	9	8	F	H2	H	37	1	1	F37	0.5107376283846876	0.2974789915966388	0.17983193277310933	0.05925466837500252	0.6478905808794566	0.5107376283846876	11.217957697864113	False	False	10.336506559810255	False	False	(9.939, 11.596]	False
2058	IMG_075_crop.JPG	IMG_103_crop.JPG	10	8	E	M2	M	38	1	1	E38	0.5173637515842846	0.2784462834563492	0.17099828524565722	0.05169629022662021	0.6696597201670211	0.5173637515842846	11.127349541059118	False	False	10.240791332161956	False	False	(9.939, 11.596]	False
2059	IMG_075_crop.JPG	IMG_103_crop.JPG	11	8	F	H2	H	38	1	1	F38	0.5141445071179145	0.2895514370131618	0.1837335482138065	0.053350953486468254	0.6427732715364194	0.5141445071179145	11.189206834597025	False	False	10.479780264029099	False	False	(9.939, 11.596]	False
2060	IMG_075_crop.JPG	IMG_103_crop.JPG	12	8	E	M2	M	39	1	1	E39	0.5343818810946819	0.2685330816818712	0.1646849113977147	0.046832000674413905	0.6918563773017039	0.5343818810946819	11.30035256032822	False	False	10.428360172704291	False	False	(9.939, 11.596]	False
2061	IMG_075_crop.JPG	IMG_103_crop.JPG	13	8	F	H2	H	39	1	1	F39	0.5217956656346762	0.2944788441692472	0.18638802889576886	0.05368615965847619	0.642827232406107	0.5217956656346762	11.28828934218097	False	False	10.804937672051908	False	False	(9.939, 11.596]	False
2062	IMG_075_crop.JPG	IMG_103_crop.JPG	14	8	E	M2	M	40	1	1	E40	0.5323235294117636	0.28253921568627466	0.17390196078431427	0.050503039431053824	0.6733212726141844	0.5323235294117636	11.074810461160453	False	False	10.71338651493703	False	False	(9.939, 11.596]	False
2063	IMG_075_crop.JPG	IMG_103_crop.JPG	15	8	F	H2	H	40	1	1	F40	0.4480006849901534	0.21260381882010435	0.11340011987327653	0.049405468064505374	0.7500316239109963	0.4480006849901534	10.838416075797337	False	False	5.426264754702098	False	False	(4.97, 6.626]	False
2065	IMG_075_crop.JPG	IMG_103_crop.JPG	1	9	H	VL1	VL	33	1	1	H33	0.4776470588235294	0.29568627450980395	0.20313725490196077	0.05619981325863679	0.5746484228347732	0.4776470588235294	10.757390009366638	False	False	9.78953364497036	False	False	(8.283, 9.939]	False
2068	IMG_075_crop.JPG	IMG_103_crop.JPG	4	9	G	VL0	VL	35	1	1	G35	0.3299803921568627	0.21684313725490179	0.1240196078431369	0.07759193043716948	0.6171929175829888	0.3299803921568627	10.650154213675094	False	False	5.129283016944966	False	False	(4.97, 6.626]	False
2069	IMG_075_crop.JPG	IMG_103_crop.JPG	5	9	H	VL1	VL	35	1	1	H35	0.31578334304018596	0.23777907202484908	0.1461075519316636	0.09050042695676619	0.5366042223161059	0.31578334304018596	9.81698362325538	False	False	9.517669388133811	False	False	(8.283, 9.939]	False
2070	IMG_075_crop.JPG	IMG_103_crop.JPG	6	9	G	VL0	VL	36	1	1	G36	0.4693765146508031	0.2058382903723294	0.1303921568627453	0.03757733632292916	0.7244796863249902	0.4693765146508031	11.014717929860009	False	False	4.807354922057604	False	False	(3.313, 4.97]	False
2071	IMG_075_crop.JPG	IMG_103_crop.JPG	7	9	H	VL1	VL	36	1	1	H36	0.3118323191345505	0.22461122379986453	0.13569979716024358	0.08471098833781751	0.5641071888863796	0.3118323191345505	9.980139577639157	False	False	9.390168956200183	False	False	(8.283, 9.939]	False
2072	IMG_075_crop.JPG	IMG_103_crop.JPG	8	9	G	VL0	VL	37	1	1	G37	0.4186885436667244	0.14874032699133102	0.08011869436201759	0.03375099526308417	0.8101884046864485	0.4186885436667244	11.409390936137703	False	False	6.882643049361842	True	False	(6.626, 8.283]	False
2074	IMG_075_crop.JPG	IMG_103_crop.JPG	10	9	G	VL0	VL	38	1	1	G38	0.4143790849673203	0.15359477124183005	0.06699346405228758	0.04154616710796487	0.8386922893911254	0.4143790849673203	11.203959703239462	False	False	6.523561956057013	False	False	(4.97, 6.626]	False
2075	IMG_075_crop.JPG	IMG_103_crop.JPG	11	9	H	VL1	VL	38	1	1	H38	0.5127228163992873	0.2968917112299466	0.19378342245989336	0.05384605552357737	0.6227119897599721	0.5127228163992873	11.070120944476823	False	False	10.214319120800766	False	False	(9.939, 11.596]	False
2076	IMG_075_crop.JPG	IMG_103_crop.JPG	12	9	G	VL0	VL	39	1	1	G39	0.43455091714104993	0.17199557242251753	0.08799810246679296	0.040388294550276656	0.7979654319939012	0.43455091714104993	11.024447124040647	False	False	6.285402218862249	False	False	(4.97, 6.626]	False
2077	IMG_075_crop.JPG	IMG_103_crop.JPG	13	9	H	VL1	VL	39	1	1	H39	0.5368247298919572	0.29281712685074085	0.19437775110044073	0.04787011637113366	0.638385251379584	0.5368247298919572	11.443461612227393	False	False	10.346513733165635	False	False	(9.939, 11.596]	False
2078	IMG_075_crop.JPG	IMG_103_crop.JPG	14	9	G	VL0	VL	40	1	1	G40	0.4405845357010728	0.18448020717721034	0.09045504994450587	0.04472198216390365	0.7950340610594757	0.4405845357010728	10.888743248898258	False	False	5.930737337562887	False	False	(4.97, 6.626]	False
2079	IMG_075_crop.JPG	IMG_103_crop.JPG	15	9	H	VL1	VL	40	1	1	H40	0.4441385064664158	0.19173967459324126	0.11159783062161023	0.04011075176059913	0.7515035045112227	0.4441385064664158	11.156715144224702	False	False	2.321928094887362	False	False	(1.657, 3.313]	False
2080	IMG_075_crop.JPG	IMG_103_crop.JPG	0	10	E	M2	M	41	1	1	E41	0.5264293419633228	0.2841043213401864	0.19725870930896658	0.04394582771983448	0.6253955127355402	0.5264293419633228	11.518161355756956	False	False	9.614709844115207	False	False	(8.283, 9.939]	False
2082	IMG_075_crop.JPG	IMG_103_crop.JPG	2	10	E	M2	M	42	1	1	E42	0.5607533131829806	0.30943191505851364	0.20418507323878182	0.0492039083313738	0.6362077574965515	0.5607533131829806	11.741045577009837	False	False	9.885696373339394	False	False	(8.283, 9.939]	False
2084	IMG_075_crop.JPG	IMG_103_crop.JPG	4	10	E	M2	M	43	1	1	E43	0.5623240707325872	0.29659569349212134	0.19646337062432365	0.04561718447775447	0.6512622119244864	0.5623240707325872	11.743992861060175	False	False	10.014020470314934	False	False	(9.939, 11.596]	False
2086	IMG_075_crop.JPG	IMG_103_crop.JPG	6	10	E	M2	M	44	1	1	E44	0.544603814128391	0.29893096964813376	0.1914799892559767	0.05070917875955557	0.649058190899805	0.544603814128391	11.58777751632821	False	False	10.200898605038445	False	False	(9.939, 11.596]	False
2087	IMG_075_crop.JPG	IMG_103_crop.JPG	7	10	F	H2	H	44	1	1	F44	0.4418300653594771	0.22503770739064854	0.1244846656611362	0.052903452027276164	0.7173150412054178	0.4418300653594771	10.579315937580015	False	False	7.483815777264256	False	False	(6.626, 8.283]	False
2088	IMG_075_crop.JPG	IMG_103_crop.JPG	8	10	E	M2	M	45	1	1	E45	0.5401118523010581	0.2934168856546057	0.18756148507512976	0.05005378803828045	0.6530818729504364	0.5401118523010581	11.413627929024173	False	False	10.111135670234708	False	False	(9.939, 11.596]	False
2089	IMG_075_crop.JPG	IMG_103_crop.JPG	9	10	F	H2	H	45	1	1	F45	0.5390740326548861	0.310549466935063	0.20757474092298536	0.051758320913555894	0.61513052472192	0.5390740326548861	11.296916206879288	False	False	10.342074667999139	False	False	(9.939, 11.596]	False
2090	IMG_075_crop.JPG	IMG_103_crop.JPG	10	10	E	M2	M	46	1	1	E46	0.5340389442974425	0.2801411221928219	0.1746387136169348	0.04891160868592584	0.6733255554855851	0.5340389442974425	11.287712379549449	False	False	10.193525360501216	False	False	(9.939, 11.596]	False
2091	IMG_075_crop.JPG	IMG_103_crop.JPG	11	10	F	H2	H	46	1	1	F46	0.4145454545454543	0.23409982174688046	0.12110516934046317	0.06428503736990057	0.7077381668511513	0.4145454545454543	10.993646060016596	False	False	6.459431618637297	False	False	(4.97, 6.626]	False
2092	IMG_075_crop.JPG	IMG_103_crop.JPG	12	10	E	M2	M	47	1	1	E47	0.5301850317591823	0.27265396299364847	0.16522507594587163	0.04905430683190149	0.688471218371127	0.5301850317591823	11.255618749839597	False	False	10.52061868055628	False	False	(9.939, 11.596]	False
2093	IMG_075_crop.JPG	IMG_103_crop.JPG	13	10	F	H2	H	47	1	1	F47	0.494042232277526	0.2676039646627883	0.15260719672484405	0.05615378203061921	0.6911821290618816	0.494042232277526	11.274378153246364	False	False	10.643856189774725	False	False	(9.939, 11.596]	False
2094	IMG_075_crop.JPG	IMG_103_crop.JPG	14	10	E	M2	M	48	1	1	E48	0.533921568627451	0.28346405228758187	0.17387254901960775	0.05072803842975651	0.6744124836454636	0.533921568627451	11.099347810403193	False	False	10.7431513941125	False	False	(9.939, 11.596]	False
2095	IMG_075_crop.JPG	IMG_103_crop.JPG	15	10	F	H2	H	48	1	1	F48	0.4309803921568628	0.22980392156862747	0.11196078431372551	0.06160030256828471	0.7405018783741972	0.4309803921568628	10.820178962415188	False	False	5.584962500721156	True	False	(4.97, 6.626]	False
2102	IMG_075_crop.JPG	IMG_103_crop.JPG	6	11	G	VL0	VL	44	1	1	G44	0.30745098039215685	0.21882352941176472	0.12313725490196079	0.08680929376581552	0.5985884485884486	0.30745098039215685	10.17617314910749	False	False	6.700439718141092	False	False	(6.626, 8.283]	False
2104	IMG_075_crop.JPG	IMG_103_crop.JPG	8	11	G	VL0	VL	45	1	1	G45	0.4134361941497912	0.23601414336226326	0.13045323047251683	0.06301754219318802	0.6842510392549448	0.4134361941497912	11.019590728357882	False	False	5.954196310386875	False	False	(4.97, 6.626]	False
2106	IMG_075_crop.JPG	IMG_103_crop.JPG	10	11	G	VL0	VL	46	1	1	G46	0.4442577030812326	0.17647058823529413	0.08011204481792718	0.04412010418202369	0.8194836360305512	0.4442577030812326	11.219168520462162	False	False	5.700439718141092	False	False	(4.97, 6.626]	False
2107	IMG_075_crop.JPG	IMG_103_crop.JPG	11	11	H	VL1	VL	46	1	1	H46	0.4723856209150328	0.2908496732026143	0.16715686274509797	0.06758291232941292	0.6460270182314626	0.4723856209150328	11.183635381473218	False	False	9.98299357469431	False	False	(9.939, 11.596]	False
2108	IMG_075_crop.JPG	IMG_103_crop.JPG	12	11	G	VL0	VL	47	1	1	G47	0.4274231678486995	0.2376859963843689	0.12315394242803478	0.06277963292368675	0.7119734942411082	0.4274231678486995	10.772314573921653	False	False	6.129283016944966	False	False	(4.97, 6.626]	False
2109	IMG_075_crop.JPG	IMG_103_crop.JPG	13	11	H	VL1	VL	47	1	1	H47	0.44795653201039426	0.23330970942593895	0.12537207654145974	0.056057050888642206	0.7197499026304914	0.44795653201039426	11.279610581052484	False	False	5.459431618637297	False	False	(4.97, 6.626]	False
2110	IMG_075_crop.JPG	IMG_103_crop.JPG	14	11	G	VL0	VL	48	1	1	G48	0.4280542986425341	0.24449472096530922	0.12021116138763199	0.06732702824021192	0.7194859397253954	0.4280542986425341	10.621136113274641	False	False	5.321928094887363	False	False	(4.97, 6.626]	False
2111	IMG_075_crop.JPG	IMG_103_crop.JPG	15	11	H	VL1	VL	48	1	1	H48	0.44733610615963554	0.1842741136858781	0.1086155674390967	0.03722360674911529	0.7579851149689004	0.44733610615963554	11.203348002979762	False	False	5.954196310386875	False	False	(4.97, 6.626]	False
2112	IMG_075_crop.JPG	IMG_103_crop.JPG	0	12	E	M2	M	49	1	1	E49	0.5423076923076917	0.28832327802916063	0.20663650075414808	0.04051261155109163	0.619518998666021	0.5423076923076917	11.5980525001616	False	False	0.0	False	False	(-0.0133, 1.657]	False
2113	IMG_075_crop.JPG	IMG_103_crop.JPG	1	12	F	H2	H	49	1	1	F49	0.438562091503268	0.29793028322440096	0.1776688453159042	0.07736824190804725	0.5945112569698651	0.438562091503268	10.918117851031772	False	False	5.754887502163468	True	True	(4.97, 6.626]	False
2114	IMG_075_crop.JPG	IMG_103_crop.JPG	2	12	E	M2	M	50	1	1	E50	0.5689402141224592	0.3249248165523883	0.2283652111151213	0.04718059052067752	0.5991359397226725	0.5689402141224592	11.674633661767267	False	False	0.0	False	False	(-0.0133, 1.657]	False
2115	IMG_075_crop.JPG	IMG_103_crop.JPG	3	12	F	H2	H	50	1	1	F50	0.5428425705542331	0.337209565907288	0.23304998299898008	0.056521708841237	0.5712274044702422	0.5428425705542331	10.682994583681683	False	False	0.0	False	False	(-0.0133, 1.657]	False
2116	IMG_075_crop.JPG	IMG_103_crop.JPG	4	12	E	M2	M	51	1	1	E51	0.5677013240720641	0.31135228999348824	0.21807394544533706	0.044396130408424266	0.6166882688181744	0.5677013240720641	11.804937672051908	False	False	0.0	False	False	(-0.0133, 1.657]	False
2118	IMG_075_crop.JPG	IMG_103_crop.JPG	6	12	E	M2	M	52	1	1	E52	0.5564257028112443	0.30512638790456004	0.21686746987951847	0.04328198687962748	0.6114560269268832	0.5564257028112443	11.627077840517394	False	False	0.0	False	False	(-0.0133, 1.657]	False
2119	IMG_075_crop.JPG	IMG_103_crop.JPG	7	12	F	H2	H	52	1	1	F52	0.5019607843137257	0.3055175558595533	0.1958048335613316	0.05975249997659236	0.6098508104263186	0.5019607843137257	11.157978449945432	False	False	0.0	False	False	(-0.0133, 1.657]	False
2120	IMG_075_crop.JPG	IMG_103_crop.JPG	8	12	E	M2	M	53	1	1	E53	0.5473265320888506	0.2888213588018237	0.1952535995948194	0.04427396019526795	0.6435445206500706	0.5473265320888506	11.541580659991169	False	False	0.0	False	False	(-0.0133, 1.657]	False
2121	IMG_075_crop.JPG	IMG_103_crop.JPG	9	12	F	H2	H	53	1	1	F53	0.510294117647059	0.3091354723707662	0.19229055258466995	0.06125816281820178	0.623330094904374	0.510294117647059	11.202736043250168	False	False	5.169925001442312	True	False	(4.97, 6.626]	False
2122	IMG_075_crop.JPG	IMG_103_crop.JPG	10	12	E	M2	M	54	1	1	E54	0.5458960328317378	0.2861605107159152	0.19007067943456482	0.044975386157479785	0.6522669329639887	0.5458960328317378	11.460967762570421	False	False	0.0	False	False	(-0.0133, 1.657]	False
2124	IMG_075_crop.JPG	IMG_103_crop.JPG	12	12	E	M2	M	55	1	1	E55	0.5541478129713434	0.2756078431372547	0.17883559577677258	0.042964382976487775	0.6774467328888141	0.5541478129713434	11.363587246524578	False	False	0.0	False	False	(-0.0133, 1.657]	False
2125	IMG_075_crop.JPG	IMG_103_crop.JPG	13	12	F	H2	H	55	1	1	F55	0.5244407622203816	0.30149130074565017	0.18917426125379688	0.05581442900010931	0.6393385637357392	0.5244407622203816	11.376125389276174	False	False	0.0	False	False	(-0.0133, 1.657]	False
2126	IMG_075_crop.JPG	IMG_103_crop.JPG	14	12	E	M2	M	56	1	1	E56	0.5531483015741522	0.2881524440762224	0.18909141121237244	0.04533687590666792	0.6582307408910019	0.5531483015741522	11.307770031890703	False	False	0.0	False	False	(-0.0133, 1.657]	False
2127	IMG_075_crop.JPG	IMG_103_crop.JPG	15	12	F	H2	H	56	1	1	F56	0.43624801271860103	0.2820349761526233	0.1754107048224696	0.06818355352764532	0.5977183572262121	0.43624801271860103	10.889503963411476	False	False	0.0	False	False	(-0.0133, 1.657]	False
2128	IMG_075_crop.JPG	IMG_103_crop.JPG	0	13	G	VL0	VL	49	1	1	G49	0.3411764705882353	0.2	0.10882352941176471	0.0655116741182315	0.6807480384461206	0.3411764705882353	10.795227966028678	False	False	9.684748620421626	False	False	(8.283, 9.939]	False
2129	IMG_075_crop.JPG	IMG_103_crop.JPG	1	13	I	VL2	VL	1	1	1	I1	0.38317520556609713	0.28067678684376945	0.16967109424414895	0.08788365086496269	0.5572824463243327	0.38317520556609713	10.064742764750257	False	False	10.022367813028454	False	False	(9.939, 11.596]	False
2135	IMG_075_crop.JPG	IMG_103_crop.JPG	7	13	I	VL2	VL	4	1	1	I4	0.30999878212154425	0.22631835342832807	0.13819266837169647	0.09042967342487575	0.5452721902362039	0.30999878212154425	10.166163082646113	False	False	10.29232163280204	False	False	(9.939, 11.596]	False
2136	IMG_075_crop.JPG	IMG_103_crop.JPG	8	13	G	VL0	VL	53	1	1	G53	0.43647798742138305	0.17643359230484618	0.08901220865704756	0.041938555425786984	0.7969079842701705	0.43647798742138305	11.282509306240836	False	False	10.007027266893969	False	False	(9.939, 11.596]	False
2138	IMG_075_crop.JPG	IMG_103_crop.JPG	10	13	G	VL0	VL	54	1	1	G54	0.42960151802656565	0.16356736242884254	0.07185325743200505	0.042733365939729935	0.833401506262655	0.42960151802656565	11.212496385193948	False	False	10.347621368568134	False	False	(9.939, 11.596]	False
2141	IMG_075_crop.JPG	IMG_103_crop.JPG	13	13	I	VL2	VL	7	1	1	I7	0.45344180225281566	0.2213808927826447	0.10909470171047114	0.05438894267583454	0.75975619168867	0.45344180225281566	11.166163082646113	False	False	10.973697366305352	False	False	(9.939, 11.596]	False
2142	IMG_075_crop.JPG	IMG_103_crop.JPG	14	13	G	VL0	VL	56	1	1	G56	0.43718044179697135	0.16058575328865712	0.07699180938198055	0.03867249036184683	0.8244223438517523	0.43718044179697135	10.952013164889486	False	False	10.77313920671969	False	False	(9.939, 11.596]	False
2143	IMG_075_crop.JPG	IMG_103_crop.JPG	15	13	I	VL2	VL	8	1	1	I8	0.4623323013415893	0.20350877192982464	0.10134158926728587	0.04716759729776894	0.7811056458336293	0.4623323013415893	11.216139556425135	False	False	11.018895621121649	False	False	(9.939, 11.596]	False
2144	IMG_075_crop.JPG	IMG_103_crop.JPG	0	14	E	M2	M	57	1	1	E57	0.5323806358701679	0.27165171153207046	0.19210147335770503	0.038922838184987	0.6396227676316358	0.5323806358701679	11.721099188707186	False	False	5.392317422778761	False	False	(4.97, 6.626]	False
2146	IMG_075_crop.JPG	IMG_103_crop.JPG	2	14	E	M2	M	58	1	1	E58	0.5758410387566394	0.31771263689422313	0.22809364548495023	0.04291469817641969	0.6043086057414764	0.5758410387566394	11.844705764411938	False	False	1.584962500721156	False	False	(-0.0133, 1.657]	False
2148	IMG_075_crop.JPG	IMG_103_crop.JPG	4	14	E	M2	M	59	1	1	E59	0.5711609729802578	0.3046694966646453	0.211764705882353	0.04306985085995614	0.6295708209951698	0.5711609729802578	11.879583249612784	False	False	4.807354922057604	False	False	(3.313, 4.97]	False
2150	IMG_075_crop.JPG	IMG_103_crop.JPG	6	14	E	M2	M	60	1	1	E60	0.56149044826934	0.31000567429544196	0.21957001450097763	0.044061316140088555	0.6096120506273226	0.56149044826934	11.908017261062803	False	False	4.087462841250339	False	False	(3.313, 4.97]	False
2151	IMG_075_crop.JPG	IMG_103_crop.JPG	7	14	F	H2	H	60	1	1	F60	0.5083333333333333	0.30980392156862746	0.19999999999999998	0.059335456210456224	0.6065384848315444	0.5083333333333333	11.226412192788786	False	False	9.111135670234708	False	False	(8.283, 9.939]	False
2152	IMG_075_crop.JPG	IMG_103_crop.JPG	8	14	E	M2	M	61	1	1	E61	0.5502571520411446	0.29524268723883024	0.19927675988428162	0.045513979391242555	0.6385712055042656	0.5502571520411446	11.650154213675094	False	False	6.507794640198696	False	False	(4.97, 6.626]	False
2153	IMG_075_crop.JPG	IMG_103_crop.JPG	9	14	F	H2	H	61	1	1	F61	0.472571050892267	0.2957185870602923	0.18516560182125288	0.06435609796660058	0.6082101889306223	0.472571050892267	10.98655314975666	False	False	5.087462841250339	False	False	(4.97, 6.626]	False
2154	IMG_075_crop.JPG	IMG_103_crop.JPG	10	14	E	M2	M	62	1	1	E62	0.5544662309368198	0.2872393401805169	0.19131652661064477	0.044009878071788675	0.6554058451901478	0.5544662309368198	11.560332834212442	False	False	7.044394119358453	False	False	(6.626, 8.283]	False
2156	IMG_075_crop.JPG	IMG_103_crop.JPG	12	14	E	M2	M	63	1	1	E63	0.552291449124028	0.2948021812275204	0.19996519317786327	0.04482533956531209	0.6382643056314444	0.552291449124028	11.379919817646538	False	False	3.0	False	False	(1.657, 3.313]	False
2157	IMG_075_crop.JPG	IMG_103_crop.JPG	13	14	F	H2	H	63	1	1	F63	0.529926718162013	0.3109130520895223	0.19940582293523434	0.056207037590274976	0.6238103866067777	0.529926718162013	11.461990950585571	False	False	9.573647187493322	False	False	(8.283, 9.939]	False
2158	IMG_075_crop.JPG	IMG_103_crop.JPG	14	14	E	M2	M	64	1	1	E64	0.5513309959745479	0.28993637189975274	0.18535255161667274	0.04761127913632627	0.6638007523947485	0.5513309959745479	11.225207436943501	False	False	6.266786540694901	False	False	(4.97, 6.626]	False
2159	IMG_075_crop.JPG	IMG_103_crop.JPG	15	14	F	H2	H	64	1	1	F64	0.5158016147635525	0.3118800461361014	0.2129181084198386	0.05446766425868594	0.5876044171305752	0.5158016147635525	11.1705510353167	False	False	6.459431618637297	False	False	(4.97, 6.626]	False
2160	IMG_075_crop.JPG	IMG_103_crop.JPG	0	15	G	VL0	VL	57	1	1	G57	0.33901628447989346	0.20348953140578224	0.12612163509471558	0.0650162183345411	0.6159101893715802	0.33901628447989346	9.668884984266247	False	False	9.965784284662087	False	False	(9.939, 11.596]	False
2162	IMG_075_crop.JPG	IMG_103_crop.JPG	2	15	G	VL0	VL	58	1	1	G58	0.2920233326305436	0.21796331435800126	0.13686133951788595	0.08762490567860624	0.526978810055718	0.2920233326305436	9.712527000439824	False	False	9.876516946565	False	False	(8.283, 9.939]	False
2167	IMG_075_crop.JPG	IMG_103_crop.JPG	7	15	I	VL2	VL	12	1	1	I12	0.4124854266030733	0.27698993110757825	0.17683094859565407	0.07386386926922017	0.5702570987660295	0.4124854266030733	10.304921669581672	False	False	10.314016703901357	False	False	(9.939, 11.596]	False
2170	IMG_075_crop.JPG	IMG_103_crop.JPG	10	15	G	VL0	VL	62	1	1	G62	0.42278991596638615	0.14984873949579863	0.07799439775910341	0.03470374018646792	0.816145775555916	0.42278991596638615	11.354800344350597	False	False	10.484822894262146	False	False	(9.939, 11.596]	False
2171	IMG_075_crop.JPG	IMG_103_crop.JPG	11	15	I	VL2	VL	14	1	1	I14	0.5196484811541195	0.31015950421619476	0.21574723153510159	0.05191834957801423	0.5875218539793053	0.5196484811541195	11.02167404285837	False	False	4.459431618637297	False	False	(3.313, 4.97]	False
2172	IMG_075_crop.JPG	IMG_103_crop.JPG	12	15	G	VL0	VL	63	1	1	G63	0.4374772589448152	0.171605686948319	0.09012869752712055	0.03905593489674733	0.7949832562458722	0.4374772589448152	11.091435386323607	False	False	10.507794640198696	False	False	(9.939, 11.596]	False
2173	IMG_075_crop.JPG	IMG_103_crop.JPG	13	15	I	VL2	VL	15	1	1	I15	0.5100167198662413	0.3050311597507218	0.18635050919592605	0.06110889894776195	0.6351394977382394	0.5100167198662413	11.12347479824414	False	False	10.850968150982439	False	False	(9.939, 11.596]	False
2174	IMG_075_crop.JPG	IMG_103_crop.JPG	14	15	G	VL0	VL	64	1	1	G64	0.32361466325660687	0.2305200341005968	0.12276214833759591	0.08935893166284833	0.6197484069661429	0.32361466325660687	10.200898605038445	False	False	10.63117705570398	False	False	(9.939, 11.596]	False
2175	IMG_075_crop.JPG	IMG_103_crop.JPG	15	15	I	VL2	VL	16	1	1	I16	0.5357203751065649	0.2977408354646203	0.20592497868712664	0.04635153195444971	0.6162658305351779	0.5357203751065649	11.51865315567339	False	False	11.017504401109415	False	False	(9.939, 11.596]	False
2176	IMG_075_crop.JPG	IMG_103_crop.JPG	0	16	E	M2	M	65	1	1	E65	0.5320505772402423	0.27634231262598474	0.19296316657504087	0.040950122554166274	0.637332123587741	0.5320505772402423	11.697836357962377	False	False	5.906890595608519	False	False	(4.97, 6.626]	False
2177	IMG_075_crop.JPG	IMG_103_crop.JPG	1	16	F	H2	H	65	1	1	F65	0.3866666666666666	0.2423529411764706	0.13098039215686275	0.07268742116729733	0.6598919874698617	0.3866666666666666	10.694357887221452	False	False	4.321928094887363	False	False	(3.313, 4.97]	False
2178	IMG_075_crop.JPG	IMG_103_crop.JPG	2	16	E	M2	M	66	1	1	E66	0.5755411991386149	0.31921115266916006	0.22909441233140662	0.04325895699870998	0.6026052415771058	0.5755411991386149	11.797256217509785	False	False	4.247927513443585	False	False	(3.313, 4.97]	False
2180	IMG_075_crop.JPG	IMG_103_crop.JPG	4	16	E	M2	M	67	1	1	E67	0.57528705175764	0.32128599187422724	0.23379261614555746	0.04264283805850834	0.5952209119120838	0.57528705175764	11.893680738390907	False	False	4.643856189774724	True	False	(3.313, 4.97]	False
2182	IMG_075_crop.JPG	IMG_103_crop.JPG	6	16	E	M2	M	68	1	1	E68	0.43004242632725603	0.15850246531361106	0.0996216030271756	0.029684092639992846	0.7698685120522558	0.43004242632725603	11.45532722030456	False	False	5.554588851677638	False	False	(4.97, 6.626]	False
2184	IMG_075_crop.JPG	IMG_103_crop.JPG	8	16	E	M2	M	69	1	1	E69	0.5551582724593104	0.29551454568755636	0.19712930924003622	0.045794050737804494	0.6452068359424565	0.5551582724593104	11.701306461958625	False	False	5.584962500721156	False	False	(4.97, 6.626]	False
2185	IMG_075_crop.JPG	IMG_103_crop.JPG	9	16	F	H2	H	69	1	1	F69	0.47621394107381193	0.21514218252746178	0.11530643671081009	0.04608398525544365	0.7585244141341564	0.47621394107381193	11.169925001442312	False	False	5.78135971352466	False	False	(4.97, 6.626]	False
2186	IMG_075_crop.JPG	IMG_103_crop.JPG	10	16	E	M2	M	70	1	1	E70	0.5453100158982513	0.2890302066772658	0.19047871400812566	0.04629618372079124	0.6507721298047304	0.5453100158982513	11.487840033823051	False	False	6.554588851677638	False	False	(4.97, 6.626]	False
2188	IMG_075_crop.JPG	IMG_103_crop.JPG	12	16	E	M2	M	71	1	1	E71	0.5511764705882353	0.29129629629629694	0.1925925925925929	0.04582145334954379	0.6510371577195697	0.5511764705882353	11.347621368568134	False	False	5.906890595608519	False	False	(4.97, 6.626]	False
2189	IMG_075_crop.JPG	IMG_103_crop.JPG	13	16	F	H2	H	71	1	1	F71	0.4534985900714803	0.23943865171486675	0.12046691586333517	0.05960266678515301	0.7348650613371864	0.4534985900714803	10.98370619265935	False	False	10.469641817239516	False	False	(9.939, 11.596]	False
2190	IMG_075_crop.JPG	IMG_103_crop.JPG	14	16	E	M2	M	72	1	1	E72	0.5537648849494128	0.29153908138597906	0.18825320082370867	0.04709072717816784	0.6600924925987205	0.5537648849494128	11.42678889459556	False	False	3.321928094887362	True	False	(3.313, 4.97]	False
2191	IMG_075_crop.JPG	IMG_103_crop.JPG	15	16	F	H2	H	72	1	1	F72	0.5054747741793342	0.31718440185062813	0.2260850407578763	0.05425177952508449	0.5539299389919429	0.5054747741793342	11.037546953962178	False	False	10.881113960675096	False	False	(9.939, 11.596]	False
2194	IMG_075_crop.JPG	IMG_103_crop.JPG	2	17	G	VL0	VL	66	1	1	G66	0.3038583175205567	0.22031264118550642	0.13682118008493688	0.08428229098714823	0.5452681503824042	0.3038583175205567	9.98299357469431	False	False	9.985841937003341	False	False	(9.939, 11.596]	False
2197	IMG_075_crop.JPG	IMG_103_crop.JPG	5	17	I	VL2	VL	19	1	1	I19	0.5334711520390897	0.3255277829981838	0.23267556223767477	0.052433872626173245	0.5644475868630682	0.5334711520390897	10.599912842187127	False	False	4.523561956057013	False	False	(3.313, 4.97]	False
2199	IMG_075_crop.JPG	IMG_103_crop.JPG	7	17	I	VL2	VL	20	1	1	I20	0.41127748068924574	0.2763279857397507	0.18098633392751065	0.07281535978046227	0.5540229967258206	0.41127748068924574	9.902375114486025	False	False	6.894817763307944	False	False	(6.626, 8.283]	False
2200	IMG_075_crop.JPG	IMG_103_crop.JPG	8	17	G	VL0	VL	69	1	1	G69	0.46035957409670153	0.1895269680572528	0.11480770349682892	0.036008353434849455	0.7514873480016082	0.46035957409670153	11.30149619498255	False	False	10.193525360501216	False	False	(9.939, 11.596]	False
2202	IMG_075_crop.JPG	IMG_103_crop.JPG	10	17	G	VL0	VL	70	1	1	G70	0.43265306122449043	0.17693077230892393	0.10238095238095239	0.037586192870212275	0.7644647925523312	0.43265306122449043	11.409921241249679	False	False	10.34318571544788	False	False	(9.939, 11.596]	False
2204	IMG_075_crop.JPG	IMG_103_crop.JPG	12	17	G	VL0	VL	71	1	1	G71	0.44901960784313727	0.21372549019607842	0.09934640522875816	0.054532690080551775	0.77873218723661	0.44901960784313727	10.965784284662087	False	False	10.46454575033394	False	False	(9.939, 11.596]	False
2205	IMG_075_crop.JPG	IMG_103_crop.JPG	13	17	I	VL2	VL	23	1	1	I23	0.5129522231427784	0.3033416183374758	0.1893675780171219	0.05868036525475731	0.6310120240300943	0.5129522231427784	11.11178773580101	False	False	5.554588851677638	False	False	(4.97, 6.626]	False
2206	IMG_075_crop.JPG	IMG_103_crop.JPG	14	17	G	VL0	VL	72	1	1	G72	0.4560821193681228	0.19889360132767864	0.11017272112606784	0.04274010365465082	0.758854433123628	0.4560821193681228	10.995060467032719	False	False	10.582141981658777	False	False	(9.939, 11.596]	False
2207	IMG_075_crop.JPG	IMG_103_crop.JPG	15	17	I	VL2	VL	24	1	1	I24	0.5197586726998491	0.31644042232277514	0.22337858220211165	0.05234776100230042	0.5705608422889074	0.5197586726998491	11.110483309816226	False	False	11.208234358339789	False	False	(9.939, 11.596]	False
2208	IMG_075_crop.JPG	IMG_103_crop.JPG	0	18	E	M2	M	73	1	1	E73	0.5238155802861698	0.27764705882352975	0.2048330683624807	0.03802407276527576	0.6092001110893956	0.5238155802861698	11.556506054671928	False	False	6.339850002884624	False	False	(4.97, 6.626]	False
2210	IMG_075_crop.JPG	IMG_103_crop.JPG	2	18	E	M2	M	74	1	1	E74	0.5925303454715216	0.34726423902894454	0.25325863678804816	0.04621840223655582	0.5750513163791954	0.5925303454715216	11.763627351727628	False	False	0.0	False	False	(-0.0133, 1.657]	False
2212	IMG_075_crop.JPG	IMG_103_crop.JPG	4	18	E	M2	M	75	1	1	E75	0.5825850340136058	0.33187675070028033	0.23924769907963186	0.04488929925667214	0.590618196359612	0.5825850340136058	11.738514532429267	False	False	0.0	False	False	(-0.0133, 1.657]	False
2214	IMG_075_crop.JPG	IMG_103_crop.JPG	6	18	E	M2	M	76	1	1	E76	0.5794431014414895	0.3245590473632374	0.2323216044408632	0.04424020774569121	0.6005503641936936	0.5794431014414895	11.771902080697716	False	False	4.169925001442312	False	False	(3.313, 4.97]	False
2216	IMG_075_crop.JPG	IMG_103_crop.JPG	8	18	E	M2	M	77	1	1	E77	0.5475207884200803	0.31087157376039465	0.2160045169900423	0.04765746218627738	0.6064527904879476	0.5475207884200803	11.385323176175872	False	False	6.894817763307944	False	False	(6.626, 8.283]	False
2217	IMG_075_crop.JPG	IMG_103_crop.JPG	9	18	F	H2	H	77	1	1	F77	0.549951124144674	0.33232131562302436	0.2295555172215521	0.053420481417253	0.5827127443057118	0.549951124144674	11.311748315004959	False	False	5.321928094887363	False	False	(4.97, 6.626]	False
2218	IMG_075_crop.JPG	IMG_103_crop.JPG	10	18	E	M2	M	78	1	1	E78	0.5516339869281046	0.29673202614379085	0.1869281045751634	0.050179211469534045	0.6611448834853091	0.5516339869281046	11.385323176175872	False	False	5.857980995127572	True	False	(4.97, 6.626]	False
2219	IMG_075_crop.JPG	IMG_103_crop.JPG	11	18	F	H2	H	78	1	1	F78	0.47269681742043523	0.23953098827470756	0.13181594245738518	0.052759285707993285	0.7214905395252039	0.47269681742043523	11.097373768990222	False	False	4.459431618637297	False	False	(3.313, 4.97]	False
2220	IMG_075_crop.JPG	IMG_103_crop.JPG	12	18	E	M2	M	79	1	1	E79	0.5510951188986242	0.28075719649562025	0.1828014184397168	0.04432368317423475	0.668397153135601	0.5510951188986242	11.364134655008051	False	False	6.870364719583405	False	False	(6.626, 8.283]	False
2221	IMG_075_crop.JPG	IMG_103_crop.JPG	13	18	F	H2	H	79	1	1	F79	0.44886148007590154	0.23622707147375094	0.11865907653383903	0.05940413595446476	0.735866106302978	0.44886148007590154	10.989394499844732	False	False	10.471675214392045	False	False	(9.939, 11.596]	False
2222	IMG_075_crop.JPG	IMG_103_crop.JPG	14	18	E	M2	M	80	1	1	E80	0.5515406162464985	0.29999999999999993	0.19075630252100842	0.050466809248896086	0.6543376891786019	0.5515406162464985	11.25502856981873	False	False	6.339850002884624	False	False	(4.97, 6.626]	False
2223	IMG_075_crop.JPG	IMG_103_crop.JPG	15	18	F	H2	H	80	1	1	F80	0.4511764705882347	0.20281045751633972	0.11568627450980383	0.04325798264492262	0.7435069959628186	0.4511764705882347	10.947636937951827	False	False	10.935901682267588	False	False	(9.939, 11.596]	False
2224	IMG_075_crop.JPG	IMG_103_crop.JPG	0	19	G	VL0	VL	73	1	1	G73	0.374461979913917	0.25098039215686274	0.15714968914395033	0.07215894843030983	0.5802379747145172	0.374461979913917	10.57459352733761	False	False	10.153552031708111	False	False	(9.939, 11.596]	False
2227	IMG_075_crop.JPG	IMG_103_crop.JPG	3	19	I	VL2	VL	26	1	1	I26	0.41764705882352937	0.2872549019607843	0.1607843137254902	0.08208705357142858	0.6147670261747931	0.41764705882352937	10.648357582009666	False	False	9.867278739709661	False	False	(8.283, 9.939]	False
2232	IMG_075_crop.JPG	IMG_103_crop.JPG	8	19	G	VL0	VL	77	1	1	G77	0.45077030812324903	0.2163025210084036	0.11378151260504171	0.05082365402768786	0.7484132751395115	0.45077030812324903	11.208843990734614	False	False	10.045759661382682	False	False	(9.939, 11.596]	False
2234	IMG_075_crop.JPG	IMG_103_crop.JPG	10	19	G	VL0	VL	78	1	1	G78	0.44636678200692054	0.18961937716262972	0.10426758938869668	0.041582974049766235	0.7663493301431872	0.44636678200692054	11.200898605038445	False	False	10.159871336778389	False	False	(9.939, 11.596]	False
2236	IMG_075_crop.JPG	IMG_103_crop.JPG	12	19	G	VL0	VL	79	1	1	G79	0.4374117647058827	0.1748725490196081	0.0901666666666666	0.040635911519052506	0.7940653129548955	0.4374117647058827	11.075479149488016	False	False	10.509775004326936	False	False	(9.939, 11.596]	False
2237	IMG_075_crop.JPG	IMG_103_crop.JPG	13	19	I	VL2	VL	31	1	1	I31	0.43800904977375577	0.2601307189542485	0.12971342383107096	0.07051044126993491	0.7039529953602478	0.43800904977375577	10.952741247186488	False	False	6.491853096329675	False	False	(4.97, 6.626]	False
2238	IMG_075_crop.JPG	IMG_103_crop.JPG	14	19	G	VL0	VL	80	1	1	G80	0.554313725490195	0.31858823529411806	0.2151960784313724	0.05079178491045581	0.6118415779930274	0.554313725490195	11.294620748891626	False	False	10.606405212697785	False	False	(9.939, 11.596]	False
2239	IMG_075_crop.JPG	IMG_103_crop.JPG	15	19	I	VL2	VL	32	1	1	I32	0.5580562659846552	0.33427109974424574	0.2522591645353795	0.04466349818325218	0.5488083664466936	0.5580562659846552	11.442943495848729	False	False	7.651051691178929	False	False	(6.626, 8.283]	False
2240	IMG_075_crop.JPG	IMG_103_crop.JPG	0	20	E	M2	M	81	1	1	E81	0.5179524268723883	0.27545805207328855	0.19982320797171324	0.03960166887506151	0.6144424189087677	0.5179524268723883	11.728345714710978	False	False	9.632995197142957	False	False	(8.283, 9.939]	False
2242	IMG_075_crop.JPG	IMG_103_crop.JPG	2	20	E	M2	M	82	1	1	E82	0.5848977889027954	0.34282436378806863	0.2646745932415525	0.04056123667849619	0.5485921833090097	0.5848977889027954	11.861474675125773	False	False	4.643856189774724	False	False	(3.313, 4.97]	False
2244	IMG_075_crop.JPG	IMG_103_crop.JPG	4	20	E	M2	M	83	1	1	E83	0.5765081152078059	0.3229195984613946	0.23769584388779438	0.041929852946875304	0.587944720465358	0.5765081152078059	11.833285435584482	False	False	0.0	False	False	(-0.0133, 1.657]	False
2246	IMG_075_crop.JPG	IMG_103_crop.JPG	6	20	E	M2	M	84	1	1	E84	0.5627450980392158	0.3054330065359478	0.21100898692810446	0.044653699158354605	0.6253267458741357	0.5627450980392158	11.802112418586066	False	False	5.087462841250339	False	False	(4.97, 6.626]	False
2248	IMG_075_crop.JPG	IMG_103_crop.JPG	8	20	E	M2	M	85	1	1	E85	0.5731802309965082	0.31388665055063103	0.2237845823260812	0.042953680536874504	0.6101178255708332	0.5731802309965082	11.745254141957256	False	False	6.108524456778169	True	False	(4.97, 6.626]	False
2249	IMG_075_crop.JPG	IMG_103_crop.JPG	9	20	F	H2	H	85	1	1	F85	0.5423154555940026	0.32769607843137266	0.22500000000000026	0.053959852788748146	0.5853804892712546	0.5423154555940026	11.197216693110052	False	False	4.087462841250339	False	False	(3.313, 4.97]	False
2250	IMG_075_crop.JPG	IMG_103_crop.JPG	10	20	E	M2	M	86	1	1	E86	0.5459383753501409	0.28525910364145685	0.18690476190476196	0.04564411053109392	0.6578200132003901	0.5459383753501409	11.409390936137703	False	False	5.977279923499917	False	False	(4.97, 6.626]	False
2251	IMG_075_crop.JPG	IMG_103_crop.JPG	11	20	F	H2	H	86	1	1	F86	0.44143222506393837	0.2850809889173057	0.16907075873827762	0.07101492111888312	0.6168987847619599	0.44143222506393837	10.84313591111135	False	False	9.276124405274238	False	False	(8.283, 9.939]	False
2252	IMG_075_crop.JPG	IMG_103_crop.JPG	12	20	E	M2	M	87	1	1	E87	0.5448275862068964	0.27423935091277885	0.1694388100067614	0.04651981209311457	0.6890733242870946	0.5448275862068964	11.441388029346687	False	False	6.507794640198696	False	False	(4.97, 6.626]	False
2253	IMG_075_crop.JPG	IMG_103_crop.JPG	13	20	F	H2	H	87	1	1	F87	0.521578682755154	0.2968526897938667	0.18984414278531964	0.05372440862086783	0.6360916809633043	0.521578682755154	11.365775635326269	False	False	6.044394119358453	False	False	(4.97, 6.626]	False
2254	IMG_075_crop.JPG	IMG_103_crop.JPG	14	20	E	M2	M	88	1	1	E88	0.5518598136929206	0.3002149697088133	0.1991661780991468	0.04774318193044904	0.6392109075656792	0.5518598136929206	11.32755264408124	False	False	10.490850876740298	False	False	(9.939, 11.596]	False
2255	IMG_075_crop.JPG	IMG_103_crop.JPG	15	20	F	H2	H	88	1	1	F88	0.38431372549019605	0.24784313725490198	0.12627450980392158	0.07852173662231828	0.6714785490973383	0.38431372549019605	10.127994320976393	False	False	10.74819284958946	False	False	(9.939, 11.596]	False
2257	IMG_075_crop.JPG	IMG_103_crop.JPG	1	21	I	VL2	VL	33	1	1	I33	0.3615686274509804	0.25019607843137254	0.14745098039215687	0.08012114450299894	0.5913236628789138	0.3615686274509804	10.916625922211235	False	False	9.651051691178928	False	False	(8.283, 9.939]	False
2258	IMG_075_crop.JPG	IMG_103_crop.JPG	2	21	G	VL0	VL	82	1	1	G82	0.3312005503955966	0.23419332645338783	0.13684210526315777	0.08419379123567829	0.5838495638876023	0.3312005503955966	9.689997971419446	False	False	9.83605035505807	False	False	(8.283, 9.939]	False
2260	IMG_075_crop.JPG	IMG_103_crop.JPG	4	21	G	VL0	VL	83	1	1	G83	0.31260947066573685	0.2333100829264513	0.14277299852747402	0.09012087274527646	0.5384432887204774	0.31260947066573685	9.823367240046235	False	False	9.823367240046235	False	False	(8.283, 9.939]	False
2261	IMG_075_crop.JPG	IMG_103_crop.JPG	5	21	I	VL2	VL	35	1	1	I35	0.4367507002801115	0.2982072829131652	0.17417366946778695	0.07921852861195039	0.6008312675948767	0.4367507002801115	10.545929769085467	False	False	9.49585502688717	False	False	(8.283, 9.939]	False
2262	IMG_075_crop.JPG	IMG_103_crop.JPG	6	21	G	VL0	VL	84	1	1	G84	0.41480161088004225	0.24980524196210488	0.14266851521753487	0.06727427722089252	0.6517444830144253	0.41480161088004225	10.286557761607957	False	False	9.946906274456397	False	False	(9.939, 11.596]	False
2265	IMG_075_crop.JPG	IMG_103_crop.JPG	9	21	I	VL2	VL	37	1	1	I37	0.31761654077973633	0.23807125963225764	0.14677653162432272	0.08950452445142251	0.5340538731179515	0.31761654077973633	9.668884984266247	False	False	10.357552004618084	False	False	(9.939, 11.596]	False
2267	IMG_075_crop.JPG	IMG_103_crop.JPG	11	21	I	VL2	VL	38	1	1	I38	0.4858924082453492	0.2943589743589744	0.19874308697838156	0.055721199641120905	0.5918199131192946	0.4858924082453492	10.76487159073609	False	False	9.688250309133178	False	False	(8.283, 9.939]	False
2269	IMG_075_crop.JPG	IMG_103_crop.JPG	13	21	I	VL2	VL	39	1	1	I39	0.4996302521008389	0.2911596638655461	0.179417366946779	0.0581623944475523	0.6410382578943771	0.4996302521008389	11.240791332161956	False	False	10.57459352733761	False	False	(9.939, 11.596]	False
2270	IMG_075_crop.JPG	IMG_103_crop.JPG	14	21	G	VL0	VL	88	1	1	G88	0.45107762113109723	0.2055582563603954	0.11427645438340595	0.045198198446350736	0.7492918133816087	0.45107762113109723	10.89178370321831	False	False	10.53818893205242	False	False	(9.939, 11.596]	False
2271	IMG_075_crop.JPG	IMG_103_crop.JPG	15	21	I	VL2	VL	40	1	1	I40	0.5038609258136241	0.29096422073984257	0.20080857085102066	0.0495602069463831	0.602082780178788	0.5038609258136241	11.354800344350597	False	False	6.022367813028454	False	False	(4.97, 6.626]	False
2272	IMG_075_crop.JPG	IMG_103_crop.JPG	0	22	E	M2	M	89	1	1	E89	0.49346063032542853	0.2656606097936563	0.19867570064675136	0.037869359398716745	0.5976585081301558	0.49346063032542853	11.70173963867435	False	False	3.9068905956085187	False	False	(3.313, 4.97]	False
2274	IMG_075_crop.JPG	IMG_103_crop.JPG	2	22	E	M2	M	90	1	1	E90	0.5829721362229101	0.32840557275541793	0.22272961816305412	0.048863189467180455	0.6180874079696926	0.5829721362229101	11.922212717785449	False	False	6.022367813028454	True	False	(4.97, 6.626]	False
2276	IMG_075_crop.JPG	IMG_103_crop.JPG	4	22	E	M2	M	91	1	1	E91	0.5715163808470088	0.3311697092630156	0.23943696600897452	0.04595824587020386	0.5813928451011758	0.5715163808470088	11.795633844506778	False	False	0.0	False	False	(-0.0133, 1.657]	False
2278	IMG_075_crop.JPG	IMG_103_crop.JPG	6	22	E	M2	M	92	1	1	E92	0.576964488566207	0.32659653281967727	0.2346718032301086	0.04469487978795443	0.594282556549005	0.576964488566207	11.951284714966972	False	False	6.169925001442312	True	False	(4.97, 6.626]	False
2280	IMG_075_crop.JPG	IMG_103_crop.JPG	8	22	E	M2	M	93	1	1	E93	0.5760917421799013	0.3238007474530282	0.23236574002969376	0.044268323135524444	0.5971262617341777	0.5760917421799013	11.861474675125773	False	False	5.20945336562895	False	False	(4.97, 6.626]	False
2281	IMG_075_crop.JPG	IMG_103_crop.JPG	9	22	F	H2	H	93	1	1	F93	0.5648616125150415	0.3291852481064627	0.2241523324131098	0.051370412427886016	0.603148236689921	0.5648616125150415	11.639792893279312	False	False	8.108524456778168	False	False	(6.626, 8.283]	False
2282	IMG_075_crop.JPG	IMG_103_crop.JPG	10	22	E	M2	M	94	1	1	E94	0.5482412060301506	0.2917824416198638	0.19110257168193948	0.04697728430559757	0.6517104076112673	0.5482412060301506	11.675074920385445	False	False	4.321928094887363	True	False	(3.313, 4.97]	False
2283	IMG_075_crop.JPG	IMG_103_crop.JPG	11	22	F	H2	H	94	1	1	F94	0.5343891402714921	0.311885369532429	0.20427350427350466	0.054323826603475796	0.6180536806631667	0.5343891402714921	11.527965641133955	False	False	9.00842862207058	False	False	(8.283, 9.939]	False
2284	IMG_075_crop.JPG	IMG_103_crop.JPG	12	22	E	M2	M	95	1	1	E95	0.5337334933973595	0.294917967186875	0.18503401360544225	0.052524914461027084	0.653388152343277	0.5337334933973595	11.448632567730552	False	False	5.754887502163468	False	False	(4.97, 6.626]	False
2285	IMG_075_crop.JPG	IMG_103_crop.JPG	13	22	F	H2	H	95	1	1	F95	0.5243151412189428	0.3016210094145962	0.1819069866213633	0.05828019464066771	0.6532359650497783	0.5243151412189428	11.557942286787448	False	False	10.048486873992337	False	False	(9.939, 11.596]	False
2286	IMG_075_crop.JPG	IMG_103_crop.JPG	14	22	E	M2	M	96	1	1	E96	0.5518634934889983	0.3014668462804968	0.1945816494536747	0.04986167675685103	0.6474401603683726	0.5518634934889983	11.489847960439297	False	False	5.087462841250339	False	False	(4.97, 6.626]	False
2287	IMG_075_crop.JPG	IMG_103_crop.JPG	15	22	F	H2	H	96	1	1	F96	0.5362745098039217	0.3362745098039216	0.21862745098039219	0.06171239837398375	0.5925902420948271	0.5362745098039217	11.41574176829009	False	False	10.784634845557521	False	False	(9.939, 11.596]	False
2291	IMG_075_crop.JPG	IMG_103_crop.JPG	3	23	I	VL2	VL	42	1	1	I42	0.4811274509803922	0.32414215686274517	0.2116421568627452	0.06961705538551842	0.5591162613645252	0.4811274509803922	10.79685079526716	False	False	3.584962500721156	True	False	(3.313, 4.97]	False
2293	IMG_075_crop.JPG	IMG_103_crop.JPG	5	23	I	VL2	VL	43	1	1	I43	0.5058823529411764	0.3333333333333333	0.2196078431372549	0.06621004566210045	0.5658914728682171	0.5058823529411764	10.94982671075911	False	False	9.861086905995395	False	False	(8.283, 9.939]	False
2297	IMG_075_crop.JPG	IMG_103_crop.JPG	9	23	I	VL2	VL	45	1	1	I45	0.4299999999999994	0.2754901960784314	0.18392156862745074	0.06252470481095913	0.5718752764858582	0.4299999999999994	10.987264012072538	False	False	10.253847484987404	False	False	(9.939, 11.596]	False
2299	IMG_075_crop.JPG	IMG_103_crop.JPG	11	23	I	VL2	VL	46	1	1	I46	0.47398692810457466	0.27996265172735735	0.1769561157796449	0.05779002973960109	0.6269572762051944	0.47398692810457466	11.031356596255709	False	False	10.243173983472952	False	False	(9.939, 11.596]	False
2301	IMG_075_crop.JPG	IMG_103_crop.JPG	13	23	I	VL2	VL	47	1	1	I47	0.5047320261437914	0.2847320261437912	0.1887973856209152	0.05060350036368454	0.6261794452107562	0.5047320261437914	11.617926556798752	False	False	10.451211111832329	False	False	(9.939, 11.596]	False
2303	IMG_075_crop.JPG	IMG_103_crop.JPG	15	23	I	VL2	VL	48	1	1	I48	0.5126797385620915	0.28688453159041416	0.21220043572984745	0.04143461639075675	0.5866958297054575	0.5126797385620915	11.691307330191115	False	False	10.78135971352466	False	False	(9.939, 11.596]	False
2304	IMG_076_crop.JPG	IMG_104_crop.JPG	0	0	E	M2	M	1	16	1	E1	0.3908496732026144	0.23921568627450981	0.16209150326797384	0.05617076572897634	0.5850676383155614	0.3908496732026144	11.316847183602473	False	False	11.043027283594547	True	False	(9.939, 11.596]	False
2305	IMG_076_crop.JPG	IMG_104_crop.JPG	1	0	F	H2	H	1	16	1	F1	0.3693899782135078	0.27069716775599134	0.1800653594771243	0.08111942356090382	0.511897468403118	0.3693899782135078	11.053247125912426	False	False	10.27262978497637	False	False	(9.939, 11.596]	False
2306	IMG_076_crop.JPG	IMG_104_crop.JPG	2	0	E	M2	M	2	16	1	E2	0.44468790381482143	0.29846620596662743	0.1863587842013599	0.07680495695952044	0.5757351906127611	0.44468790381482143	10.938109326219239	False	False	9.832890014164741	False	False	(8.283, 9.939]	False
2307	IMG_076_crop.JPG	IMG_104_crop.JPG	3	0	F	H2	H	2	16	1	F2	0.41676278354479024	0.3129565551710883	0.2203767781622451	0.07923325890376318	0.46824135371250436	0.41676278354479024	9.72451385311995	False	False	10.3151495622563	False	False	(9.939, 11.596]	False
2308	IMG_076_crop.JPG	IMG_104_crop.JPG	4	0	E	M2	M	3	16	1	E3	0.5469862018881634	0.2955700798838057	0.1767610748002905	0.05348833741324653	0.6769504296249566	0.5469862018881634	11.804534402995225	False	False	10.34318571544788	False	False	(9.939, 11.596]	False
2310	IMG_076_crop.JPG	IMG_104_crop.JPG	6	0	E	M2	M	4	16	1	E4	0.5290366581415177	0.3024722932651318	0.1873145780051147	0.05616416254649886	0.6459924734166675	0.5290366581415177	11.786269627648466	False	False	10.524541715035848	False	False	(9.939, 11.596]	False
2311	IMG_076_crop.JPG	IMG_104_crop.JPG	7	0	F	H2	H	4	16	1	F4	0.3821350762527235	0.23015250544662294	0.129760348583878	0.06672171182698078	0.659378720169995	0.3821350762527235	10.73640193131829	False	False	4.169925001442312	False	False	(3.313, 4.97]	False
2312	IMG_076_crop.JPG	IMG_104_crop.JPG	8	0	E	M2	M	5	16	1	E5	0.5080315400181422	0.28016188681878473	0.1657106970902241	0.05572369821730373	0.6743474008809354	0.5080315400181422	11.576956664706092	False	False	10.445014845868423	False	False	(9.939, 11.596]	False
2313	IMG_076_crop.JPG	IMG_104_crop.JPG	9	0	F	H2	H	5	16	1	F5	0.5406668882242167	0.3254237288135592	0.2153982496953581	0.0563116305061755	0.601840789748897	0.5406668882242167	11.567005370247033	False	False	10.486835021563051	False	False	(9.939, 11.596]	False
2314	IMG_076_crop.JPG	IMG_104_crop.JPG	10	0	E	M2	M	6	16	1	E6	0.526775135586149	0.27522736754276245	0.16428869420108483	0.05100067447433277	0.6881639285792371	0.526775135586149	11.828136484194108	False	False	10.982280604558284	False	False	(9.939, 11.596]	False
2316	IMG_076_crop.JPG	IMG_104_crop.JPG	12	0	E	M2	M	7	16	1	E7	0.5233915441176473	0.28484987745098084	0.17326899509803917	0.053111505861061836	0.6689780546244767	0.5233915441176473	11.900866807980748	False	False	11.29117069932186	False	False	(9.939, 11.596]	False
2317	IMG_076_crop.JPG	IMG_104_crop.JPG	13	0	F	H2	H	7	16	1	F7	0.45164918680650484	0.16686426508587898	0.07353701170390625	0.04114397139535002	0.8374582619561192	0.45164918680650484	11.588714635582264	False	False	6.6293566200796095	False	False	(6.626, 8.283]	False
2318	IMG_076_crop.JPG	IMG_104_crop.JPG	14	0	E	M2	M	8	16	1	E8	0.524775272039111	0.2875676812279877	0.18028702097461013	0.0518538882929754	0.6564672316066061	0.524775272039111	11.535275376620802	False	False	11.356451970221755	False	False	(9.939, 11.596]	False
2319	IMG_076_crop.JPG	IMG_104_crop.JPG	15	0	F	H2	H	8	16	1	F8	0.42892156862745107	0.17377450980392153	0.09044117647058822	0.04107353296441452	0.7889541895480524	0.42892156862745107	11.068106475858773	False	False	6.189824558880018	False	False	(4.97, 6.626]	False
2320	IMG_076_crop.JPG	IMG_104_crop.JPG	0	1	G	VL0	VL	1	16	1	G1	0.3564705882352942	0.1654901960784314	0.08745098039215686	0.0482981815982255	0.7542730860146978	0.3564705882352942	11.046441948007311	False	False	0.0	False	False	(-0.0133, 1.657]	False
2321	IMG_076_crop.JPG	IMG_104_crop.JPG	1	1	H	VL1	VL	1	16	1	H1	0.3249299719887954	0.23557422969187677	0.16078431372549015	0.07606453318154331	0.5038810806485545	0.3249299719887954	10.660887270302567	False	False	9.663558104217273	False	False	(8.283, 9.939]	False
2326	IMG_076_crop.JPG	IMG_104_crop.JPG	6	1	G	VL0	VL	4	16	1	G4	0.38588235294117645	0.21803921568627455	0.12156862745098038	0.06087748475489031	0.6846086956521739	0.38588235294117645	11.018895621121649	False	False	5.247927513443585	False	False	(4.97, 6.626]	False
2327	IMG_076_crop.JPG	IMG_104_crop.JPG	7	1	H	VL1	VL	4	16	1	H4	0.5074509803921569	0.29411764705882354	0.1850980392156863	0.05637050288213078	0.634801835724744	0.5074509803921569	11.339293300180094	False	False	10.134426320220927	False	False	(9.939, 11.596]	False
2328	IMG_076_crop.JPG	IMG_104_crop.JPG	8	1	G	VL0	VL	5	16	1	G5	0.41895424836601297	0.1627450980392157	0.06732026143790851	0.045235122763212655	0.8395591637946378	0.41895424836601297	11.239001757765582	False	False	5.20945336562895	False	False	(4.97, 6.626]	False
2329	IMG_076_crop.JPG	IMG_104_crop.JPG	9	1	H	VL1	VL	5	16	1	H5	0.4786429679785582	0.24433629566934698	0.13815770912681616	0.05198956113085511	0.7115792780593035	0.4786429679785582	11.517669388133811	False	False	9.867278739709661	False	False	(8.283, 9.939]	False
2331	IMG_076_crop.JPG	IMG_104_crop.JPG	11	1	H	VL1	VL	6	16	1	H6	0.5149262805897549	0.2580787353701173	0.15512995896032822	0.04767550109370013	0.6989595348905219	0.5149262805897549	11.826945650415485	False	False	10.352043425795433	False	False	(9.939, 11.596]	False
2333	IMG_076_crop.JPG	IMG_104_crop.JPG	13	1	H	VL1	VL	7	16	1	H7	0.4502591841334243	0.24756592292089288	0.12971602434077098	0.061363362780118114	0.7121765995733018	0.4502591841334243	11.278449458220482	False	False	3.0	False	False	(1.657, 3.313]	False
2334	IMG_076_crop.JPG	IMG_104_crop.JPG	14	1	G	VL0	VL	8	16	1	G8	0.39004524886877856	0.19416792357968843	0.10407239819004531	0.0527193566971574	0.7319237945613677	0.39004524886877856	10.835260918627489	False	False	4.459431618637297	False	False	(3.313, 4.97]	False
2335	IMG_076_crop.JPG	IMG_104_crop.JPG	15	1	H	VL1	VL	8	16	1	H8	0.41882352941176465	0.1647058823529412	0.08392156862745098	0.04023748015452586	0.7997401245885083	0.41882352941176465	11.11178773580101	False	False	2.807354922057604	True	False	(1.657, 3.313]	False
2336	IMG_076_crop.JPG	IMG_104_crop.JPG	0	2	E	M2	M	9	16	1	E9	0.49366042381077957	0.26972654532665097	0.17764881737448338	0.048518011254411735	0.640248631763762	0.49366042381077957	11.29117069932186	False	False	9.90388184573618	False	False	(8.283, 9.939]	False
2340	IMG_076_crop.JPG	IMG_104_crop.JPG	4	2	E	M2	M	11	16	1	E11	0.5491996798719506	0.30765306122449027	0.20275110044017644	0.050411108342179184	0.6310169921491815	0.5491996798719506	11.281350514981035	False	False	10.24436383512051	False	False	(9.939, 11.596]	False
2342	IMG_076_crop.JPG	IMG_104_crop.JPG	6	2	E	M2	M	12	16	1	E12	0.5225927313600602	0.29599100786811605	0.1835144248782315	0.05527228900087404	0.6491608871626701	0.5225927313600602	11.535761377986656	False	False	10.072802534544207	False	False	(9.939, 11.596]	False
2344	IMG_076_crop.JPG	IMG_104_crop.JPG	8	2	E	M2	M	13	16	1	E13	0.5268907563025211	0.28255835667600376	0.1818300653594769	0.04863811918211469	0.6551407610488738	0.5268907563025211	11.559377090526683	False	False	10.020979938904212	False	False	(9.939, 11.596]	False
2345	IMG_076_crop.JPG	IMG_104_crop.JPG	9	2	F	H2	H	13	16	1	F13	0.524268723882996	0.3021697203471556	0.19958212793314045	0.05267287512786545	0.6194382939245708	0.524268723882996	11.323617763291578	False	False	10.421012855779226	False	False	(9.939, 11.596]	False
2346	IMG_076_crop.JPG	IMG_104_crop.JPG	10	2	E	M2	M	14	16	1	E14	0.4896388582242551	0.2616306576249805	0.15476002733533128	0.053188465180887254	0.6843477994538125	0.4896388582242551	11.333155350310616	False	False	10.427312844134963	False	False	(9.939, 11.596]	False
2347	IMG_076_crop.JPG	IMG_104_crop.JPG	11	2	F	H2	H	14	16	1	F14	0.5098539841468502	0.2905465164789321	0.18933667083854835	0.05261639534024195	0.6287371774329649	0.5098539841468502	11.53430288245463	False	False	10.605479518061669	False	False	(9.939, 11.596]	False
2348	IMG_076_crop.JPG	IMG_104_crop.JPG	12	2	E	M2	M	15	16	1	E15	0.4912341407151103	0.2836793540945793	0.16424452133794717	0.06087830264931832	0.6657748276634028	0.4912341407151103	11.503328856626661	False	False	10.958552715431011	False	False	(9.939, 11.596]	False
2349	IMG_076_crop.JPG	IMG_104_crop.JPG	13	2	F	H2	H	15	16	1	F15	0.4650278021656439	0.27134913666959337	0.1654199590283878	0.05896467246219843	0.6438693680421851	0.4650278021656439	11.188588845707349	False	False	11.43306376512207	False	False	(9.939, 11.596]	False
2350	IMG_076_crop.JPG	IMG_104_crop.JPG	14	2	E	M2	M	16	16	1	E16	0.5126429738562084	0.2919526143790853	0.1900939542483657	0.05261116480876221	0.6291854082278141	0.5126429738562084	11.349834091457247	False	False	10.432541900388259	False	False	(9.939, 11.596]	False
2351	IMG_076_crop.JPG	IMG_104_crop.JPG	15	2	F	H2	H	16	16	1	F16	0.4940509537148186	0.28687474989996065	0.19865279445111392	0.049751628220274166	0.5982401748254758	0.4940509537148186	11.3292357417338	False	False	11.34318571544788	False	False	(9.939, 11.596]	False
2352	IMG_076_crop.JPG	IMG_104_crop.JPG	0	3	G	VL0	VL	9	16	1	G9	0.3009803921568628	0.2127450980392157	0.12745098039215685	0.08187984496124032	0.5762621832358674	0.3009803921568628	10.566054038171092	False	False	0.0	False	False	(-0.0133, 1.657]	False
2353	IMG_076_crop.JPG	IMG_104_crop.JPG	1	3	H	VL1	VL	9	16	1	H9	0.4916053921568628	0.3080882352941176	0.21930147058823501	0.05461554996283389	0.5534603437322728	0.4916053921568628	10.92184093707449	False	False	9.89026427702111	False	False	(8.283, 9.939]	False
2355	IMG_076_crop.JPG	IMG_104_crop.JPG	3	3	H	VL1	VL	10	16	1	H10	0.386013071895425	0.2692810457516339	0.18052287581699353	0.07222673658276331	0.5323089113432015	0.386013071895425	10.944712061043486	False	False	9.845490050944376	False	False	(8.283, 9.939]	False
2356	IMG_076_crop.JPG	IMG_104_crop.JPG	4	3	G	VL0	VL	11	16	1	G11	0.3593112371852295	0.22904349557081707	0.14055937095650411	0.07178045211708739	0.5984657035267896	0.3593112371852295	10.370687406807217	False	False	5.643856189774724	False	False	(4.97, 6.626]	False
2357	IMG_076_crop.JPG	IMG_104_crop.JPG	5	3	H	VL1	VL	11	16	1	H11	0.4176470588235294	0.21111111111111114	0.11274509803921569	0.05378367577645132	0.7292959448408182	0.4176470588235294	10.816183681432342	False	False	5.554588851677638	False	False	(4.97, 6.626]	False
2358	IMG_076_crop.JPG	IMG_104_crop.JPG	6	3	G	VL0	VL	12	16	1	G12	0.4549793601651187	0.2142156862745093	0.12334881320949408	0.04570694931511292	0.7302069278057937	0.4549793601651187	10.991521846075695	False	False	5.727920454563199	False	False	(4.97, 6.626]	False
2359	IMG_076_crop.JPG	IMG_104_crop.JPG	7	3	H	VL1	VL	12	16	1	H12	0.5342428537680118	0.2995865816205999	0.20068509331443446	0.049394442896653186	0.6244142004298827	0.5342428537680118	11.332036548361652	False	False	10.044394119358454	False	False	(9.939, 11.596]	False
2361	IMG_076_crop.JPG	IMG_104_crop.JPG	9	3	H	VL1	VL	13	16	1	H13	0.43481877599524676	0.19108734402852062	0.08187759952465838	0.051586457959014724	0.8118692623843683	0.43481877599524676	11.199058823653022	False	False	5.426264754702098	False	False	(4.97, 6.626]	False
2363	IMG_076_crop.JPG	IMG_104_crop.JPG	11	3	H	VL1	VL	14	16	1	H14	0.49088586574694976	0.29063038896340326	0.17957463115539393	0.05951823729856771	0.6352961406668588	0.49088586574694976	11.220378327695228	False	False	10.051208940914766	False	False	(9.939, 11.596]	False
2364	IMG_076_crop.JPG	IMG_104_crop.JPG	12	3	G	VL0	VL	15	16	1	G15	0.40566448801742916	0.2091503267973856	0.1150326797385621	0.054085453902419214	0.7154995616082079	0.40566448801742916	10.995767150877802	False	False	5.459431618637297	False	False	(4.97, 6.626]	False
2365	IMG_076_crop.JPG	IMG_104_crop.JPG	13	3	H	VL1	VL	15	16	1	H15	0.4321568627450981	0.20345098039215695	0.08972549019607841	0.05537235971756362	0.792435325739069	0.4321568627450981	11.231821178657404	False	False	5.459431618637297	False	False	(4.97, 6.626]	False
2367	IMG_076_crop.JPG	IMG_104_crop.JPG	15	3	H	VL1	VL	16	16	1	H16	0.49628977339438723	0.2832570153810033	0.19570271222261387	0.04852100043176378	0.6060126969563754	0.49628977339438723	11.152918576136623	False	False	10.827342704234116	False	False	(9.939, 11.596]	False
2368	IMG_076_crop.JPG	IMG_104_crop.JPG	0	4	E	M2	M	17	16	1	E17	0.502486969471332	0.2817374038222886	0.19735914619012226	0.045993894854165635	0.6073293499932384	0.502486969471332	11.156083076288681	False	False	9.857980995127573	False	False	(8.283, 9.939]	False
2369	IMG_076_crop.JPG	IMG_104_crop.JPG	1	4	F	H2	H	17	16	1	F17	0.3029411764705882	0.23137254901960785	0.15000000000000002	0.08939173548548547	0.5029245997916074	0.3029411764705882	10.30035256032822	False	False	10.156083076288681	False	False	(9.939, 11.596]	False
2370	IMG_076_crop.JPG	IMG_104_crop.JPG	2	4	E	M2	M	18	16	1	E18	0.5548436041083097	0.30338468720821726	0.1996965452847807	0.04863792902669812	0.6403419700204408	0.5548436041083097	11.57459352733761	False	False	10.022367813028454	False	False	(9.939, 11.596]	False
2371	IMG_076_crop.JPG	IMG_104_crop.JPG	3	4	F	H2	H	18	16	1	F18	0.4858950031625555	0.33686133951788627	0.2341977651275564	0.06942444088129837	0.5232046164903573	0.4858950031625555	9.779719355143405	False	False	9.625708843064466	False	False	(8.283, 9.939]	False
2372	IMG_076_crop.JPG	IMG_104_crop.JPG	4	4	E	M2	M	19	16	1	E19	0.5165626026947093	0.288793953335524	0.17975681892868908	0.05405282721204416	0.652150833779188	0.5165626026947093	11.476239906323851	False	False	10.147204924942228	False	False	(9.939, 11.596]	False
2374	IMG_076_crop.JPG	IMG_104_crop.JPG	6	4	E	M2	M	20	16	1	E20	0.51628389391021	0.2861856077443574	0.17927594211488165	0.05287176716795806	0.6530670667374538	0.51628389391021	11.446566409066067	False	False	9.786269627648466	False	False	(8.283, 9.939]	False
2376	IMG_076_crop.JPG	IMG_104_crop.JPG	8	4	E	M2	M	21	16	1	E21	0.5187386294724073	0.2966444309682635	0.1935516474631087	0.05279031112588206	0.6270078714703974	0.5187386294724073	11.385323176175872	False	False	9.131856960608793	False	False	(8.283, 9.939]	False
2378	IMG_076_crop.JPG	IMG_104_crop.JPG	10	4	E	M2	M	22	16	1	E22	0.5210641933121802	0.2794402408266216	0.1804897892767065	0.048411241468721306	0.6536674298160828	0.5210641933121802	11.345959596404112	False	False	10.304921669581672	False	False	(9.939, 11.596]	False
2379	IMG_076_crop.JPG	IMG_104_crop.JPG	11	4	F	H2	H	22	16	1	F22	0.4137254901960784	0.20745098039215684	0.08745098039215687	0.06128968253968255	0.7886073674752921	0.4137254901960784	10.924070185585345	False	False	6.285402218862249	False	False	(4.97, 6.626]	False
2380	IMG_076_crop.JPG	IMG_104_crop.JPG	12	4	E	M2	M	23	16	1	E23	0.4173103584868298	0.18175876411170502	0.07437116260645656	0.05219196203388828	0.8217660397665447	0.4173103584868298	10.923327485419192	False	False	5.321928094887363	False	False	(4.97, 6.626]	False
2381	IMG_076_crop.JPG	IMG_104_crop.JPG	13	4	F	H2	H	23	16	1	F23	0.4989263571752596	0.29812994606583015	0.19464690760623055	0.05660459586698183	0.6107050222817956	0.4989263571752596	11.045759661382682	False	False	10.85642552862553	False	False	(9.939, 11.596]	False
2382	IMG_076_crop.JPG	IMG_104_crop.JPG	14	4	E	M2	M	24	16	1	E24	0.5028657616892908	0.27912750899176236	0.16651583710407203	0.05578418631084456	0.6689137529770879	0.5028657616892908	11.243173983472952	False	False	10.827342704234116	False	False	(9.939, 11.596]	False
2383	IMG_076_crop.JPG	IMG_104_crop.JPG	15	4	F	H2	H	24	16	1	F24	0.5144572661600528	0.2997466929355477	0.2080495356037151	0.04982487003179346	0.595712639966031	0.5144572661600528	11.240791332161956	False	False	11.24852060493843	False	False	(9.939, 11.596]	False
2384	IMG_076_crop.JPG	IMG_104_crop.JPG	0	5	G	VL0	VL	17	16	1	G17	0.29901960784313725	0.1970588235294118	0.11078431372549019	0.0764975937183384	0.6276488095238095	0.29901960784313725	10.30720080914081	False	False	0.0	False	False	(-0.0133, 1.657]	False
2385	IMG_076_crop.JPG	IMG_104_crop.JPG	1	5	H	VL1	VL	17	16	1	H17	0.31450980392156863	0.23607843137254902	0.1427450980392157	0.0907053976619194	0.54617616794535	0.31450980392156863	10.366322214245816	False	False	9.823367240046235	False	False	(8.283, 9.939]	False
2386	IMG_076_crop.JPG	IMG_104_crop.JPG	2	5	G	VL0	VL	18	16	1	G18	0.31379084967320303	0.22775599128540355	0.14489106753812656	0.08807807488967903	0.5217223407466721	0.31379084967320303	8.954196310386875	False	False	0.0	False	False	(-0.0133, 1.657]	False
2391	IMG_076_crop.JPG	IMG_104_crop.JPG	7	5	H	VL1	VL	20	16	1	H20	0.4500603318250377	0.23677224736048286	0.13458521870286563	0.05450944694249848	0.7002045643531648	0.4500603318250377	10.526499239136566	False	False	5.727920454563199	False	False	(4.97, 6.626]	False
2392	IMG_076_crop.JPG	IMG_104_crop.JPG	8	5	G	VL0	VL	21	16	1	G21	0.4242665487247528	0.17057349255491636	0.08099660916998364	0.04347979803756524	0.8091418467611916	0.4242665487247528	10.97656412341533	False	False	5.78135971352466	False	False	(4.97, 6.626]	False
2393	IMG_076_crop.JPG	IMG_104_crop.JPG	9	5	H	VL1	VL	21	16	1	H21	0.44147355912061825	0.20957285271010773	0.10968508615567411	0.050178233625893014	0.7518738411338486	0.44147355912061825	11.036860446673046	False	False	5.78135971352466	False	False	(4.97, 6.626]	False
2395	IMG_076_crop.JPG	IMG_104_crop.JPG	11	5	H	VL1	VL	22	16	1	H22	0.437325208968049	0.20242168580579656	0.09986719787516572	0.05063267627449912	0.7720615748707527	0.437325208968049	11.16867211813223	False	False	5.523561956057013	False	False	(4.97, 6.626]	False
2396	IMG_076_crop.JPG	IMG_104_crop.JPG	12	5	G	VL0	VL	23	16	1	G23	0.41086239805656705	0.15495401700503186	0.0692000694082942	0.0418467930990632	0.8319112647898462	0.41086239805656705	10.967226258835993	False	False	5.554588851677638	False	False	(4.97, 6.626]	False
2397	IMG_076_crop.JPG	IMG_104_crop.JPG	13	5	H	VL1	VL	23	16	1	H23	0.41960784313725485	0.23809523809523814	0.11820728291316525	0.06630620818916902	0.7180832304708165	0.41960784313725485	10.75905593916017	False	False	4.0	False	False	(3.313, 4.97]	False
2398	IMG_076_crop.JPG	IMG_104_crop.JPG	14	5	G	VL0	VL	24	16	1	G24	0.41985294117647076	0.17181372549019613	0.08002450980392158	0.04505650372239329	0.8092522932521831	0.41985294117647076	10.820178962415188	False	False	5.554588851677638	False	False	(4.97, 6.626]	False
2399	IMG_076_crop.JPG	IMG_104_crop.JPG	15	5	H	VL1	VL	24	16	1	H24	0.5131617647058825	0.29406862745098084	0.21023284313725502	0.04613223393396309	0.5910447628131047	0.5131617647058825	11.203348002979762	False	False	10.863411958941638	False	False	(9.939, 11.596]	False
2400	IMG_076_crop.JPG	IMG_104_crop.JPG	0	6	E	M2	M	25	16	1	E25	0.30196078431372547	0.21176470588235294	0.13529411764705884	0.07662037037037037	0.5517503805175038	0.30196078431372547	11.149111990706889	False	False	10.210671343785622	False	False	(9.939, 11.596]	False
2401	IMG_076_crop.JPG	IMG_104_crop.JPG	1	6	F	H2	H	25	16	1	F25	0.5477634803921572	0.35229779411764667	0.2546874999999997	0.055675419753604155	0.5348561796256497	0.5477634803921572	10.725366257895642	False	False	10.111135670234708	False	False	(9.939, 11.596]	False
2404	IMG_076_crop.JPG	IMG_104_crop.JPG	4	6	E	M2	M	27	16	1	E27	0.5751780862157602	0.3155614305647355	0.22100315781743413	0.044461969509570924	0.6158746201934067	0.5751780862157602	11.839991070539886	False	False	9.677719641641009	False	False	(8.283, 9.939]	False
2406	IMG_076_crop.JPG	IMG_104_crop.JPG	6	6	E	M2	M	28	16	1	E28	0.5268010268174121	0.2817739909334208	0.17911409689223914	0.049200921046487225	0.6605368891162869	0.5268010268174121	11.664891669286089	False	False	10.1357092861044	False	False	(9.939, 11.596]	False
2408	IMG_076_crop.JPG	IMG_104_crop.JPG	8	6	E	M2	M	29	16	1	E29	0.5140505400020966	0.2808849743105801	0.1731886337422673	0.05264107628678335	0.664039175804919	0.5140505400020966	11.510764167917891	False	False	10.28886607416582	False	False	(9.939, 11.596]	False
2409	IMG_076_crop.JPG	IMG_104_crop.JPG	9	6	F	H2	H	29	16	1	F29	0.5286942537267274	0.30671120183089035	0.20781839549700037	0.0512676030636339	0.6079001530306996	0.5286942537267274	11.25502856981873	False	False	10.38586240064146	False	False	(9.939, 11.596]	False
2410	IMG_076_crop.JPG	IMG_104_crop.JPG	10	6	E	M2	M	30	16	1	E30	0.4212995001922335	0.17946943483275662	0.07220299884659753	0.051214041337061304	0.8286343407737822	0.4212995001922335	11.027905996569885	False	False	6.321928094887363	False	False	(4.97, 6.626]	False
2411	IMG_076_crop.JPG	IMG_104_crop.JPG	11	6	F	H2	H	30	16	1	F30	0.5148771407297085	0.2884090344998763	0.1888011913626215	0.050923827247454416	0.6339530417062034	0.5148771407297085	11.332596057789214	False	False	10.681238411777805	False	False	(9.939, 11.596]	False
2412	IMG_076_crop.JPG	IMG_104_crop.JPG	12	6	E	M2	M	31	16	1	E31	0.5056846267918924	0.27253254242873637	0.1644642170593731	0.05276077968798113	0.6749055917708889	0.5056846267918924	11.164906926675688	False	False	10.632086412835182	False	False	(9.939, 11.596]	False
2413	IMG_076_crop.JPG	IMG_104_crop.JPG	13	6	F	H2	H	31	16	1	F31	0.4249411764705885	0.2378039215686277	0.12110849673202624	0.06407258803644308	0.7148233047022758	0.4249411764705885	10.50084187955693	False	False	5.930737337562887	False	False	(4.97, 6.626]	False
2414	IMG_076_crop.JPG	IMG_104_crop.JPG	14	6	E	M2	M	32	16	1	E32	0.514104996837444	0.28247944339025927	0.1654395951929155	0.05593627184416922	0.6781436466000956	0.514104996837444	11.14338321398982	False	False	10.782998208920414	False	False	(9.939, 11.596]	False
2415	IMG_076_crop.JPG	IMG_104_crop.JPG	15	6	F	H2	H	32	16	1	F32	0.5195727036334241	0.30207323072598236	0.21243938435589296	0.04862566586333968	0.5917215767082139	0.5195727036334241	11.249113452713729	False	False	11.378294855911891	False	False	(9.939, 11.596]	False
2416	IMG_076_crop.JPG	IMG_104_crop.JPG	0	7	G	VL0	VL	25	16	1	G25	0.4140056022408965	0.2011204481792718	0.12343604108309991	0.044608476410083794	0.7018115192820816	0.4140056022408965	10.4655664048094	False	False	0.0	False	False	(-0.0133, 1.657]	False
2417	IMG_076_crop.JPG	IMG_104_crop.JPG	1	7	H	VL1	VL	25	16	1	H25	0.42701080432172805	0.26582633053221266	0.15622248899559804	0.06820864006186096	0.6319347824360435	0.42701080432172805	10.533329732305834	False	False	5.882643049361842	False	False	(4.97, 6.626]	False
2422	IMG_076_crop.JPG	IMG_104_crop.JPG	6	7	G	VL0	VL	28	16	1	G28	0.4373826584458149	0.20542131866911129	0.11245903460534358	0.047876320687011205	0.743569760913097	0.4373826584458149	11.167418145831737	False	False	7.066089190457772	False	False	(6.626, 8.283]	False
2424	IMG_076_crop.JPG	IMG_104_crop.JPG	8	7	G	VL0	VL	29	16	1	G29	0.41771315267680087	0.15614672835426321	0.07957699933906122	0.03771523213154162	0.8101856762208983	0.41771315267680087	11.304351321663239	False	False	6.569855608330948	False	False	(4.97, 6.626]	False
2425	IMG_076_crop.JPG	IMG_104_crop.JPG	9	7	H	VL1	VL	29	16	1	H29	0.4336820894365649	0.22917151050143392	0.12054560954816676	0.05797371039273471	0.7223594785644732	0.4336820894365649	11.086136225027309	False	False	5.247927513443585	False	False	(4.97, 6.626]	False
2427	IMG_076_crop.JPG	IMG_104_crop.JPG	11	7	H	VL1	VL	30	16	1	H30	0.5147725588976141	0.2872326764458939	0.18461994369536266	0.051818767953822176	0.6415583032157726	0.5147725588976141	11.384783750093353	False	False	10.16867211813223	False	False	(9.939, 11.596]	False
2429	IMG_076_crop.JPG	IMG_104_crop.JPG	13	7	H	VL1	VL	31	16	1	H31	0.5165652467883707	0.2966131907308379	0.18604708341016687	0.05574742952217147	0.640606339842331	0.5165652467883707	11.404609397837712	False	False	10.63753055152531	False	False	(9.939, 11.596]	False
2430	IMG_076_crop.JPG	IMG_104_crop.JPG	14	7	G	VL0	VL	32	16	1	G32	0.433418584825234	0.19965899403239515	0.09486786018755308	0.05168768197579536	0.7808334990783524	0.433418584825234	10.777255315191923	False	False	6.022367813028454	False	False	(4.97, 6.626]	False
2431	IMG_076_crop.JPG	IMG_104_crop.JPG	15	7	H	VL1	VL	32	16	1	H32	0.5111190817790529	0.28632233381157346	0.1976327116212334	0.04713236093883829	0.6139063084710467	0.5111190817790529	11.137631598235428	False	False	10.90839262077375	False	False	(9.939, 11.596]	False
2432	IMG_076_crop.JPG	IMG_104_crop.JPG	0	8	E	M2	M	33	16	1	E33	0.5094693801691295	0.2994888950841001	0.20444196636000367	0.05194197309262438	0.59875209376684	0.5094693801691295	11.16804526822409	False	False	10.325305455089682	False	False	(9.939, 11.596]	False
2433	IMG_076_crop.JPG	IMG_104_crop.JPG	1	8	F	H2	H	33	16	1	F33	0.5198879551820732	0.3492597038815527	0.23713485394157666	0.0661798310562095	0.5438450112207859	0.5198879551820732	10.417852514885897	False	False	10.161131882984307	False	False	(9.939, 11.596]	False
2434	IMG_076_crop.JPG	IMG_104_crop.JPG	2	8	E	M2	M	34	16	1	E34	0.4547838412473423	0.2734467280888259	0.15478384124734199	0.06641300239329408	0.6590947884327342	0.4547838412473423	11.421012855779226	False	False	9.31741261376487	False	False	(8.283, 9.939]	False
2435	IMG_076_crop.JPG	IMG_104_crop.JPG	3	8	F	H2	H	34	16	1	F34	0.4778823529411762	0.2950252100840339	0.1986778711484597	0.06177221841042616	0.581576389624439	0.4778823529411762	10.699572453287269	False	False	10.200898605038445	False	False	(9.939, 11.596]	False
2438	IMG_076_crop.JPG	IMG_104_crop.JPG	6	8	E	M2	M	36	16	1	E36	0.5455222722334312	0.2955455533136743	0.19021159915153427	0.04935847516807096	0.6520235298367567	0.5455222722334312	11.768184324776927	False	False	10.276124405274238	False	False	(9.939, 11.596]	False
2440	IMG_076_crop.JPG	IMG_104_crop.JPG	8	8	E	M2	M	37	16	1	E37	0.5263959652102309	0.28556430446194286	0.17700581544953972	0.051806003608696236	0.6642522632194551	0.5263959652102309	11.522091068887065	False	False	10.100662339005199	False	False	(9.939, 11.596]	False
2441	IMG_076_crop.JPG	IMG_104_crop.JPG	9	8	F	H2	H	37	16	1	F37	0.48142239946826143	0.2909272183449653	0.1704220671319375	0.06459230610997244	0.645970172372265	0.48142239946826143	11.252074042796185	False	False	10.138271800172221	False	False	(9.939, 11.596]	False
2442	IMG_076_crop.JPG	IMG_104_crop.JPG	10	8	E	M2	M	38	16	1	E38	0.5235994397759101	0.28090569561157813	0.17089169000933735	0.051978134328795056	0.6738265523683298	0.5235994397759101	11.266200912498961	False	False	10.321928094887362	False	False	(9.939, 11.596]	False
2443	IMG_076_crop.JPG	IMG_104_crop.JPG	11	8	F	H2	H	38	16	1	F38	0.47617349970291073	0.3081996434937611	0.1892453951277479	0.06907740708642043	0.6028020231587701	0.47617349970291073	11.184255495405349	False	False	10.001408194392809	False	False	(9.939, 11.596]	False
2444	IMG_076_crop.JPG	IMG_104_crop.JPG	12	8	E	M2	M	39	16	1	E39	0.5234674922600624	0.2844994840041277	0.16734778121775004	0.05481562382768967	0.6805299388287203	0.5234674922600624	11.271463027904375	False	False	10.678600139099458	False	False	(9.939, 11.596]	False
2445	IMG_076_crop.JPG	IMG_104_crop.JPG	13	8	F	H2	H	39	16	1	F39	0.5376537055500185	0.306646726487206	0.19940179461615187	0.05285622673187051	0.6294296983975467	0.5376537055500185	11.51717725268954	False	False	10.938844457466171	False	False	(9.939, 11.596]	False
2446	IMG_076_crop.JPG	IMG_104_crop.JPG	14	8	E	M2	M	40	16	1	E40	0.5235083280624085	0.2820999367488929	0.16133248998524122	0.05556717817083974	0.6918351927267058	0.5235083280624085	11.273212809854334	False	False	10.7431513941125	False	False	(9.939, 11.596]	False
2447	IMG_076_crop.JPG	IMG_104_crop.JPG	15	8	F	H2	H	40	16	1	F40	0.4285204991087344	0.20819964349376113	0.09803921568627451	0.05555669463626875	0.7711185826490248	0.4285204991087344	10.751544059089099	False	False	6.554588851677638	False	False	(4.97, 6.626]	False
2449	IMG_076_crop.JPG	IMG_104_crop.JPG	1	9	H	VL1	VL	33	16	1	H33	0.5614008048634298	0.34367668464765844	0.237931329737135	0.05462957750644789	0.5761229331313598	0.5614008048634298	11.035486451292154	False	False	9.899356922923111	False	False	(8.283, 9.939]	False
2451	IMG_076_crop.JPG	IMG_104_crop.JPG	3	9	H	VL1	VL	34	16	1	H34	0.49868385710448565	0.2479720655385439	0.15235025517056133	0.04616158634474142	0.6943805237301651	0.49868385710448565	10.800090987624994	False	False	6.357552004618084	False	False	(4.97, 6.626]	False
2453	IMG_076_crop.JPG	IMG_104_crop.JPG	5	9	H	VL1	VL	35	16	1	H35	0.43094138178831704	0.2900112924751052	0.19505184272661982	0.07279439415786378	0.544081981691224	0.43094138178831704	11.025139562278508	False	False	9.475733430966399	False	False	(8.283, 9.939]	False
2456	IMG_076_crop.JPG	IMG_104_crop.JPG	8	9	G	VL0	VL	37	16	1	G37	0.4399237472766883	0.19025054466230895	0.10144335511982552	0.04372255661544562	0.7697043389722915	0.4399237472766883	11.226412192788786	False	False	6.700439718141092	False	False	(6.626, 8.283]	False
2457	IMG_076_crop.JPG	IMG_104_crop.JPG	9	9	H	VL1	VL	37	16	1	H37	0.44509803921568636	0.22980392156862747	0.11294117647058825	0.05863223338115735	0.7463392501550142	0.44509803921568636	11.101319154423276	False	False	6.442943495848728	False	False	(4.97, 6.626]	False
2458	IMG_076_crop.JPG	IMG_104_crop.JPG	10	9	G	VL0	VL	38	16	1	G38	0.4364705882352935	0.19703081232492975	0.09473389355742289	0.04989404793742247	0.7829697510470042	0.4364705882352935	11.034798962577268	False	False	6.714245517666122	False	False	(6.626, 8.283]	False
2459	IMG_076_crop.JPG	IMG_104_crop.JPG	11	9	H	VL1	VL	38	16	1	H38	0.5390060426686395	0.30368726106794897	0.1978049081267731	0.05171793346495992	0.63376994873135	0.5390060426686395	11.448116305409464	False	False	10.245552706255681	False	False	(9.939, 11.596]	False
2460	IMG_076_crop.JPG	IMG_104_crop.JPG	12	9	G	VL0	VL	39	16	1	G39	0.4297927701886442	0.16840442338072653	0.0773162345506921	0.04306196923428995	0.8208447246791711	0.4297927701886442	11.080817527608327	False	False	6.554588851677638	False	False	(4.97, 6.626]	False
2461	IMG_076_crop.JPG	IMG_104_crop.JPG	13	9	H	VL1	VL	39	16	1	H39	0.5281809954751133	0.3084042232277529	0.19733333333333347	0.05595888735777983	0.627707118750773	0.5281809954751133	11.423641195075856	False	False	10.461479447286155	False	False	(9.939, 11.596]	False
2462	IMG_076_crop.JPG	IMG_104_crop.JPG	14	9	G	VL0	VL	40	16	1	G40	0.43478057889822563	0.17651727357609687	0.08338001867413622	0.044165368244661406	0.8089235798896387	0.43478057889822563	10.840777923595054	False	False	6.0	False	False	(4.97, 6.626]	False
2463	IMG_076_crop.JPG	IMG_104_crop.JPG	15	9	H	VL1	VL	40	16	1	H40	0.4401179941002948	0.17657470067673056	0.0897102203713342	0.041307814472142095	0.7969441652752064	0.4401179941002948	10.991521846075695	False	False	4.087462841250339	True	False	(3.313, 4.97]	False
2466	IMG_076_crop.JPG	IMG_104_crop.JPG	2	10	E	M2	M	42	16	1	E42	0.5464127198157207	0.3076240238215635	0.20114613180515792	0.05143037990213425	0.6324691424978497	0.5464127198157207	11.622051819456376	False	False	10.10459875356437	False	False	(9.939, 11.596]	False
2467	IMG_076_crop.JPG	IMG_104_crop.JPG	3	10	F	H2	H	42	16	1	F42	0.40759899290455487	0.2855268177309833	0.18493934538796056	0.07984719452145479	0.5446090905421571	0.40759899290455487	10.361943773735241	False	False	9.768184324776927	False	False	(8.283, 9.939]	False
2468	IMG_076_crop.JPG	IMG_104_crop.JPG	4	10	E	M2	M	43	16	1	E43	0.5527038481098494	0.322235407131152	0.2148386732214502	0.05291073720427505	0.6125139596871962	0.5527038481098494	11.728345714710978	False	False	10.12670447284319	False	False	(9.939, 11.596]	False
2470	IMG_076_crop.JPG	IMG_104_crop.JPG	6	10	E	M2	M	44	16	1	E44	0.48680213903743264	0.23556506238859196	0.132121212121212	0.04860412466534678	0.7288468098593387	0.48680213903743264	11.626165319904498	False	False	9.800899899920305	False	False	(8.283, 9.939]	False
2472	IMG_076_crop.JPG	IMG_104_crop.JPG	8	10	E	M2	M	45	16	1	E45	0.5460757156048024	0.2924664602683178	0.18575851393188914	0.04935224818687089	0.6601377878391435	0.5460757156048024	11.614709844115207	False	False	10.44604940671655	False	False	(9.939, 11.596]	False
2474	IMG_076_crop.JPG	IMG_104_crop.JPG	10	10	E	M2	M	46	16	1	E46	0.5417442043841664	0.29168900804289594	0.18496556799663597	0.04985997764928116	0.6587322622142764	0.5417442043841664	11.397139806235604	False	False	10.568906154502084	False	False	(9.939, 11.596]	False
2476	IMG_076_crop.JPG	IMG_104_crop.JPG	12	10	E	M2	M	47	16	1	E47	0.5404851302223006	0.2875975922283811	0.17741224149234194	0.05057809100658656	0.6718033020888208	0.5404851302223006	11.348174867535556	False	False	10.64745842645492	False	False	(9.939, 11.596]	False
2477	IMG_076_crop.JPG	IMG_104_crop.JPG	13	10	F	H2	H	47	16	1	F47	0.4614518147684603	0.22626199415936624	0.11390279516061752	0.05394146349066435	0.7537601095630709	0.4614518147684603	11.325867580575418	False	False	6.129283016944966	False	False	(4.97, 6.626]	False
2478	IMG_076_crop.JPG	IMG_104_crop.JPG	14	10	E	M2	M	48	16	1	E48	0.5293726793042807	0.3005015959872323	0.18889974594488998	0.05463584681057762	0.6433664062695171	0.5293726793042807	11.12605911607068	False	False	10.888743248898258	False	False	(9.939, 11.596]	False
2488	IMG_076_crop.JPG	IMG_104_crop.JPG	8	11	G	VL0	VL	45	16	1	G45	0.45298474945533806	0.25588546529723016	0.15209461562402748	0.0585899119839505	0.6618834490339491	0.45298474945533806	10.364134655008051	False	False	6.741466986401147	False	False	(6.626, 8.283]	False
2489	IMG_076_crop.JPG	IMG_104_crop.JPG	9	11	H	VL1	VL	45	16	1	H45	0.5405483405483407	0.3145573380867501	0.20886172650878537	0.053096481854492165	0.6139606349115784	0.5405483405483407	11.406205005418855	False	False	10.066089190457772	False	False	(9.939, 11.596]	False
2490	IMG_076_crop.JPG	IMG_104_crop.JPG	10	11	G	VL0	VL	46	16	1	G46	0.44313725490196076	0.2196078431372549	0.10588235294117647	0.056201550387596895	0.7611016848906927	0.44313725490196076	11.014020470314934	False	False	6.965784284662087	False	False	(6.626, 8.283]	False
2491	IMG_076_crop.JPG	IMG_104_crop.JPG	11	11	H	VL1	VL	46	16	1	H46	0.45868129635273797	0.2867215279894344	0.17468251549324432	0.06629183559195602	0.6209390182047204	0.45868129635273797	10.930737337562887	False	False	9.960001932068081	False	False	(9.939, 11.596]	False
2492	IMG_076_crop.JPG	IMG_104_crop.JPG	12	11	G	VL0	VL	47	16	1	G47	0.46450980392156904	0.2747338935574233	0.15207282913165274	0.06560165886920205	0.6728123247045151	0.46450980392156904	10.560332834212442	False	False	6.475733430966398	False	False	(4.97, 6.626]	False
2493	IMG_076_crop.JPG	IMG_104_crop.JPG	13	11	H	VL1	VL	47	16	1	H47	0.472107703480253	0.22568571588179484	0.11345734875146633	0.05220594426783443	0.7598243763854553	0.472107703480253	11.36796070964157	False	False	6.339850002884624	False	False	(4.97, 6.626]	False
2494	IMG_076_crop.JPG	IMG_104_crop.JPG	14	11	G	VL0	VL	48	16	1	G48	0.41568627450980394	0.2147058823529412	0.10490196078431373	0.058922555017412136	0.7470175657675658	0.41568627450980394	10.742309436084	False	False	6.727920454563199	False	False	(6.626, 8.283]	False
2495	IMG_076_crop.JPG	IMG_104_crop.JPG	15	11	H	VL1	VL	48	16	1	H48	0.47267973856209156	0.21019607843137258	0.11032679738562094	0.04591626399301489	0.7666327617814176	0.47267973856209156	11.066761932386909	False	False	4.584962500721156	True	False	(3.313, 4.97]	False
2496	IMG_076_crop.JPG	IMG_104_crop.JPG	0	12	E	M2	M	49	16	1	E49	0.5602298502948735	0.326478149100257	0.24428650637632998	0.04324922636543274	0.5648036942992236	0.5602298502948735	11.63026712502677	False	False	10.117643101389092	False	False	(9.939, 11.596]	False
2497	IMG_076_crop.JPG	IMG_104_crop.JPG	1	12	F	H2	H	49	16	1	F49	0.5183600713012484	0.35412953060011854	0.23363042186571603	0.07081463640453955	0.5504309720539607	0.5183600713012484	11.026523442519766	False	False	10.148476582178278	False	False	(9.939, 11.596]	False
2498	IMG_076_crop.JPG	IMG_104_crop.JPG	2	12	E	M2	M	50	16	1	E50	0.418472088288867	0.2958748526733096	0.19174970534661914	0.07938358212290884	0.5414177153483799	0.418472088288867	10.832890014164741	False	False	10.027905996569885	False	False	(9.939, 11.596]	False
2499	IMG_076_crop.JPG	IMG_104_crop.JPG	3	12	F	H2	H	50	16	1	F50	0.40313725490196056	0.2876739715494039	0.17800845828527476	0.08488874576732269	0.5569568900688666	0.40313725490196056	10.59245703726808	False	False	9.854868383260236	False	False	(8.283, 9.939]	False
2500	IMG_076_crop.JPG	IMG_104_crop.JPG	4	12	E	M2	M	51	16	1	E51	0.586080586080586	0.33929110105580707	0.24315880198233156	0.04670374741866734	0.586167735872315	0.586080586080586	11.724087461793989	False	False	10.462502272597265	False	False	(9.939, 11.596]	False
2502	IMG_076_crop.JPG	IMG_104_crop.JPG	6	12	E	M2	M	52	16	1	E52	0.5584438219732341	0.3097541238717714	0.21261126672891414	0.046772574031605146	0.6199136103720163	0.5584438219732341	11.79968636133125	False	False	10.166163082646113	False	False	(9.939, 11.596]	False
2503	IMG_076_crop.JPG	IMG_104_crop.JPG	7	12	F	H2	H	52	16	1	F52	0.38069716775599133	0.2730827886710239	0.18613289760348598	0.08202949803420702	0.5014248373486021	0.38069716775599133	9.90839262077375	False	False	10.056637715113201	False	False	(9.939, 11.596]	False
2504	IMG_076_crop.JPG	IMG_104_crop.JPG	8	12	E	M2	M	53	16	1	E53	0.5574036511156184	0.31117872436330923	0.2130268199233721	0.04747216383866125	0.618623712593406	0.5574036511156184	11.669770888525518	False	False	10.285402218862249	False	False	(9.939, 11.596]	False
2505	IMG_076_crop.JPG	IMG_104_crop.JPG	9	12	F	H2	H	53	16	1	F53	0.5275792560014664	0.3258200476452259	0.2051676745464537	0.06236587787586707	0.6113700209867536	0.5275792560014664	11.442425193331607	False	False	10.450180247164754	False	False	(9.939, 11.596]	False
2506	IMG_076_crop.JPG	IMG_104_crop.JPG	10	12	E	M2	M	54	16	1	E54	0.560367774052626	0.2962917809610896	0.19497104541298407	0.046222914425924654	0.6525226292375191	0.560367774052626	11.640696837570093	False	False	10.4189067312579	False	False	(9.939, 11.596]	False
2507	IMG_076_crop.JPG	IMG_104_crop.JPG	11	12	F	H2	H	54	16	1	F54	0.4409387997623285	0.25133689839572176	0.12251931075460479	0.06748448949788843	0.7221781186437756	0.4409387997623285	11.131213905086272	False	False	6.894817763307944	False	False	(6.626, 8.283]	False
2508	IMG_076_crop.JPG	IMG_104_crop.JPG	12	12	E	M2	M	55	16	1	E55	0.5441104909116926	0.3041648776298838	0.21346786889938468	0.0456845849814415	0.6078144056810159	0.5441104909116926	11.622509454683335	False	False	10.671541066711884	False	False	(9.939, 11.596]	False
2509	IMG_076_crop.JPG	IMG_104_crop.JPG	13	12	F	H2	H	55	16	1	F55	0.5299171214877701	0.3172427733980189	0.20596321002627832	0.05728094854327672	0.611444398269329	0.5299171214877701	11.531381460516313	False	False	11.184255495405349	False	False	(9.939, 11.596]	False
2510	IMG_076_crop.JPG	IMG_104_crop.JPG	14	12	E	M2	M	56	16	1	E56	0.5680730223123721	0.3082758620689656	0.20009465855307654	0.04898609349254433	0.6478329722959121	0.5680730223123721	11.392854039872873	False	False	10.807354922057604	False	False	(9.939, 11.596]	False
2511	IMG_076_crop.JPG	IMG_104_crop.JPG	15	12	F	H2	H	56	16	1	F56	0.5240238704177326	0.3117135549872119	0.2066837169650465	0.0552050017118946	0.6062602692076724	0.5240238704177326	11.055282435501189	False	False	11.108524456778168	False	False	(9.939, 11.596]	False
2515	IMG_076_crop.JPG	IMG_104_crop.JPG	3	13	I	VL2	VL	2	16	1	I2	0.456756924992219	0.3079863056333649	0.20032368502956752	0.07294649543020729	0.5607684272274676	0.456756924992219	11.057991722759176	False	False	9.337621901992508	False	False	(8.283, 9.939]	False
2519	IMG_076_crop.JPG	IMG_104_crop.JPG	7	13	I	VL2	VL	4	16	1	I4	0.5016684934843503	0.32020460358056274	0.21237364511021758	0.06320719658088272	0.5761928947472108	0.5016684934843503	11.181152256865566	False	False	9.965784284662087	False	False	(9.939, 11.596]	False
2521	IMG_076_crop.JPG	IMG_104_crop.JPG	9	13	I	VL2	VL	5	16	1	I5	0.47688408696812046	0.25978391356542585	0.1435240762971853	0.058151930326172295	0.6993731981406146	0.47688408696812046	11.247927513443585	False	False	6.459431618637297	False	False	(4.97, 6.626]	False
2523	IMG_076_crop.JPG	IMG_104_crop.JPG	11	13	I	VL2	VL	6	16	1	I6	0.521441715844914	0.29138904752839656	0.1646170442286949	0.0592097396163324	0.6848700684887064	0.521441715844914	11.519636252843213	False	False	10.370687406807217	False	False	(9.939, 11.596]	False
2525	IMG_076_crop.JPG	IMG_104_crop.JPG	13	13	I	VL2	VL	7	16	1	I7	0.4781636886836644	0.23121193870039505	0.12187646389613847	0.051172909155353975	0.7454458384125914	0.4781636886836644	11.473705749619416	False	False	6.459431618637297	False	False	(4.97, 6.626]	False
2526	IMG_076_crop.JPG	IMG_104_crop.JPG	14	13	G	VL0	VL	56	16	1	G56	0.459436274509804	0.22303921568627458	0.1149509803921569	0.05241755164256304	0.7490540978923381	0.459436274509804	10.640244936222345	False	False	6.614709844115208	False	False	(4.97, 6.626]	False
2527	IMG_076_crop.JPG	IMG_104_crop.JPG	15	13	I	VL2	VL	8	16	1	I8	0.47474048442906525	0.23014225297962304	0.13179546328335248	0.047798181378781834	0.7233518579656127	0.47474048442906525	10.995767150877802	False	False	4.459431618637297	True	False	(3.313, 4.97]	False
2528	IMG_076_crop.JPG	IMG_104_crop.JPG	0	14	E	M2	M	57	16	1	E57	0.5662373825269754	0.34038751595312716	0.2616196774567821	0.043138340473831555	0.5380322249845472	0.5662373825269754	11.043027283594547	False	False	10.30149619498255	False	False	(9.939, 11.596]	False
2532	IMG_076_crop.JPG	IMG_104_crop.JPG	4	14	E	M2	M	59	16	1	E59	0.5776047004167506	0.3310924369747896	0.22818883651021402	0.04909336680801535	0.605152291018132	0.5776047004167506	11.869979332899963	False	False	10.051208940914766	False	False	(9.939, 11.596]	False
2534	IMG_076_crop.JPG	IMG_104_crop.JPG	6	14	E	M2	M	60	16	1	E60	0.5633453381352544	0.31052420968387356	0.20786981459250323	0.0481187226843823	0.6316799935153017	0.5633453381352544	11.830119025444516	False	False	10.041659151637214	False	False	(9.939, 11.596]	False
2536	IMG_076_crop.JPG	IMG_104_crop.JPG	8	14	E	M2	M	61	16	1	E61	0.5698465153851799	0.32215612836895086	0.2207681574502462	0.04836472868159791	0.6129682212351243	0.5698465153851799	11.919980595048962	False	False	10.29232163280204	False	False	(9.939, 11.596]	False
2537	IMG_076_crop.JPG	IMG_104_crop.JPG	9	14	F	H2	H	61	16	1	F61	0.37596078431372565	0.27266666666666695	0.175764705882353	0.08269381331937492	0.5288097609543345	0.37596078431372565	11.517669388133811	False	False	10.283088353024002	False	False	(9.939, 11.596]	False
2538	IMG_076_crop.JPG	IMG_104_crop.JPG	10	14	E	M2	M	62	16	1	E62	0.5619590567504533	0.3027727390515682	0.19730500129567252	0.04818969197055929	0.649137316903561	0.5619590567504533	11.741466986401146	False	False	10.366322214245816	False	False	(9.939, 11.596]	False
2539	IMG_076_crop.JPG	IMG_104_crop.JPG	11	14	F	H2	H	62	16	1	F62	0.3968016297428067	0.28185383244206774	0.17057295645530982	0.0845645468780306	0.5628859823973088	0.3968016297428067	10.44190670454224	False	False	7.087462841250339	False	False	(6.626, 8.283]	False
2540	IMG_076_crop.JPG	IMG_104_crop.JPG	12	14	E	M2	M	63	16	1	E63	0.5594771241830064	0.32069716775599133	0.2108932461873638	0.05250066205122386	0.62307115986194	0.5594771241830064	11.578372691360805	False	False	10.543031820255237	False	False	(9.939, 11.596]	False
2541	IMG_076_crop.JPG	IMG_104_crop.JPG	13	14	F	H2	H	63	16	1	F63	0.5473750790638842	0.329104545043824	0.21617421162013187	0.0568051939604961	0.6053764960928497	0.5473750790638842	11.60130652612184	False	False	10.977995368612962	False	False	(9.939, 11.596]	False
2542	IMG_076_crop.JPG	IMG_104_crop.JPG	14	14	E	M2	M	64	16	1	E64	0.55729662077597	0.30241134751773047	0.19726324572382137	0.048685519306770265	0.6460445528517104	0.55729662077597	11.211279947482009	False	False	10.605479518061669	False	False	(9.939, 11.596]	False
2543	IMG_076_crop.JPG	IMG_104_crop.JPG	15	14	F	H2	H	64	16	1	F64	0.5487143360338144	0.3245508982035929	0.23280497827873636	0.04839471756328435	0.5760507206222268	0.5487143360338144	11.318542809702723	False	False	11.4241662888181	False	False	(9.939, 11.596]	False
2547	IMG_076_crop.JPG	IMG_104_crop.JPG	3	15	I	VL2	VL	10	16	1	I10	0.47325289089994943	0.3221719457013576	0.2154684095860566	0.0722021884781096	0.5447826226172193	0.47325289089994943	10.73640193131829	False	False	9.7632123668144	False	False	(8.283, 9.939]	False
2551	IMG_076_crop.JPG	IMG_104_crop.JPG	7	15	I	VL2	VL	12	16	1	I12	0.43624070317782243	0.3013748027946809	0.1900383141762449	0.0763248565210047	0.5643003322563594	0.43624070317782243	11.169925001442312	False	False	10.051208940914766	False	False	(9.939, 11.596]	False
2554	IMG_076_crop.JPG	IMG_104_crop.JPG	10	15	G	VL0	VL	62	16	1	G62	0.46676552974130786	0.21380787609161261	0.11230845279288165	0.04773443518125576	0.7596389867703529	0.46676552974130786	11.319672120946995	False	False	7.044394119358453	False	False	(6.626, 8.283]	False
2555	IMG_076_crop.JPG	IMG_104_crop.JPG	11	15	I	VL2	VL	14	16	1	I14	0.4898431372549012	0.22710784313725532	0.12363725490196108	0.04718735927774053	0.7482723464787066	0.4898431372549012	11.442943495848729	False	False	6.741466986401147	False	False	(6.626, 8.283]	False
2556	IMG_076_crop.JPG	IMG_104_crop.JPG	12	15	G	VL0	VL	63	16	1	G63	0.45620915032679704	0.28545751633986954	0.15375816993464064	0.07262568592527847	0.6629316374324717	0.45620915032679704	10.502831804066744	False	False	5.977279923499917	False	False	(4.97, 6.626]	False
2557	IMG_076_crop.JPG	IMG_104_crop.JPG	13	15	I	VL2	VL	15	16	1	I15	0.5534012487676635	0.32440573994961114	0.2165516485923984	0.05334866402596228	0.6093212758771557	0.5534012487676635	11.589182967039351	False	False	10.436711542137214	False	False	(9.939, 11.596]	False
2558	IMG_076_crop.JPG	IMG_104_crop.JPG	14	15	G	VL0	VL	64	16	1	G64	0.4700280112044816	0.2367579289780428	0.12402638474744707	0.05447782792879556	0.7358833352953348	0.4700280112044816	10.50084187955693	False	False	6.3750394313469245	False	False	(4.97, 6.626]	False
2559	IMG_076_crop.JPG	IMG_104_crop.JPG	15	15	I	VL2	VL	16	16	1	I16	0.5189028420356905	0.2986340603657193	0.20323859881031034	0.050374245117784974	0.6090436262025881	0.5189028420356905	11.108524456778168	False	False	11.16867211813223	False	False	(9.939, 11.596]	False
2560	IMG_076_crop.JPG	IMG_104_crop.JPG	0	16	E	M2	M	65	16	1	E65	0.5145609548167089	0.3048934356351237	0.21684569479965907	0.04920912349578131	0.5794344387270925	0.5145609548167089	11.56271942704932	False	False	10.101975670949232	False	False	(9.939, 11.596]	False
2561	IMG_076_crop.JPG	IMG_104_crop.JPG	1	16	F	H2	H	65	16	1	F65	0.41832319134550333	0.2572684246112235	0.14563894523326543	0.07052205941880349	0.6466912211201251	0.41832319134550333	9.848622940429339	False	False	6.459431618637297	False	False	(4.97, 6.626]	False
2562	IMG_076_crop.JPG	IMG_104_crop.JPG	2	16	E	M2	M	66	16	1	E66	0.35145008573771724	0.25636322970252756	0.15280697830462975	0.08934984480731993	0.5621705119036069	0.35145008573771724	10.972979786066292	False	False	9.932214751968385	False	False	(8.283, 9.939]	False
2566	IMG_076_crop.JPG	IMG_104_crop.JPG	6	16	E	M2	M	68	16	1	E68	0.4767784799870358	0.19001782531194258	0.11291524874412553	0.035286083794792374	0.7633700426482326	0.4767784799870358	11.55026580686874	False	False	6.266786540694901	False	False	(4.97, 6.626]	False
2568	IMG_076_crop.JPG	IMG_104_crop.JPG	8	16	E	M2	M	69	16	1	E69	0.5646828143021915	0.320392156862745	0.2203229527104957	0.04844015322436551	0.6100464092572521	0.5646828143021915	11.935901682267588	False	False	10.296916206879288	False	False	(9.939, 11.596]	False
2570	IMG_076_crop.JPG	IMG_104_crop.JPG	10	16	E	M2	M	70	16	1	E70	0.5791700241740516	0.3185065807144777	0.21939296266451805	0.04587328166949415	0.6217381900520095	0.5791700241740516	11.760304125286382	False	False	10.364134655008051	False	False	(9.939, 11.596]	False
2571	IMG_076_crop.JPG	IMG_104_crop.JPG	11	16	F	H2	H	70	16	1	F70	0.5640522875817001	0.33691203257259217	0.2312332583306549	0.05291931792614157	0.5904439167914806	0.5640522875817001	11.541580659991169	False	False	10.782998208920414	False	False	(9.939, 11.596]	False
2572	IMG_076_crop.JPG	IMG_104_crop.JPG	12	16	E	M2	M	71	16	1	E71	0.5572815533980586	0.3093089663049682	0.20498762611840815	0.04933673672855747	0.6320840530541888	0.5572815533980586	11.19598729802851	False	False	10.580258567499788	False	False	(9.939, 11.596]	False
2573	IMG_076_crop.JPG	IMG_104_crop.JPG	13	16	F	H2	H	71	16	1	F71	0.44973113899299316	0.262484384335452	0.1439139644777581	0.06474032225746329	0.6798670160893188	0.44973113899299316	10.862637357558794	False	False	6.087462841250339	False	False	(4.97, 6.626]	False
2574	IMG_076_crop.JPG	IMG_104_crop.JPG	14	16	E	M2	M	72	16	1	E72	0.5675937766410899	0.30950554134697333	0.2099317988064791	0.04637792377947592	0.6302567497166082	0.5675937766410899	11.302638923787553	False	False	10.709083812550343	False	False	(9.939, 11.596]	False
2576	IMG_076_crop.JPG	IMG_104_crop.JPG	0	17	G	VL0	VL	65	16	1	G65	0.3376114081996432	0.2105169340463453	0.12276546982429308	0.0712762372058153	0.6300758460405147	0.3376114081996432	10.634811050171718	False	False	0.0	False	False	(-0.0133, 1.657]	False
2577	IMG_076_crop.JPG	IMG_104_crop.JPG	1	17	I	VL2	VL	17	16	1	I17	0.5242619311875687	0.23712911579726265	0.1366185719570846	0.04340302138923664	0.7395806027823344	0.5242619311875687	11.308339030139408	False	False	5.672425341971495	False	False	(4.97, 6.626]	False
2583	IMG_076_crop.JPG	IMG_104_crop.JPG	7	17	I	VL2	VL	20	16	1	I20	0.3895190812898048	0.28592347424903475	0.18081339952860967	0.08887163866459195	0.532813278569644	0.3895190812898048	10.818582177480858	False	False	9.59618975614441	False	False	(8.283, 9.939]	False
2588	IMG_076_crop.JPG	IMG_104_crop.JPG	12	17	G	VL0	VL	71	16	1	G71	0.47257470673859037	0.237897080229472	0.13867625652881205	0.049628641623462984	0.7067869951600114	0.47257470673859037	10.79197682089869	False	False	6.442943495848728	False	False	(4.97, 6.626]	False
2589	IMG_076_crop.JPG	IMG_104_crop.JPG	13	17	I	VL2	VL	23	16	1	I23	0.5474056770722735	0.32384795073264006	0.22167480710695842	0.052247369196652974	0.5958064903392201	0.5474056770722735	11.429929741353273	False	False	10.563196272216738	False	False	(9.939, 11.596]	False
2590	IMG_076_crop.JPG	IMG_104_crop.JPG	14	17	G	VL0	VL	72	16	1	G72	0.4699346405228758	0.2043572984749456	0.10631808278867105	0.044965600043509295	0.7737244929227265	0.4699346405228758	10.735556023911535	False	False	6.321928094887363	False	False	(4.97, 6.626]	False
2591	IMG_076_crop.JPG	IMG_104_crop.JPG	15	17	I	VL2	VL	24	16	1	I24	0.5459505541346978	0.34987212276214846	0.26393861892583137	0.050791054325621914	0.5174068709052676	0.5459505541346978	11.098690096673593	False	False	11.027905996569885	False	False	(9.939, 11.596]	False
2592	IMG_076_crop.JPG	IMG_104_crop.JPG	0	18	E	M2	M	73	16	1	E73	0.39225098039215656	0.2634039215686271	0.1590274509803919	0.07646767446017408	0.5940224365862826	0.39225098039215656	11.304921669581672	False	False	10.087462841250339	False	False	(9.939, 11.596]	False
2594	IMG_076_crop.JPG	IMG_104_crop.JPG	2	18	E	M2	M	74	16	1	E74	0.5609635854341737	0.35092436974789937	0.25523809523809554	0.05214317295028254	0.5459266250154657	0.5609635854341737	11.243173983472952	False	False	10.047123912114026	False	False	(9.939, 11.596]	False
2596	IMG_076_crop.JPG	IMG_104_crop.JPG	4	18	E	M2	M	75	16	1	E75	0.40537218022005034	0.28852418710430894	0.18331796668510672	0.08352304664387267	0.5437043672668632	0.40537218022005034	10.991521846075695	False	False	9.552669097514272	False	False	(8.283, 9.939]	False
2598	IMG_076_crop.JPG	IMG_104_crop.JPG	6	18	E	M2	M	76	16	1	E76	0.5809330628803251	0.33042596348884384	0.22616632860040542	0.048982002634196324	0.6108205742259183	0.5809330628803251	11.959277505720502	False	False	10.251482410620213	False	False	(9.939, 11.596]	False
2600	IMG_076_crop.JPG	IMG_104_crop.JPG	8	18	E	M2	M	77	16	1	E77	0.5732525071097135	0.30901062715162425	0.2071546175722199	0.04636549052690318	0.6387484532864818	0.5732525071097135	11.889503963411476	False	False	10.187352073200497	False	False	(9.939, 11.596]	False
2602	IMG_076_crop.JPG	IMG_104_crop.JPG	10	18	E	M2	M	78	16	1	E78	0.5681372549019607	0.3112745098039216	0.20392156862745095	0.0491319693232871	0.6410567651002229	0.5681372549019607	11.705632387361415	False	False	10.323054760341646	False	False	(9.939, 11.596]	False
2604	IMG_076_crop.JPG	IMG_104_crop.JPG	12	18	E	M2	M	79	16	1	E79	0.5603683897801549	0.2944939591998418	0.19780154486036816	0.044430356275767954	0.6472812094788755	0.5603683897801549	11.40886043602476	False	False	10.510764167917891	False	False	(9.939, 11.596]	False
2605	IMG_076_crop.JPG	IMG_104_crop.JPG	13	18	F	H2	H	79	16	1	F79	0.44395212630506714	0.2692386045327222	0.15059842118665615	0.06751591709296632	0.6610579429068464	0.44395212630506714	10.959277505720502	False	False	5.754887502163468	False	False	(4.97, 6.626]	False
2606	IMG_076_crop.JPG	IMG_104_crop.JPG	14	18	E	M2	M	80	16	1	E80	0.5607843137254902	0.3075980392156863	0.20318627450980403	0.04865898459659552	0.6379404801648606	0.5607843137254902	11.274960472140602	False	False	10.707359132080883	False	False	(9.939, 11.596]	False
2607	IMG_076_crop.JPG	IMG_104_crop.JPG	15	18	F	H2	H	80	16	1	F80	0.4335147274768936	0.23275459963721157	0.1322276928392499	0.05565966104922304	0.6949466040801348	0.4335147274768936	10.434628227636725	False	False	6.285402218862249	True	False	(4.97, 6.626]	False
2617	IMG_076_crop.JPG	IMG_104_crop.JPG	9	19	I	VL2	VL	29	16	1	I29	0.4982381358340435	0.31810173344700193	0.20053992611537322	0.06663091630761013	0.59879694279118	0.4982381358340435	11.338179249900112	False	False	9.83605035505807	False	False	(8.283, 9.939]	False
2619	IMG_076_crop.JPG	IMG_104_crop.JPG	11	19	I	VL2	VL	30	16	1	I30	0.5571532316630351	0.3340159767610749	0.2342919389978215	0.05147108087745147	0.5802113385223676	0.5571532316630351	11.54061240824953	False	False	10.06339508128851	False	False	(9.939, 11.596]	False
2620	IMG_076_crop.JPG	IMG_104_crop.JPG	12	19	G	VL0	VL	79	16	1	G79	0.442016806722689	0.2546128128670825	0.1433992952019514	0.06223682722822236	0.6752663523191471	0.442016806722689	10.762382038710392	False	False	5.459431618637297	False	False	(4.97, 6.626]	False
2621	IMG_076_crop.JPG	IMG_104_crop.JPG	13	19	I	VL2	VL	31	16	1	I31	0.4595274007038712	0.2672699849170439	0.14328808446455513	0.06532436847109137	0.688506286659753	0.4595274007038712	11.083479327331842	False	False	5.392317422778761	False	False	(4.97, 6.626]	False
2622	IMG_076_crop.JPG	IMG_104_crop.JPG	14	19	G	VL0	VL	80	16	1	G80	0.5398692810457516	0.3241830065359477	0.20653594771241832	0.05882352941176471	0.6176348217555444	0.5398692810457516	10.887982133058454	False	False	10.552669097514272	False	False	(9.939, 11.596]	False
2623	IMG_076_crop.JPG	IMG_104_crop.JPG	15	19	I	VL2	VL	32	16	1	I32	0.5450980392156862	0.3254901960784314	0.22745098039215686	0.051440329218107005	0.5827338129496403	0.5450980392156862	11.264442600226602	False	False	10.927777962082342	False	False	(9.939, 11.596]	False
2626	IMG_076_crop.JPG	IMG_104_crop.JPG	2	20	E	M2	M	82	16	1	E82	0.4537854999651103	0.3209964412811385	0.20393552438769116	0.08131726773575328	0.5517014477216244	0.4537854999651103	10.884933647949762	False	False	9.80896417491926	False	False	(8.283, 9.939]	False
2630	IMG_076_crop.JPG	IMG_104_crop.JPG	6	20	E	M2	M	84	16	1	E84	0.598274509803922	0.3734901960784313	0.2701960784313728	0.05247113706250734	0.5489618287792833	0.598274509803922	11.801304186049023	False	False	10.350939181546432	False	False	(9.939, 11.596]	False
2632	IMG_076_crop.JPG	IMG_104_crop.JPG	8	20	E	M2	M	85	16	1	E85	0.583510884668828	0.3314497452524315	0.2312181565539596	0.047415378409869	0.6038892862506153	0.583510884668828	11.851749041416058	False	False	10.216745858195306	False	False	(9.939, 11.596]	False
2633	IMG_076_crop.JPG	IMG_104_crop.JPG	9	20	F	H2	H	85	16	1	F85	0.48455679792578105	0.32725112083400887	0.20803759520337098	0.07298917888420281	0.5712058844597276	0.48455679792578105	11.057991722759176	False	False	9.90839262077375	False	False	(8.283, 9.939]	False
2634	IMG_076_crop.JPG	IMG_104_crop.JPG	10	20	E	M2	M	86	16	1	E86	0.5622884770346495	0.2931238248724147	0.19443996776792863	0.0447019611573615	0.6546870419858986	0.5622884770346495	11.702605602110248	False	False	10.130570562805426	False	False	(9.939, 11.596]	False
2635	IMG_076_crop.JPG	IMG_104_crop.JPG	11	20	F	H2	H	86	16	1	F86	0.5356617647058822	0.3360447303921568	0.22912071078431384	0.05810781893301052	0.5725397043295972	0.5356617647058822	11.29978040285854	False	False	10.045759661382682	False	False	(9.939, 11.596]	False
2636	IMG_076_crop.JPG	IMG_104_crop.JPG	12	20	E	M2	M	87	16	1	E87	0.5506862745098033	0.28229166666666694	0.1827573529411767	0.04509850260442426	0.6681238151426375	0.5506862745098033	11.46454575033394	False	False	10.4189067312579	False	False	(9.939, 11.596]	False
2637	IMG_076_crop.JPG	IMG_104_crop.JPG	13	20	F	H2	H	87	16	1	F87	0.519268635724332	0.3068586084222719	0.19394390667659472	0.05786880688573772	0.626964865916028	0.519268635724332	11.544964432789238	False	False	10.60177078840771	False	False	(9.939, 11.596]	False
2638	IMG_076_crop.JPG	IMG_104_crop.JPG	14	20	E	M2	M	88	16	1	E88	0.5434640522875817	0.29019607843137246	0.1823529411764706	0.04976815952118371	0.6646478134075788	0.5434640522875817	11.342074667999139	False	False	10.63026712502677	False	False	(9.939, 11.596]	False
2639	IMG_076_crop.JPG	IMG_104_crop.JPG	15	20	F	H2	H	88	16	1	F88	0.4432306255835667	0.2370681605975722	0.12866479925303456	0.057396773871269936	0.7099193016969345	0.4432306255835667	10.372865060112588	False	False	5.584962500721156	True	False	(4.97, 6.626]	False
2641	IMG_076_crop.JPG	IMG_104_crop.JPG	1	21	I	VL2	VL	33	16	1	I33	0.4928104575163399	0.24575163398692812	0.12810457516339868	0.0538305121700711	0.7398696606013679	0.4928104575163399	11.354800344350597	False	False	5.78135971352466	False	False	(4.97, 6.626]	False
2650	IMG_076_crop.JPG	IMG_104_crop.JPG	10	21	G	VL0	VL	86	16	1	G86	0.45749668288367956	0.2508427932576542	0.14284731436434261	0.05754358268487338	0.6874733587221491	0.45749668288367956	10.878050912728536	False	False	4.169925001442312	True	False	(3.313, 4.97]	False
2651	IMG_076_crop.JPG	IMG_104_crop.JPG	11	21	I	VL2	VL	38	16	1	I38	0.514223635400106	0.2981028086910442	0.1953471118177001	0.05369627476803524	0.620627493957217	0.514223635400106	11.41679752760606	False	False	10.036173612553485	False	False	(9.939, 11.596]	False
2653	IMG_076_crop.JPG	IMG_104_crop.JPG	13	21	I	VL2	VL	39	16	1	I39	0.5265834210922229	0.30465874329271353	0.20000000000000034	0.053404809193870924	0.6208236783803909	0.5265834210922229	11.541580659991169	False	False	10.083479327331842	False	False	(9.939, 11.596]	False
2655	IMG_076_crop.JPG	IMG_104_crop.JPG	15	21	I	VL2	VL	40	16	1	I40	0.5383753501400563	0.31518207282913124	0.23114845938375306	0.04554596090582593	0.5711840500399308	0.5383753501400563	11.457380879072534	False	False	10.79766152585376	False	False	(9.939, 11.596]	False
[truncated: 225 more rows]
