# Supplementary material for: Spontaneous whole-genome duplication restores fertility in interspecific hybrids
Source: Nat Commun. 2019 Sep 11;10:4126. doi: 10.1038/s41467-019-12041-8 (PMC6739354; doi:10.1038/s41467-019-12041-8)
Supplement: Supplementary file 6 — Supplementary Data 2 [file 41467_2019_12041_MOESM6_ESM.zip › S288c.mt.genome.fa]

>chrMT
ATGTTTAATTTATTAAATACATATATTACATCACCATTAGATCAATTTGAGATTAGACTATTATTTGGTTTACAATCATC
ATTTATTGATTTAAGTTGTTTAAATTTAACAACATTTTCATTATATACTATTATTGTATTATTAGTTATTACAAGTTTAT
ATCTATTAACTAATAATAATAATAAAATTATTGGTTCAAGATGATTAATTTCACAAGAAGCTATTTATGATACTATTATA
AATATGCTTAAAGGACAAATTGGAGGTAAAAATTGAGGTTTATATTTCCCTATGATCTTTACATTATTTATGTTTATTTT
TATTGCTAATTTAATTAGTATGATTCCATACTCATTTGCATTATCAGCTCATTTAGTATTTATTATCTCTTTAAGTATTG
TTATTTGATTAGGTAATACTATTTTAGGTTTATATAAACATGGTTGAGTATTCTTCTCATTATTCGTACCTGCTGGTACA
CCATTACCATTAGTACCTTTATTAGTTATTATTGAAACTTTATCTTATTTCGCTAGAGCTATTTCATTAGGTTTAAGATT
AGGTTCTAATATCTTAGCTGGTCATTTATTAATGGTTATTTTAGCTGGTTTACTATTTAATTTTATGTTAATTAATTTAT
TTACTTTAGTATTCGGTTTTGTACCTTTAGCTATGATCTTAGCCATTATGATGTTAGAATTCGCTATTGGTATCATTCAG
GGATATGTCTGGGCTATTTTAACAGCATCATATTTAAAAGATGCAGTATACTTACATTAAATTATAAAATAAAATTATAA
AATAAAATAATTTACATATGGAGTATTAAACTATAATAAATACAATATACCCCATCCCCCCCTTTTAATAATATTCTTTT
ATCTAATAAAATATTTATTTATTAATATTATTATTATCTTCTTCAAGGACTTATTTAATATATTTAATAACTTATTATAC
TTATTTATATTTATAATTAATACAAATATATTATTAATCTTACTCCTTCGGAGTTCGGCCCCCCATAAGGGGGGGACCTC
ACTCCTTCCCCACTGCACTGGATGCGGGGACTTATTTTTATTATTATTATTTAATCTTTATTTATAAAATTATATATTAT
ATATAAATTATTATACTTAATAATTAAAAAAAAACCTCTAATTATTATTAATATTATATATAATATATATATTCTCATTA
ATGTTATATATAATATATATATTCTCATTAATATATTAATATAGTATTAAAAAAAATAAAATATTTAATAAATATTATTA
TTAATAATATTTATTAAAAATAATATAACATAATAAATATAAGATTATTATATAATATATTTATTATATCATATAGTTCC
GGGGCCCGGCCACGGGAGCCGGAACCCCGGAAGGAGAAATTATAACATATTTTTTAATAATATTCATATTTATTTTATAT
ACAAATAAATATATTTATTTAGAATAATAAAAAAAAATAATAAATAAATATATTATTATCATTATTATACTTTATTCATT
ATTTATTATAATAATTATATATAACAATTATAATATATAATTATATTTTATATAATATTATATTAATATTTAATATATTT
ATTATTATTATTACTTCTATGGAAACTTTATATTTTAGATATTTTTATTATTATTATTAATTTATAATGTTATATTTTTG
ATTTATAAATATATAAGTCCCGGTTTCTTACGAAACCGGGACCTCGGAGACGTAATAGGGGGAGGGGGTGGGTGATAATA
ACCAGAATATTCAATAAATACAGAGCACACATTAGATAAATTTTATAATATAACCAATATAAAATAAAATTAAAATAATT
AATATATATATATAAATATAATAAATTATTATATATAAATATATATAATTTTTATAATAAATATTATAATATTATATAAA
TAAATAATTATAATATATAATAAATATATAATAATAATAAAAATATTAACAATATAATAAAAATTTATAATATAAATATA
AATTATAAATAAGTTAAATTAATAAAATAATAAATGATTAACAAGAAGATATCTGGGGTCCCATTAATAATTATTATTTT
CAATAATAATTGGGACCCCCCACCATTATAATATCATATTAATTAATATAATAATAATGTATATAAAATAGAAATAATAA
TTAATATAATAATAATAATATATATAAAATAGAAATAATAATTAAATATATATATAAATAATTATTTATATAATATATTA
TAAATAATAATAATAATAAATATTTATTAATTAATAATGATTATAAATATTTTATTTAATATAAATTTATAACTATTTTA
TTATATATATATTTTTTATTCATAAAAATTCCTTTTGAGGATTTTTATTTTATATAAATATCTTCTAATATTTATAATAA
ATAATAATATATTCATTATATTTATAATTATATATAATGTAATACGGGTAAACATTACCCGTTGTTCACGGGTAATGTTT
ACCCTATTTTATATAATTCTTAATAAATATATTTATATTTTTATATAAAAAAAATTATAATAATTTATTAATTCTCCTTT
CGGGGTTCCGGCTCCCGTGGCCGGAACTCCGGAACTATAAAAATAATTTTAATATAATTTATATATTTTATGATTAATAT
AATATATTATTAATGTAACTCCTTCGGGATTTGGTCCCCCTCGTAAGTATATAGTATATAGTATATAGTATACGGGGGGT
CCCTCACTCCTTCGGGGTTCGGTCCTCCCTTACGGGTACGGATACGGATACGAATATGGGGAGTCCCTCACTCCTTATCA
CTACGCTGAAGGTGGAATTTATTTTATATTATTATTAAATCTTTATTTATTTAATTATATATTTAATATATATATTATTA
TAATAAAACACCTAATTATTATTAATGTTATATTTAATATAATATATATATTCTTAAAAATTTATATAATATAAATAAAT
AAAAAAAAAAGAAAGTACATAATTAATATTATTATAAATAATATTATTAAAAAGAATATAATATAATTAATAGAAAGACG
TTTTAAAAATAAAAATAAAAATAAAAATAAAAATAAAAATAAAAATAAAAATAAAAATAAAAGAGTTTTGGTTTACATAT
CAAGACCCAATTCAATTGAAACTATTTATTTATTAATCTCCTCCCCTCCCCCTCACTATTATTATAAGTACAATTAGGGC
GCCAACCCCGCAGTGTTATTTACTGGGAAATGTTTATCCCAATTAATATAATAACGAGAGTTATTAATTATTATTTATAA
ATTCATATAATGTAATATAATGTAATGTAATTAATAGAACATTATTGTGTTATTCACCAGTGTTAAGATATATTAATCCC
AATTTTATTTAATAGTGAAGATTATATTTTATTAATTATGAATCCATATTATTATTATTTAATATATTTATAATATTATA
TATAATTATAATTATAAATAATTTATATAAAAAAAGTTTTATTAAAAAATATTATTAAAAATATAATATTAATAATAAAT
AAAAATAATATTATACTCTTAATAGAATTTATAATGATAAAAATTAAGATGAAGACTTTTTTTTATAATTATTATAAATT
TATATAAAAATAATATATATATATTTATATTTATTTTATTAATATATATAATATATTTATGTATATTAAAAAGATATATT
TAAATATTTTTATTTTTTTTTTATAAGATAATTTTTGTAAATATATAAGTAATAAATTAAGTTTTATAGGGGGAGGGGGT
GGGTGATTAGAAACTTAACTGAATAATATATATAAAGCATACATTAGTTAATATTTAATAATATAATCAATATATAATAA
TTATAAAATAATTAATTATATAATAATAATAATGTATAAACAATATAATAAATTGTATAAAATAAAATATAAATCATAAA
TAAAGCTAAATTAATAAAATAATAAATGATAAACAAGAAGATATCCGGGTCCCAATAATAATTATTATTGAAAATAATAA
TTGGGACCCCATATAGAATATAAATAATTAAATATATATATATAAATAATAATTTATATAATATATTATAAATAAATAAT
AATAAATATTATTAATCTATAATAATTATAAATATTTTATTAATATAAATTTAATAATTATATATATTTTTATAATAACT
CCGAAAGAGTAAGGAGATATTAATTTCTTATAAAAATTTATTAATAATAATAATATATAAAATATATAAATAATATATTA
TATATAAAATAAAATAAAATAAATAATATATTAAAAATATTGAAAGTATTTTAATAAATAATAAATTTAAAATTCATATT
TATAATAATAAATAAATAAATAAATAAATAAGTAAATATTTAGATTCTCATTAATATTAATATTTATATTTCTTTTTTTT
TATAATAATAAAAATATCATATATAAATATAATATAATATAATATAATAAATTATTATATATAAATAATAAATATTAAAT
ATAATATATAATAATATATAATCTTACAATTTATAATTTAATAAAGAAGGAAATAAATAATAATAACTCCTTTTGGGGTT
CCGGTGGGGTTCACACCTTTATAAATAATAAATAAAGATGTTTACTCCTCTTCGGGGTTCCGGTCCCCTTTTTGGGTTCC
GGAACTAATTAATATTTTATATAATAATAATAATATATTAATATAATTTCATTATTAATAAATATCTCCTGCGGGGTTCG
GTTCCCCCCCGTAAGGGGGGGGTCCCTCACTCCTTCGGAGCGTACTATTATTATAAATAATTATATATTATAATATAATT
AAAAAGTATTATAATTGAAACGAAAATTGTAATTTTAAATGGAATAATAATTATTATATATTTAATATATTTAATAAAGT
TATAATATCTCTTTCTACCGGACTATTTTATTTTATTTTATTTTATTTTTATAAAGAAAAATAGTAATAATATTATCTTC
TCCTCCTTTCGGGGTTCCGGCTCCCGTGCCGGGCCCCGGAACTATTAATTATATAATATAATATAATATAATATAATATA
ATATGATACGGATCAAACATTACCCGTTGTTCACTGGCAATGTTTAATCCTATTGTATATAAATATAATAAAATAATTAT
CCCTCTCGTAATTCACATATATAAAATATAAAATATAAAATAAAAATATTATGATTATTATAATATATATATATATATAT
ATAAATATATATATATAATTTATAATTTATATGATTAATATATTATATATATAAAAAATATATTAAATTTACTTTTTATA
GAAAGGAGTGAGGGACCCCCCCCCTTACGGGGGGGAACCGAACCCCGCAGGAGATATTTATTTTAATACTTATATAGTAT
TTATTAATAATATAATAATTGTTATTATAAATATTAATAATAATATAAAAATAGGGTAAATAATATAAATAATATGAATA
AATATAAAAACATATTAAATATAAAATATATCATAAATTTAATAAATATTATAATAATTTATAAATGATAGATATCTGGG
GTCCTATAAATAATAATTATTTTCAATAATTATAGGGACCCCCACCTATTATATAAATATAAATATAAATATAAATATAA
ATACAAATATAAATATATAAATATATAAATATAATATAAATACAAATATAATATATAAATATAAATATAAATATATAAAT
ATAAGTCCCCGCCCCGGCGGGGACCCCGAAGGAGTGAGGGACCCCTCCCTATACTAATGGGAGGGGGACCGAACCCCGAA
GGAGTATAAATAAAAATTAATAATATATATATAATTATAATAGTTCCGGGGCCCGGCCACGGGAGCCGGAACCCCGAAAG
GAGAAATAATAATATAATATATAATAAAATATAACTTATTAATATAATATTAAAAATATAATTAACAAGAATAAATAGTC
CGTGGGATCGAACCCCCTTTTTTATTTAATATTTAATATTTAAAGAAGGAATTGTTTATATATATTAATATCTTATTTGG
GGATTAATATAATATATAAGTTTTGGATACCAGGCCAAAGACCGGAATCCCAAAAGGAGATTATATAAATATTATTTATC
TCCCTTTTTTAATATTATAATAATTTTATTAAAAATAAAATAATAATAATAATTATAATTTATAATAACAATTATAATAA
TTTAATTAATTAATTAATTAATTAATTAATTAATTAATTAATTAATAATAAATATAAATATAAAAAGAATATAATTTATA
ATAAATAAATTTATATATATATATATATATTAAATAAAATATTTACTTCATTAATATAAAATATAAATATATTTAATTAA
TAAGTATATATATATAATAATATATAATAACCTATTTATATATATAATCTTAATATAATTATAAGAAATATTATATAAGT
AATATATAAAAATAATATAAAATAATTATAATTCAATTTATATATTAATAGTTCCGGGGCCCGGCCACGGGAGCCGGAAC
CCCGAAAGGAGGAATAAGATAAATATATAAATTATATTAATAAATATAAATTTTAAATGAATTAATAAAATTAATATATA
TATGTATATATATATATATATTAAAAATATTTAATTATTTTTAGGAAGGAGTGATAGATCCCTTTGGGGGACCGAACCCC
TATTTAAGAAGGAGTGCGGGACCCCGTGGGAACCGAACCCCTTTTTTATTTAAAGAAGAAGTTTTATTTTATTTTATTTT
ATTTTATTTTATTTTATTTTATTTTATTTTATTTTATTTTATTTAATTTAATTTTAATTAGGTTAATAAATAGTAATAAT
AAACTTAATAATAATAATAATAATTTTATTTTTATAATTTATTAATAATAATAATAATTATATATATATATATTATTAAT
AAATATAGACCTTATCGTCTAATGGTTACGACATCACCTCTTCATGTTGATAATATCGGTTCGATTCCGATTAAGGTTAT
TCATAATAATAAATATTTGTAAAAAAAGTATATATAATTAAACATATTCTTTATATTAATTAATAATTATTAATAATATA
CATTTTATATAATACAATTATATATATATATATATTTTTTTTTAATACAAATAATATATTCATAATAATAAATACCGATT
GTTATTATACTATAATAAAATATATAATATATTTTTCATTATAATATTTTTAAATAAATATTATAATAAATTATATAAAT
AATATTTATGTATAATAATAATAATAATAATTGTTATTAATTAATTCTATAATTATTATATATTTAATTTTTTTTTTTAA
TATAATATATAATAATATAATTTATTTTATTTTTTTTTATAGTTCCGGGGCCCGGTCACGGGAGCCGGAACCCCGAAAGG
AGAATATAAATTAATAATAATATAAATAACATATTAACAATAAATTATTGTTAATATAATAATAATAATAACAATATTAA
TAAATAATATAAAAATTATTAATATTATATTTATATAATATTAATATAAAAATCTTTCATAATATTAATTATTATTAAAT
AATAATGATATCATTAATATTAATATAATCGTCAATATTATTTATTTATTTATTTATTTATTTATTTATTTATTTATTTA
TTATTAAATAAATATTTTTAAATATTATATTATATTATTAACTTTTTATTAAAAAAATTAATAATGATATAATATAATTA
ATATTATCCACGGGACCAATGACCAACCCAGTAGTTGACCGGATTGGCGCCCGCGAGGTTTATATTTAATAAATAATAAT
AATAATATTAATAAAATCTATTAACTTTTTTTTTTAATGGATTATATTAATGAAAAAAAAATGAGAAATATCTTTTTTTT
TTAATAATTATAATTTATATATAATAAAATATGTATATATAATAAAAAAATAGTTTTTAATATTATAATATAATTATATA
TATAATTATAAATATATATATATATAATAAGTATTAATTAATAATATATATTTATATATTTTTTATTAATTAATATATAT
AAAATATTAGTAATAAATAATATTATTAATATTTTATAAATAAATAATAATAATATGGCATTTAGAAAATCAAATGTGTA
TTTAAGTTTAGTGAATAGTTATATTATTGATTCACCACAACCATCATCAATTAATTATTGATGAAATATGGGTTCATTAT
TAGGTTTATGTTTAGTTATTCAAATTGTAACAGGTATTTTTATGGCTATGCATTATTCATCTAATATTGAATTAGCTTTT
TCATCTGTTGAACATATTATAAGAGATGTGCATAATGGTTATATTTTAAGATATTTACATGCAAATGGTGCATCATTCTT
TTTTATGGTAATGTTTATGCATATGGCTAAAGGTTTATATTATGGTTCATATAGATCACCAAGAGTACTATTATGAAATG
TAGGTGTTATTATTTTCATTTTAACTATTGCTACAGCTTTTTTAGGTTATTGTTGTGTTTATGGACAGAGTGAGACAAGT
ATAAGTATATTATTATAATATCATACCATTAAATAAATTATTTTAATGAAATGATTATGTTTATATATAACATATACCTA
ATTAGACATGCATTATTAGTAATAATTTTGTATGAAACTCTAATAATAATAATTATTATTAATTATTAAGGTAAGATTCA
TATGGATAGCGTAAGTCAATCTAATATTATAAAATATCGTAACATAAACAATATTTTTTTCTATTATTAATTAATAAATA
ATAATAAATAAAAATAATTATATGAGAAGTAAGATATTCAATTCTGTCTAGAATACATATATATACGTTAATACTCATCG
GTATAAAATTAGAATCCTAAGTGAATTATTGAAAGTATAATAATATAAACTTGGTAAGCCCAATTATTTCCATATAATAT
TAATATAAATATTATATGGTAGTTATATATAATATTATTAAATAAATAATAATAGAAATTATAATATAGATAAGTGGGTA
AAAGACTATTGAAAAAGCTAAAGATTATATGTAATGTATAATATAGATCAAATTATTTATATATTTTAATAAAAATATAT
TAATAATGGTTAATATTATTATTAATTAATTAATTAATTAATTAATAATAATAACGAATAAATGATTAATGTGAAAGCAT
GCTAACTTCAATATAGGATGATTTATATAGTATATAAATTGTTTGAGCTGTATACTATGAAAGTAGTACGTACAGTTCTG
AGTGGGGGAAAATTTGTAAAGATCTACCTATCACAATTGTCACATTGAGGTAATATAAATATCGCCTCAAATATATTTAA
TATAATAAAACTAATTTATATAATAATGTTAATATTATTAATTTATATTTTTTATACGATTATAATAAGACAAATAATAA
AAACTAAAGAATATCTTATATTAATTAAGAGTATAGATTATATTAATAAAAATAAATATATAATTAATTTAAATATAACA
AATAAGAAAGATATAAATAATAATATTGGTCCATTAAATATAAACATTTTATCAATTATTTATGGTTCAATATTAGGAGA
TGGTCATGCTGAAAAAAGAAAAGGTGGTAAAGGAACAAGAATTGTATTTCAACAAGAATATTGTAATATTAATTATTTAT
ATTATTTACATAGTTTATTAGCTAATTTAGGTTATTGTAATACTAATTTACCTTTAATTAAAACTAGATTAGGTAAAAAA
GGTAAAATTAGACAATATTTAAAATTTAATACATGAACTTATGATTCATTTAATATGATTTATTCAGAATGGTATATTAA
AAATATATCTGGAAAAGGTAATATTAAAGTTATTCCTAAATCTTTAGACAATTATTTAACTCCTTTAGCTTTAGCTATTT
GAATTATAGATGATGGATGTAAATTAGGTAAAGGTTTAAAATTCACAACTAATTGTTTTAGTTATAAAGATGTTCAATAT
TTACTTTATTTATTACATAATAAATATAATATTAAATCTACTATTCTTAAAGGCAATAAAGAAAATACACAATTTGTTAT
TTATGTATGAAAAGAATCTATACCTATTTTAACTAAAATTGTATCTCCTTATATTATTCCTAGTATAAAATATAAATTAG
GTAATTATTTATAATAAAATATATAGTATTATATTAATTATTATATTATTATAATGCGATATTATTGAAAACATGTCAAA
ATTATATTATTAAGTAACAAGACAGTGGGTTATATAATTATATGATCCCAACAGAATACACCAATAATAGGTATTATTAT
AAAAAAAATAATAATATTTAATGTTTATTCGAAGAAAATTTATAATATTATTATTATAACACAAGGTTTAATAATCTATA
TATATATATTATATATATAACTACTGTTATTATTCCATTTACCTAATTAATATATAAATAATGAATTATAATTATTATGA
TTAATATTTTTATAATAATAACCCCATCATAACATTTATATATAACATTTATATATAACATTTATATATAATATTTATAT
TATGGTATTATTAGGTATAAATATTTATTCATAAGAGAAAATAGTGATTAAATGGAATTATAAAAAGGGTAGATATTATT
AAATACAGGGTATTATTTATATTAATAAATCAATAAATATTGAGATTATTATTATTAAAAAATAATAATAATTTATAAAT
AATATTATTTTCTTGGCACTAGTTATTACTAATTTATTCTCAGCAATTCCATTTGTAGGTAACGATATTGTATCTTGATT
ATGAGGTGGGTTTAATATAGAGGATCCATATTATAGTAATATAATATTAAATAAATCTGTTTTATGCTGAAATATCTTCA
TTTGAATAATAAATTACTATATTATTCAATTAATTATTTATAATAATATAATTTGAAATAAAAATAATATAGTTAAAATA
TTTATTATAAGAAGAAAATTAGCAGTAATTAATATATATATATATATAAAATTAATTATTCAGAGACTTTATAGTTATTA
TATAAATAATACTATTATTTATGATAAAAATCATAAATTAAACACAGATAATCCTATTTATGCATATATTGTTGGTTTAT
TTGAAGGAGATGGTTGAATTACTATTTCAAAAAAAGGTAAATATTTATTATATGAATTAGGTATTGAAATACATATTAGA
GATATTCAATTATTATATAAAATTAAAAATATTTTAGGTATTGGTAAAGTAACAATTAAAAAATTAAAAATAAAAGATGG
TACTATTAAAGAAATATGTAAATTTAATGTAAGAAATAAAAATCATTTAAAGAATATTATTATTCCTATTTTTGATAAAT
ATCCTATATTAACTAATAAACATTATGATTATTTATATTTTAAAGATAATTTATTAAAAGATATTAAATATTATAATGAT
TTATCTTATTATTTACGTCCTATTAAACCATTTAATACTCTTGAAGATATTTTAAATAAAAATTATTTTTCTTCATGATT
AATTGGTTTTTTTGAAGCTGAAAGTTGTTTTAGTATTTATAAACCTATAAATAAAAAAATAAAACTTGCTAGTTTTGAAG
TATCTCAAAATAATAGTATAGAAGTTATATTAGCTATTAAATCATATTTAAAAATTACTCAAAATATTTATACAGATAAA
TTTAATAATTCAAGAATAACACTTAAAAGTATTAATGGTATTAAAAATGTTGTAATATTTATTAATAATAACCCTATTAA
ATTATTAGGTTATAAAAAATTACAATATTTATTATTCTTAAAAGATTTACGTCTTATTCTTAAATATAATAATTATTTTA
AAATTCCTCCTAAATATTAATCTTATATAAAAATATAATAATAATATATTTATATATTATATAATTATATAAACAAAATA
TAATTTATATATAATTATTTATTATAAATATAGTCCGGCCCGCCCCGCGGGGCGGACCCCGGAGGAGTGAGGGACCCCTC
CCTATTCTAACGGGAGGGGGACCGAACCCCGAAGGAGTTTAATTATATATTAAATATATTATTATCAATAAATAATTCCT
TTGAACTATTTATTATTTTATTATATTTATTTTCTCCTTCATTATTAATTTTTATTAATAATTAAAATCTTATCATTTTA
TGGTATTTTTATTTCTATTTTAGGATATCGAAACTATAAATTAAAAAGTATAATTTTATTAATTATAATTTATGATTAAT
AAATAAGAAATAAAAACTTTAGAAGTAATATTTATCTTTTTTTTTTATAAATAAATATTATGATTAATATATAATCATTT
ATAAATATTTATATATAATTATATATATACATAAATAGGATTAAGATATAGTCCGAACAATATAGTGATATATTGATAAT
AGTTTTCAAATATGTAACTATTTAAACATTAAAAGCTCAGTATCTAACCCTCTAATCCAGAGATTCTTTGCGTTACATTA
TTTAGTACCTTTTATCATTGCTGCAATGGTTATTATGCATTTAATGGCATTACATATTCATGGTTCATCTAATCCATTAG
GTATTACAGGTAATTTAGATAGAATTCCAATGCATTCATACTTTATTTTTAAAGATTTAGTAACTGTTTTCTTATTTATG
TTAATTTTAGCATTATTTGTATTCTATTCACCTAATACTTTAGGTCAAAATATGGCCTTATTATTAATTACATATGTAAT
TAATATTTTATGTGCTGTATGCTGGAAATCTTTATTTATTAAATATCAATGAAAAATTTATAATAAAACTCTATATTATT
TTATTATTCAAAATATTTTAAATACAAAACAATTAAATAATTTCGTATTAAAATTTAATTGAACAAAGCAATATAATAAA
ATAAATATTGTAAGTGATTTATTTAATCCCAATAGAGTAAAATATTATTATAAAGAAGATAATCAGCAGGTAACCAATAT
AAATTCTTCTAATACTCACTTAACGAGTAATAAAAAGAATTTATTAGTAGATACTTCAGAGACTACACGCACACTAAAAA
ATAAATTTAATTATTTATTAAATATTTTTAATATAAAAAAAATAAATCAAATTATTCTTAAAAGACATTATAGTATTTAT
AAAGATAGTAATATTAGATTTAACCAATGATTGGCCGGTTTAATTGACGGAGATGGTTATTTTTGTATTACTAAAAATAA
ATATGCATCTTGTGAAATTCTTGTAGAATTAAAAGATGAAAAAATGTTAAGACAAATCCAAGATAAATTTGGTGGTTCTG
TAAAATTAAGATCAGGTGTTAAGGCTATTAGATATAGATTACAAAATAAAGAAGGTATAATTAAATTAATTAATGCCGTT
AATGGTAATATTCGTAATAGTAAAAGATTAGTACAATTTAATAAAGTATGTATTTTATTAAATATCGATTTTAAAGAACC
TATTAAATTAACTAAAGATAATGCTTGATTTATAGGGTTCTTTGATGCTGATGGTACTATTAATTATTATTATTCCGGTA
AATTAAAAATTAGACCTCAATTAACTATTAGCGTTACAAATAAATATTTACATGATGTTGAATACTATAGAGAAGTATTT
GGTGGTAATATTTATTTTGATAAAGCTAAAAATGGTTATTTTAAATGATCTATTAATAATAAAGAATTACATAATATTTT
TTATCTTTATAATAAAAGTTGTCCTTCTAAATCTAATAAAGGTAAACGTTTATTTTTAATTGATAAATTTTATTATTTAT
ATGATTTATTAGCTTTTAAAGCACCTCATAATACTGCTTTATATAAAGCTTGATTAAAATTTAATGAAAAATGAAATAAT
AATTAAATTTTCTCCGTATTCATTATTATATTATCTAATTTATAAAATATTTAAAGATTCCTTATAATAATATAACATCT
TTGTAAATTATTGTTAAAGATAATATAAATTATTATGAATCGGTAGATTATATTTTTACAATCTTATTAAATAAAATTCT
GATCATTAAACATGATTGAAGAAATAATAATAGTTTATGAAATAAGATAGTGTAATATAAATTTTTATGAAGATATAGTC
CATTTTATATTTATTATAAAAGCATCCTGATAACTATATTCCTGGTAATCCTTTAGTAACACCAGCATCTATTGATATTA
AAAATATTAATAAAATTATTATTATTTAATCTTATTTATTTTATATAAAAAAAATAAATAATAATTATTAATAAAAATAT
ATTATTTATTTCTCCTTTCGGGGTTATTTATATATATTCCTTTATAATTTATATTTAATATATTATATTAAATATATGAA
AAATTATAATAAATAAATTAATTAATTAATAATAAATAATAATAAAAAGTACAGTAGCATTAAATATTCTTAAGTTTCCG
CTTTGTGGGAACTCCCATAAGGAGTTTAATGATTAAAATTGGTTAATTGTCAAGAAAATCTAAGGTATTAATAAATAAAT
AATACTATGACAACTTGCAGCGAAGTTTATATCATCTCTATATTATATATTAATATATATATATAATAATAATAATAATA
TTAATATAATATAAGATATAAAAACGTTCAACGACTAGAAAGTGAACTGAGATAGTAATACCTTTCCACGAAAACCAATT
AATTTATAAATTATTTTTAAATAAAGAATAGATTATTAATTTTTTTTTATATAGTTCCGGGCCCCGGCCACGGGAGCCGG
AACCCCGGAAGGAGTAATATATATTATATATAAAATAAAAAATATATATATATATATTATAAAATATCAAAAGTTTTAAT
CTTTTATTATAAATTAATGACATAGTCTGAACAATAATGAAAATTATTGAGATAAGATATTAAATAATCTTATGTTAACA
TATATAAATTGTGTACCTGAATGATACTTATTACCATTCTATGCTATTTTAAGATCTATTCCTGATAAATTATTAGGAGT
TATTCTAATGTTTGCAGCTATTTTAGTATTATTAGTTTTACCATTTACTGATAGAAGTGTAGTAAGAGGTAATACTTTTA
AAGTATTATCTAAATTCTTCTTCTTTATCTTTGTATTCAATTTCGTATTATTAGGACAAATTGGAGCATGCCATGTAGAA
GTACCTTATGTCTTAATGGGACAAATCGCTACATTTATCTACTTCGCTTATTTCTTAATTATTGTACCTGTTATCTCTAC
TATTGAAAATGTTTTATTCTATATCGGTAGAGTTAATAAATAATATATAATTAAATTAATACATAGATATAATATATATA
TTATTATTATTAATAATATAATAAAAATAAAAATAAAATTATTAATAATAATAATACTTTAATAATATTCTTAAAAATAA
TATATCTCTAATTTATAAAAATTAAATAATAATAATAAAAAAAAAATATTATAAAATATAAATTAATTAATAATGAAAAT
AATATACTTATTAAATTAATATAAATAAATGAATAATATAATATAACTATATTGAATTATAATCTATCTATCTTTTTTTT
TCATATAATTATAATATATATATTAATATATATAATTATTATTTTATATATTATAGTTCCGGGGCCCGGTCACGGAAGCC
GGAACCCCGCAAGGAGATTTATTAATTATTATTATCATTATTATTTTTTATTTAATCTTATTTATTATAAAATAATTAAT
TATCATAAAGCATAATTATTATAGAATCTTATTATTTTCTTTATTTAAATTTATAAAAATATAAAGTCCCCGCCCCCTTT
TTATTTTATTTAATTAAGAAGGTATTTTAAAAAAGGAGTGAGGGACCCCCTCCCGTTAGGGAGGGGGACCGAACCCCGAA
GGAGTACTCATTTAATATAAATATTAAATAAAAATTATTTTATATATATTAATGATTATTAATATTGATAATATAAATTA
TTTTATAATTAATTATTATAAATATATAACTATTAATAATTAATTTTTAATCTAGGGGTTTCCCCCACTTACATAAACTT
ACGTATACTTACATATACTTATGTATACTTACATATACTTACGTATACTTATATATACTTATGTATACTTACGTATACTT
ACATATATGGGGGATCCCTCACTCCTCCGGCGTCCTACTCACCCTATTTATTAATCATTAATAAGAAATTATTATTAAAA
AAATTATAATTTACTCAAAGTTAATTATAAATATATTTTTAAATATCTATTTTATTAATCTTTTATAAAATTTAAATTAA
TTGTAATTAATTAATATTATAATAATTATTCTTAGGAAGGATATTTATTTATTTTAATTATGAATTCCTGACATAGAGAC
AATTAATTAGAACTTCTTATTATTATTATAGTAATAATAAAAATATTCTAAATATATTATATATATTATTATTTTTTTTT
ATTATTAATAAAATATTATAATAAATTTAAATAAGTTTATAATTTTTGATAAGTATTGTTATATTTTTTATTTCCAAATA
TATAAGTCCCGGTTTCTTACGAAACCGGGACCTCGGAGACGTAATAGGGGGAGGGGGTGGGTGATAAGAACCAAACTATT
CAATAAATATAGAGCACACATTAGTTAATATTTAATAATATAACTAATATATAATAATTATAAAATAATTAATTATATAA
TATAATATAAAGTCCCCGCCCCGGCGGGGACCCCAAAGGAGTATTAACAATATAATATATTGTATAAAATAAATTATAAA
TATTAAATAAAAACCAAATAAATAATATAATAAATGATAAACAAGAAGATATCCGGGTCCCAATAATAATTATTATTGAA
AATAATAATTGGGACCCCCATCTAAAATATATATATAACTAATAATATATTATATATATTAATATATAATAATATTATTA
AAATATAATATTATTAAAAAAAAAGTATATATAAAATAAGATATATATATATAAATATATATATTCTTAATAAATATTAT
ATATAATAATAATAAATTATTTCATAATAAATTATTTCTTTTTATTAATAAAAATTACTTATCTCCTTCGACCGGACTAT
TAAATATTAAATATTTAATATTTAATATTTAATATTTTATTCTATAGATATTCATATGAAAAATAATAAGTATATAATTA
TGATAATGAATATATTTTTATTTATAATTTATTATTATAAAAATATTTTAATTTAATAATAATAATAAATCATTATATTA
ATTCTTTTAAGAATTTATAATTGTCATTATTTATTATATACTCCTTATTAAAAGGGATTCGGTTTCCCTCATCCTCATGG
GTATCCCTCACTCCTTCTGATAATTAATTTTATAATAATAATAAAATAAACTTAATTAAATATTATATATTTATTTACAA
TTATATATATATATTACTCATAATTAAATTAAATTAAGATGCAATTCAATACGGTTGTATTATATTATTCATCAAATATT
GTTAATATTGATACCTACAGAGATATTTAATATTTTTATTATTATTATCCATTACTTTTTTTATTATATTTTAATTATTT
ATTTATTTATTTATTTATAATAATAATATTTCATATTATCAATTATTATTTTTTTTTTTTATAATATATAATTAAATTAT
TTATATAGTTCCCCGAAAGGAGAATAAATAAAATATTATATAAATATTTATATCTTTATTAATATTAATATAAGTAATAT
ATATAGTTTATGATATTTAATTTTATCATAATATAATAATAATTATATAAATCTTATACACATTTATATAAGTATATATA
TATATTATTAATATAATGAACATCTATTAAATAAAATAATTGTAAATCTCAAGTAAATTATTATTATTTTATTTTTAATA
ATAATTTATGATTTATAATTAATAAATAAAAGAGTAATTATATGATAAAAAAGGTAATAAATAAAATTTATAGTTCCGGG
GCCCGGCCACGGGAGCCGGAACCCCGAAAGGAGTTTATTTATATATATATATATATGAATTAATATTTAATAATAAATAA
TAATATAATTAATAATATTATTATTATTATAATTTTTTTATTTATAATATTAATAAAATATTATTATATATATATTATAA
TAATATTAATAAGATATATAAATAAGTCCCTTTTTTTTTATTTAAAATAAAGAAAGAATAATTAAATAATATTTTAATAA
TTTAATTAAATAGTGTATTAAAAGATAATAAAAAGTAATATTAATATGTTAATTATATATAATATATTTATATATAATTA
TATATATATATATAAATAATAATAAATATATATATAATATAAAAATAAGAATAGATTAAATATTTAATAAATAAATATTA
TGCAATTAGTATTAGCAGCTAAATATATTGGAGCAGGTATCTCAACAATTGGTTTATTAGGAGCAGGTATTGGTATTGCT
ATCGTATTCGCAGCTTTAATTAATGGTGTATCAAGAAACCCATCAATTAAAGACCTAGTATTCCCTATGGCTATTTTAGG
TTTCGCCTTATCAGAAGCTACAGGTTTATTCTGTTTAATGGTTTCATTCTTATTATTATTCGGTGTATAATATATATAAT
ATATTATAAATAAATAAAAAATAATGAAATTAATAAAAAAATAAAATAAAATAAAATCTCATTTGATTAAATTAATAACA
TTCTTATAATTATATAATTATTATAAAATATATAAATATTATAATAATAATAATATATATAAATTATAATAAAAAATAAT
AATAATATATAATATACCTTTTTTTTAATATATTAATATATAAATAAATAAATAATGGATAATATATAATTACTTTTTTT
ATATTATTAATAATAATAATTTATAAATATTGTTATAATAAACATTTATATAAATAAATATAAATTACCATAATAAGATA
TATTATTTATTAATAATAAAAATATTTATTAATAAATAAGAAATATATATATTATGATAATATTTATTAATAAATAATAA
ATTCTTTATATATAAATATATTAAATATATTTAATTGAACACAATATAATTTTTATTGTATTATTCATTTAATAATATTA
ATATTAATATTAATATAATATTAGTGAACATCTCCTTTCGGGGTTCCGGCTCCCGTGGCCGGGCCCCGGAACTATTAATA
TTTAATAAAATATATATAATTTATAATTTTCATATAATTAATATAATAATTAGGTTTATAAATAAATTATAATATATTAT
AACAATATAATAAAATATATTATAAATCTATCTATCTATCTATATAATATATAAATTTATATATACATTAATAATATTTA
ATTATAATTATTTAAATATTTAATTTATTAATATTCCCCGCGGGCGCCAATCCGGTTGTTCACCGGATTGGTCCCGCGGG
GTTTATATTATTTAAATATTAAATATTAAATAATAATTTATATTATATTAATAAATATAATAAATTAAAAATATATGATT
AATTATATAATAATAATAATAATTATTTTAATATTATAATTTATAAAATTAATTATATTAATTATATTAATTCTTATTAT
ATAATAATTATTAATAATAATTTATTTTAAGAAAGGAGTGAGGGACCCCCTCCCGTTAGGGAGGGGGACCGAACCCCGAA
GGAGAAAATAAATTAATAAAAGTTTAAAAGTTCTTATATTAATAATTATATAATATTATATTAAAGATTTTTATAATATA
TATATATAATATATTTATAGTTCCGGGGCCCGGCCACGGGAGCCGGAACCCCGAAAGGAGTTTATTTAATATTTATATTT
ATATTAATATTTATATTTATATTTATATTCCTCTTAAGGATGGTTGACTGAGTGGTTTAAAGTGTGATATTTGAGCTATC
ATTAGTCTTTATTGGCTACGTAGGTTCAAATCCTACATCATCCGTAATAATACATATATATAATAATAATTTTAATATTA
TTCCTATAAAAATAAAATAAATAAATAAATAATAATAATTAATTAATTAATTAATTTTAATAAATATAAAATATATAAAA
ATAATAATAATAATAATTATTATTTTAATAATATTATTTATATAATAGTCCGGTCCGACCCTTTTTATTCTTAAGAAGGG
ATTTTATTTTATTAATTAATAATAATATATTAAAAATTATAAATAATTAATAATTCTTTATATTTATATATATATATATA
TATTTATATATTTATATATATATTTTAATAATATTATGATATATTTTATTTTAATAATATTTTTATTTTTATATATAAAA
TTATAATATTTTATTTTATAAATTATTTATATATAAATTATTAATAATAATTATTTTTTTTTATTTGGGATTTATATTAT
TATTATAAAGAATATAATGTTATTAATAACTGCAAAAAATATCTAATATATTATTATTTATAATAATAAATAATATTATA
ATAAGGATGCATATTATATATATATATATATTTCTATTTATATTAATATTAATATTAATATGTATATATAATAGATAAAA
AGTAAAAATAAAAAATAATGAAATTAAAATTATTAAATATAATTTTATCAATAATAAATAAACTTAATAATAATAATAAT
ATTATTATTAATAATCTATTAGATTCATTAATAAATAAGAAATTATTATTAAAGAATATATTATTAGATATAAATAATAA
AAAAATAAATAATATAAAAAGAATATTAAATAATAATAATATAAACCCCGCGGGCGCCAATCCGGTTGTTCACCGGATTG
GTCCCGCGGGGAATATTAATAATAAATTACAACATTTAAATAATATAAATAATTGAAATCTACAAATTTATAATTATAAT
AAAAATATAGAAATTATAAATACTATAAATGATAAATTAATTAATAAATTATTATATAAAATAATAACTTTAAAATTAAA
TAATATAAATATTAATAAAATTATTATAAGTAAACTTATTAATCAACATAGTTTAAATAAATTAAATATTAAATTTTATT
ATTATAATAATGATATTAATAATAATAATAATAATAATAATAATAATTATTATATAAATATAATAAATAAATTAATAAAT
ATTATAAATAATAATATAAATAATAATTTATGTAATATTTTAAGTTATTATTATAATAAAAAAGTAACTATTGAACCTAT
TAAATTATCATATATTTATTTAAATAGTGATATTTTTAGTAAATATATTAGTTTAAATGATATAGATAAATATAATAATG
GTATCTTAACTAATTATCAACGTATATTAAATAATATTATGCCTAAATTAAATGATCATAATATTTCTATAAATTATATT
AATAATATTAATAATATTAATAATAATAAATATAATAATATAATTAATTTATTAAATAATAATAATAATATTAATAATAA
TAATAATTATAATAATAATAATAATAATTATATTGGTAATATTAATAATATTTATAATAATATAACTATTGATAATATTC
CTATAGATATTTTAATATATAAATATTTAGTTGGTTGATCTATTAAATTTAAAGGTAGATTAAGTAATAATAATGGTAGA
ACTAGTACACTTAATTTATTAAATGGTACTTTTAATAATAAAAAATATTTATGAAGTAATATTAATAATAATTATAAATT
AAATTATATCCCTTCTAATCATAATTTATATAATAATTCTAATATTAATAAAAATGGTAAATATAATATTAAAGTTAAAT
TAAACTTTATTTAATATATATATTAATAGTTCCGGGGCCCGGCCACGGGAGCCGGAACCCCGAAAGGAGAAATAAAATAA
ATATAATAAATAAAATAAATAAATAAATAATATATATATATATATAAATATATAAAATAATATTTACTTTTTATATATAT
ATAATTATATATAAATAAAATATAATATAATATCATATAATTATATAAAAATAAAATTATAATTTATTTATATTAAAAAT
ATTAATTAATTAATTTTTTTATATAATTATTATAATAATAATTTAATTAAAAATAAATATCAAATAAAATTATAAATTAA
TCCTACTTTTGGATCCTATTTATATTTTATTATTATAAATAATTATTATTGATAGTTAATTAAATAAAAATATATATATA
TATTACTCCTTCGGGGTCCGCCCCGCAGGGGGCGGGCCGGACTATTATAATTATTATTAATATATTAATTATTAAATTAT
ATAAACCGCCCCCGCGGGGGCGGTTAGTTATTTATATTAATATATTTTATATTAATATATAATACTCTTTTTTCTATTAT
ATTTTAATATATAATATTAAAAAAAATAAATAAAATAATATTCTTAATTTTTATTCTTTATCTTCTTTAACCAAACTCCT
TCGGGGTTCGGTCCCCCTCCCATTAGGTTAGGGAGGGGGTCCCTCACTCCTTCGGGGTCCGCCCCCCCCCGCGGGGGCGG
GCCGGACTATTTTAAATTTTAATTTAAATTTTATAAATATAATATTTAATTATAAATTTAATAATAATATATAAAAAATA
TATATATGGTTAATATATATAAAGATTATAATCTTTTTATTAAATAAAGGAAAATTTATTATATAATTTTTCTCTATAGT
TATATATTTAAAACTTATTTTTTTTTTTTTATAAATAATAATTATAATAAATAATATTAATTATTTATTATATAATTAAT
TGGCCCCCATGCTGGGTTCCGGAACTCCTCCTTCTCGCGAGGTTAACACCTATTATATAACTATAACTATAACTATAACT
ATAATTATAATTATAACTATAACTATAAATATTCATTTTAATAATAATAATAATAATAATATTAATATAAATAGTCGAAG
AATATATTTATTTATTTTAATATAAATAAAAAGTTTCAATTAATTTGAATTTGGAATTAAATTATTACTTCATATGGGGT
TATGGATTTCGTTCGGAACTCCTCCCTCCTACCTCTATTTATTAATCATAAATCATAAATTATTATTAATTAATAATAAT
AATTTACTCGAGGTTCATACCTATTTTAATATTAATATTAATATTGATAAAATATATATTCACTAAAAAGTATATAATTT
ACTCAATTTATACTATAATTTTATATTTTTTTATTATAATTTAATTATTTCAAATAAAGTAATTATAATAATATATATCC
TTTATTAAATATATATTAATTAATATATATATAAAAAGTAAATATTATTAATTGTATATAATTATAAATAATTAATATTT
ATTAAAATATATATAATTTATAATCCTCATATAATTAATATAATAAATAATATAACACAATGTAATTTAATTTAATTACA
TAATAAATTTATTATTATTATAATTATTATTTATTTATTTATTTATTATTATAAATTATAAATATTATTATAATTAAAAT
CAATTATTAATTATTAATGATAAATAATTAATGATAAATTATCAATAACCAATTAGATTATTTATCGATATTTAATTATA
TTATATTATATTATATTATATATATATATATATATTATATTATAAAATTTATTTATAAATATTTGTTTATTTATTTATTT
ATTGAATAACAATAGAATTAAATATTGTCAATAAATAATAAATAATGTTTAATATATATTATATTATATTAATATTAATA
TTATTATTATTTTTTTTATTATATTAATATAATTTATAAAAATATAAAATTATTATTTTTATTATAATTTATATATATAT
AATATATATATTTATTAAAATATTTTAAGAAAGGAGAAAAATAATTAAATTAAATTAAATTAAATTATTTATTATTATTA
TTATTATTTATATAATAATATATTATTTAAATATTTATATATTATTTTTATATTAATATTTATAGATGGGGGGTCCCTAT
TATTATTGAAAATAATAATTATTAATGGACCCCAGATAGCTTCTTGTTTATCATTTATATATATATATATATTATTAATT
ATTTTATTCTCCTTTCGGGGTTCCGGCTCCCGTGGCCGGGCCCCGGAACTTTATAATATTATTATTAATTATTTAATTAA
TATTATAATCATATAATTTAATATTTTATTTAATTTTATTAAAATTTAATATATATATTTTTATTATTATTTAATTAATT
TATAAATATAAAATATTCTTAATATTAAAAATAAATAAATAATAAAGTTTATAAATCATATATTATAATTATTTATTATT
TTTATATTATATTAATAAAATATTATTATTATAAAAAAAAATAGAAATTTTATAATATTTTTATATATTTTTAATTATTA
TTATTAATATTTATTAAAGGAAATATAAAAACCGAAGGAATATTATAATTATAATTATAATTATTATTATATTTAATTTA
TTATTATAATAATAATTATAGTCTGCCCCCTCTTTATCTTTATTTTAAAGTTCCGGGGCCCGGCTACGGGAGCCGGAACC
CCGAAAGGAGAAGGATATTTAATAATTTATAATATTTAATTCATATATATATATATATATTTTATTTTTTATATATATAT
TTAATATATTATATTTATATTTATATTATTATTATATTTATATTATATTATTTAATTATTTTTTAATAATATATTATTAA
TATTTTACCTTTTGATAAATAAAAATTTATTAAAAATTTTATAATAAGTATTAAAATATCATAAAAGTATAATATTTATA
TAAAATGTATAAATTTATAATCTTCTAATTAAATTAAATTAAATAAATAAAATAAAATAAATTAAACTCCTTTTGAGATT
CACACCTATTTTATTAAAAATAGGTATTCACTTAATTAAATTAAATTAAATTAAATTAAATTATGGATAATTTATTTAAT
AAATATATATATTAATTATAAAATAATAGTCCGGCCCGCCCCGCGGGGCGGACCCCGAAAGAGTCTGCCCCTTTTTATTT
AATATTTAATATTTAATATTTAATATTTAATATTTAATATTTAAAGAAGGATATATTTATAATTTATCATAATATTATTT
AATAAGAAATTATTAATTAATTAATTAATTAATTTATTTATTGTTTATATTTATTAATATTAATATAATAAAAATGTAAA
ATACTTAATATTATTAATATTATTATATATAATATATATAATAATATATTATATTTATATCTCCTTTATTCCTTTTTCCC
CCGATGGGGACTTATTATATTATATTATTATATATTTCTTCGATAACTTTATATATATTTTATTTTTATAAAAAAATATT
TATATATTATTATTTACAATAATAATTATTAATAGTCCGGCCCGTCCCGCGGGGGGGAACCGAAGGAGTGCGGGACCCCG
TGGGAACCGCATCCCTTTTTATTTTTAATTAAGAAGGAGTGAGGGACCCCGTGGGGACCGAACCCCGAAGGAGTCTTTTT
TCTATTTATTAATAATAACTATAAATTATATTTAAAATAATAATTTACTTGTTATAATCTTAATGTTCCGGGGCCCGGCC
ACGGGAGCCGGAACCCCGAAAGGAGAAGTATATAAATATTTACTTGTTATAATTTATTATATATTTATAACCTCCTTCTT
AAAATTATCTTTACTTTATAATAAAAATTAATATAATATAATCTGATAATAATCGAATTTTATTATATTTAATTTAATTA
ATAATAGACAATTATTATTATTATTTTACTTATTAATATTAATTTAGATTTATATATATAAATATTATTAATTTTATATT
AATTTTTTATTAATTATTTATTTTTATATTCATATTTTTTATTAATATTATTTTTATTAATAACTTTTTAAATAATTATA
AACTATATATTATTTATATTTATATTTATAATAAATGAAACAATTATAATAAAAATTACAATTACAATTATATTATAATT
ATGATTACAATAGGGTTAAACATTACCTGTGAACAACTGGTAATGTTTAACCCGTATTATTATTTATTATATTATATATA
TATTAAAATATTAATATTAATATTAATATTATATTATATTATATTATATTATATTATATTATATTATATTATATTTATAA
TTATATTATATTATATAATTTATATACTTTTATAATTCTTATTATTATTTATTTATTATTTATTTATTATTATTTAAATA
TATTATTATTATATATTAATAATATATATATTATTTTATATATTTTATTTAATATAAATTATTTATATTTTTATATTTTA
TTATGAGGGGGGGTCCCAATTATTATTTTCAATAATAATTTATCATGGGACCCGGATATCTTCTTGTTTATCATTTATTA
TTCTTATTATTTGGTTTTTATTTAATATTTATAATTTATTTTATACAATTTATTATATTGTTTATACCTTATTATTATTA
TATAATATATTATATTATTATAATAATTTAATTAATTATATTATTAAATATTAACTAATGTGTGCTCTATATATATTATT
CATTCTAGTTTCTAATCACCCACCCCCTCCCCCTATTACTTATATATCTAGAAATAAAAATACATAACATATATTTTAAA
TATATATATATAATTATATAATAATTATTATATATAAAATATATATATATATAATATATATTTATAAAATAATAATAATA
AATATTATTACTCCATTAGAGGTTTTGGTCCCATATCAGGAACCGAAACTATAATAATATATAATATTATAATAAAGATA
TTCTTATTTATAATATATTATTAAATAAATTAATAATAATTATAATATATATATATAATATATTATAATATATTTATTCG
AGAACTTTTTATTTATTATAAAATAAAATATTTTATTTATTATTTAGTTTTTTTTTATTAAACATTTTATAAAAATATAA
ATGTTAATAATATTATGATTAATAAGTAATAATAAATTTATTTATTTTTATTAATTACTTCTTCGAGGTATTAGTATCAG
TATCAGTATCAGTATCGTAAAAAACGGGTGACTAAAATATATATATATATAAAATTATAAATAAAAATATTATAATAATT
TTAAATAAATAAATATCAATATATTATTATTATTTATATTATAATAAATATTATCTAATAATAGTCCGGCCCGCCCCCGC
GGGGCGGACCCCGAAGGAGTCCGAACCCCTTTTTTATTTAATTTTATTTAAAGAAGGAGTGAGGGACCCCTCCCGTTAGG
GAGGGGGACCGAACCCCGAAGGAGATAATTAGATATAATTATATTTTATTTTATATAAATTATATAATATTATATAATAA
TAATTATATAATAAGTTAATAATAATTATATAATAAGTTAATAATAATCATATCTCCTTTATAAATGAACTTTTATTAAA
TATATTTTATTAAATATTAAATATATTTTTTATAATATTAAATATATTTTATTAAAATATTTAATATATTTTATTAAATA
TTAAATATATTTTATTAAATATTAAATATAAATAAAGGTTTATATTATAATTCATTATTTATATCTTCTTTATAAATTAA
TATTCGTATTAGATCCTTATTTAATTTATAATCCTTTAAAAAACTTTTAATAAATATAATATAATATATATATAATTTTT
ATTATTTTTATATTATTTTTATTATTTAAATATATTATATATTTCATTATAATAATTATTTAAAAAGTTATTTAATAAAT
AATCTGATATTATATTTTATAATTAATTTTATTTATTTTATTTATTATATATATTATTATATATAATTAAAATTATAATT
ACAATTATAACTATAATTAAATTAAATTAAATTAAATTGGATTAAATTAAATTAAATTGGGCGCCAAGCCGGTTGTTCAC
CGACTTGGTCCCAATATAATATGAGATAATATAATATACTATATGATATAACATAAATATAATATATTATATGATATAAC
ATAAATATAATATACTCCTTCGGGGTCCGCCCCCGCGTGGGCGGACCGGACTATATGAATATATTATTATTATAATTATA
AAATTATAATAAATAAATAAAATTTCTTTAATAATTATTAATTAATATTATTAATTTATTTACAAATATTTTATTAATTT
TTATTTTTATTAAATATAAATATATAAATATATATATATTTATTTATAATATTATTTATATTTATTATATATTATTATTA
AATATATTTTTATTATATATCATTAAATATTAATATGTTATTATAGTGGTGGGGGTCCCAATTATTATTTTCAATAATAA
TTATTATTGGGACCCCGGATATCTTCTTGTTAATCAATTATTATATTATTTAATTTATTTTATTTCTTATTTATAATTTA
TATTATATAATTTATTATATTGTTAATACTCCTTCGGGGTCCCCGCCGGGGCGGGGACTTTTATTTATATTATTAATTAT
ATTATATTATTATAATATATTTAATTGATTATATTATAAAATTATAACTAATGTATGCTTTGTATTTATTGAATAGTTTG
GTTCTTATCACCCACCCCCTCCCCCTATTACTTCTCCGAGGTCCCGGTTTCGTAAGAAACCGGGACTTATATATTTGGTA
ATTAAAAATATAACTTATATAAATATTTAATAAATATATATTAAATATATTATTATTAATAATTTATTATTATATAAAAA
AATAATAAATATTATTAATGATTTAAATTATATAAATATTAATTATTAAATAAATAATTATACTTTCTCCTTTCGGGGTT
CCGGCTCCCGTGGCCGGGCCCCGGAACTTTAAAATAATATATATATATATAAAAGTATTTTATAATAATTAGTTTAATTA
TTATTCTTTTTTTTTATTAAATATAAAATCATTTTAGGTTATTAATTTTTATTTATTAAAAATAAATTTTATAATTAATA
TTTCTCCTTTCTTAAAATAAATAATATTATTATTATAATTATTAATTAATGAATACTCTTCTCTTTTGGGGTTCGGTCCA
CCCTCCCGTATACTTACGGGAGGGGGGTCCCTCACTCCTTTTGAGACTTTAATTTTATAAATATAAATATAAATATAATA
AGATGTTAACTCTTTTATAAATAAATAATAAATATAATTCTATTTTTAATAATAATATATAATATTTTTATAATAAAATA
TATAAATAATAATATTTATATATATATATATACTTTTTTTTATATAAGAATAATATATATAGTTCACATTGGAGGCGAGT
AAAAGGAGATAAGAAATATAATATAATATAATAATAAAAATATAATGAATAATAATAATAAAAATTTATATAATAACAAA
ATAGTCCGACCGAAGGAGATGAGATTATTAATATTATTAAATAATAAAATGTATTAATTATAAAATATAAAACCTATAAA
TAATTTATAATATAATTTATATTATGATAATAATAATATATATATTATAATATTTTATATATATATTTATTATATTTATA
TTTATATAAAAAAGTGATATTGATTAATTAATTAATTTATAATTAATAATTATTAATATAGTCCGGCCCGCCCCCGCGGG
GCGGACCCCGAAGGAGTCCGGCCGAAGGAGTTTATTATATTATATTAAATAAGATTTATAATATAATTAATATATATTTT
AATAAATATAAAAGATTATATTATATTATAAAAAGTATATTTTATATTTATATTTTATTTATTATTATTATTATATATAT
AAGTAGTAAAAAGTAGAATAATAGATTTGAAATATTTATTATATAGATTTAAAGAGATAATCATGGAGTATAATAATTAA
ATTTAATAAATTTAATATAACTATTAATAGAATTAGGTTACTAATAAATTAATAACAATTAATTTTAAAACCTAAAGGTA
AACCTTTATATTAATAATGTTATTTTTTATTATTTTTATAATAAGAATAATTATTAATAATAATAAACTAAGTGAACTGA
AACATCTAAGTAACTTAAGGATAAGAAATCAACAGAGATATTATGAGTATTGGTGAGAGAAAATAATAAAGGTCTAATAA
GTATTATGTGAAAAAAATGTAAGAAAATAGGATAACAAATTCTAAGACTAAATACTATTAATAAGTATAGTAAGTACCGT
AAGGGAAAGTATGAAAATGATTATTTTATAAGCAATCATGAATATATTATATTATATTAATGATGTACCTTTTGTATAAT
GGGTCAGCAAGTAATTAATATTAGTAAAACAATAAGTTATAAATAAATAGAATAATATATATATATAAAAAAATATATTA
AAATATTTAATTAATATTAATTGACCCGAAAGCAAACGATCTAACTATGATAAGATGGATAAACGATCGAACAGGTTGAT
GTTGCAATATCATCTGATTAATTGTGGTTAGTAGTGAAAGACAAATCTGGTTTGCAGATAGCTGGTTTTCTATGAAATAT
ATGTAAGTATAGCCTTTATAAATAATAATTATTATATAATATTATATTAATATTATATAAAGAATGGTACAGCAATTAAT
ATATATTAGGGAACTATTAAAGTTTTATTAATAATATTAAATCTCGAAATATTTAATTATATATAATAAAGAGTCAGATT
ATGTGCGATAAGGTAAATAATCTAAAGGGAAACAGCCCAGATTAAGATATAAAGTTCCTAATAAATAATAAGTGAAATAA
ATATTAAAATATTATAATATAATCAGTTAATGGGTTTGACAATAACCATTTTTTAATGAACATGTAACAATGCACTGATT
TATAATAAATAAAAAAAAATAATATTTAAAATCAAATATATATATATTTGTTAATAGATAATATACGGATCTTAATAATA
AGAATTATTTAATTCCTAATATGGAATATTATATTTTTATAATAAAAATATAAATACTGAATATCTAAATATTATTATTA
CTTTTTTTTTAATAATAATAATATGGTAATAGAACATTTAATGATAATATATATTAGTTATTAATTAATATATGTATTAA
TTAAATAGAGAATGCTGACATGAGTAACGAAAAAAAGGTATAAACCTTTTCACCTAAAACATAAGGTTTAACTATAAAAG
TACGGCCCCTAATTAAATTAATAAGAATATAAATATATTTAAGATGGGATAATCTATATTAATAAAAATTTATCTTAAAA
TATATATATTATTAATAATTATATTAATTAATTAATAATATATATAATTATATTATATATTATATATTTTTTATATAATA
TAAACTAATAAAGATCAGGAAATAATTAATGTATACCGTAATGTAGACCGACTCAGGTATGTAAGTAGAGAATATGAAGG
TGAATTAGATAATTAAAGGGAAGGAACTCGGCAAAGATAGCTCATAAGTTAGTCAATAAAGAGTAATAAGAACAAAGTTG
TACAACTGTTTACTAAAAACACCGCACTTTGCAGAAACGATAAGTTTAAGTATAAGGTGTGAACTCTGCTCCATGCTTAA
TATATAAATAAAATTATTTAACGATAATTTAATTAAATTTAGGTAAATAGCAGCCTTATTATGAGGGTTATAATGTAGCG
AAATTCCTTGGCCTATAATTGAGGTCCCGCATGAATGACGTAATGATACAACAACTGTCTCCCCTTTAAGCTAAGTGAAA
TTGAAATCGTAGTGAAGATGCTATGTACCTTCAGCAAGACGGAAAGACCCTATGCAGCTTTACTGTAATTAGATAGATCG
AATTATTGTTTATTATATTCAGCATATTAAGTAATCCTATTATTAGGTAATCGTTTAGATATTAATGAGATACTTATTAT
AATATAATGATAATTCTAATCTTATAAATAATTATTATTATTATTATTAATAATAATAATATGCTTTCAAGCATAGTGAT
AAAACATATTTATATGATAATCACTTTACTTAATAGATATAATTCTTAAGTAATATATAATATATATTTTATATATATTA
TATATAATATAAGAGACAATCTCTAATTGGTAGTTTTGATGGGGCGTCATTATCAGCAAAAGTATCTGAATAAGTCCATA
AATAAATATATAAAATTATTGAATAAAAAAAAAATAATATATATTATATATATTAATTATAAATTGAAATATGTTTATAT
AAATTTATATTTATTGAATATATTTTAGTAATAGATAAAAATATGTACAGTAAAATTGTAAGGAAAACAATAATAACTTT
CTCCTCTCTCGGTGGGGGTTCACACCTATTTTTAATAGGTGTGAACCCCTCTTCGGGGTTCCGGTTCCCTTTCGGGTCCC
GGAACTTAAATAAAAATGGAAAGAATTAAATTAATATAATGGTATAACTGTGCGATAATTGTAACACAAACGAGTGAAAC
AAGTACGTAAGTATGGCATAATGAACAAATAACACTGATTGTAAAGGTTATTGATAACGAATAAAAGTTACGCTAGGGAT
AATTTACCCCCTTGTCCCATTATATTGAAAAATATAATTATTCAATTAATTATTTAATTGAAGTAAATTGGGTGAATTGC
TTAGATATCCATATAGATAAAAATAATGGACAATAAGCAGCGAAGCTTATAACAACTTTCATATATGTATATATACGGTT
ATAAGAACGTTCAACGACTAGATGATGAGTGGAGTTAACAATAATTCATCCACGAGCGCCCAATGTCGAATAAATAAAAT
ATTAAATAAATATCAAAGGATATATAAAGATTTTTAATAAATCAAAAAATAAAATAAAATGAAAAATATTAAAAAAAATC
AAGTAATAAATTTAGGACCTAATTCTAAATTATTAAAAGAATATAAATCACAATTAATTGAATTAAATATTGAACAATTT
GAAGCAGGTATTGGTTTAATTTTAGGAGATGCTTATATTCGTAGTCGTGATGAAGGTAAACTATATTGTATGCAATTTGA
GTGAAAAAATAAGGCATACATGGATCATGTATGTTTATTATATGATCAATGAGTATTATCACCTCCTCATAAAAAAGAAA
GAGTTAATCATTTAGGTAATTTAGTAATTACCTGAGGAGCTCAAACTTTTAAACATCAAGCTTTTAATAAATTAGCTAAC
TTATTTATTGTAAATAATAAAAAACTTATTCCTAATAATTTAGTTGAAAATTATTTAACACCTATAAGTTTAGCATATTG
ATTTATAGATGATGGAGGTAAATGAGATTATAATAAAAATTCTCTTAATAAAAGTATTGTATTAAATACACAAAGTTTTA
CTTTTGAAGAAGTAGAATATTTAGTTAAAGGTTTAAGAAATAAATTTCAATTAAATTGTTATGTTAAAATTAATAAAAAT
AAACCAATTATTTATATTGATTCTATAAGTTATTTAATTTTTTATAATTTAATTAAACCTTATTTAATTCCTCAAATGAT
ATATAAATTACCTAATACTATTTCATCCGAAACTTTTTTAAAATAATATTCTTATTTTTATTTTATGATATATTTCATAA
ATATTTATTTATATTAAATTTTATTTGATAATGATATAGTCTGAACAATATAGTAATATATTGAAGTAATTATTTAAATG
TAATTACGATAACAAAAAATTTGAACAGGGTAATATAGCGAAAGAGTAGATATTGTAAGCTATGTTTGCCACCTCGATGT
CGACTCAACATTTCCTCTTGGTTGTAAAAGCTAAGAAGGGTTTGACTGTTCGTCAATTAAAATGTTACGTGAGTTGGGTT
AAATACGATGTGAATCAGTATGGTTCCTATCTGCTGAAGGAAATATTATCAAATTAAATCTCATTATTAGTACGCAAGGA
CCATAATGAATCAACCCATGGTGTATCTATTGATAATAATATAATATATTTAATAAAAATAATACTTTATTAATATATTA
TCTATATTAGTTTATATTTTAATTATATATTATCATAGTAGATAAGCTAAGTTGATAATAAATAAATATTGAATACATAT
TAAATATGAAGTTGTTTTAATAAGATAATTAATCTGATAATTTTATACTAAAATTAATAATTATAGGTTTTATATATTAT
TTATAAATAAATATATTATAATAATAATAATTATTATTATTAATAAAAAATATTAATTATAATATTAATAAAATACTAAT
TTATCAGTTATCTATATAATATCTAATCTATTATTCTATATACTTATTACTCCTTTTTAATTAAATTAAAAAGGGGTTCG
GTTCCCCCCCCCCATAAGTATGATTATAATTATAATTATAATATAAGGGAGGGGTCCCTCACTCCTTATGGGGTCCCGGT
TGGACCGAGACTCCTCCCTTGCGGGATTGGTTCACACCTTTATAAATAAATAATAAATAATAAATAAAGGTGTTCACTAA
TAAATATATATATATATATATATATATTATATTATAATATTATTTAATACTTAATATATTATATATTTTATATTTAATAA
ATAAAAAAAATATTAATAAATAATAATATTAATAATAAAGAAATTATAATTAATACCCTCTATATATAATTCTAATTAAT
TAAATTAAATATTTATATATAATAATCAATATATTATTAATTTAATAATTATTATAATAGTTCCGGGGCCCGGCCACGGG
AGCCGGAACCCCGAAAGGAGTTTATAAAAGATATATTTTTATATTATATTATATTATATTTAATAAATATTACCTTTTTT
TATTATTATTTTTATATATTATATAATATTATTAATTTTTATTATAATATTATTTACTTTTTTATTGGATTATTTATTTA
TTTATTTATTTATTAATTAATTAATTAAATATTTATTAATTAATATATATATTAAATATTAATATTTCATTAAAAAAAAG
AGATATATGAATAATATATTATGTTATATTATATTATATAATTATATTATTTTTATAATATTAATAATTAAAAATAAGAA
CTTATTTAAAAATTATAATTATGATAATAAATTAATACTTTTTAATTTATAAAAATATAAATTTCTTTACATATATATAT
ATATATATTATTATTATTTATATTAATCATAATTTTAATATTTATAATAAATTTATATAAAATCAATTATAATATTATAT
ACTTTTTATATACTTTATAATCTTTATATCTTCACCCCCCCTTTTTTAATAATATATTATATTAAAAATATAATAATTTA
TATGATTTATTAATACTTTTTATATAATTATATTATTATTTTTTTTTATAGATGTTATATTATTTTTTATAATAATTTTT
TTTTATTTAAATAAAATTTATAACTCCTTCTTAATTAAAGATAAAAGGGGTTCCCCCCTTAAGTATAAGTATAAGTATAA
GTATAAGTATAAGTATAAGTATAAGTATAAGTATAAGTATAGTATACGGGGGGGGGGTCCCTCACTCCTTCGTTAATTTA
TATATATTATTAATAATTATTTAATTTTTATTATTTATTTATATATAAAAATATTCTAAAATTATTAATATTTATAATAG
AATAAATATTATAAAGTATAATTATAAATAATTAATTATTTAAATAATAATAATATATTTATTATTATATAATAAATATA
TTATAAATAATAGTTATATTAGCTTAATTGGTAGAGCATTCGTTTTGTAATCGAAAGGTTTGGGGTTCAAATCCCTAATA
TAACAATAATAATAATAAAATATTAAAATAAATATAATATTTATAAAAAATTTATTAATTTATATAAAAAATATATATAT
AAATAATAATTATAATAAAACATTTTATAATCAATAATTTAATAAATAATCTTCTTATTATAATATTATGTTTAAATATT
ACTCTTTATGAGGTCCAACAAACTAATAAGATATAAATATATATATATTATATAATAATAATAATAATAATATATTATTT
AATATATTATCAAGAAGATAAATATAAATAATATTTTAATAATTTTAAATAAATCTAATTTATATATTAATAATTTAATA
ATCTTAATATTTATTATCATTATTTCATATTTATATTATATAAATATTTATTTAAATAAAAAATATTAAAGAGTTTATTT
TATTTATTATAAATTATTTAATAAAATATATATAATAATATATAGAATAAAGATATAAATAATTATAAGTATATAAAGTA
ATAAAGGAGATGTTGTTTTAAGGTTAAACTATTAGATTGCAAATCTACTTATTAAGAGTTCGATTCTCTTCATCTCTTAA
ATAAATAATATAATAATAAAATATTATAGTTCCGGGGCCCGGCCACGGGAGCCGGAACCCCGGAAGGAGATAAATATATA
TATATTTATAATAATTATATAATAAAGGTGAATATATTTCAATGGTAGAAAATACGCTTGTGGTGCGTTAAATCTGAGTT
CGATTCTCAGTATTCACCCTATAAATAATAATAATAATATATTTTATTATTCTTAAATTTTTTATTCTTTATATTATATA
TATAATATTAATATTATTACTTTTTAATAACAAAATATTATAATTAATTGATATATATATATACCAAATATAATTAATTG
AAATTAAATAATAAATAAAATATTTACTTCTTTATTAAAATTCTAATTAATTGATTCTTTTTATTGAATATTAAATTCTA
TTATAACTTATTAATTAATTAATTAATTAATTATAATAATAATAATATTTATTATTAATTATTAAATATTTATTATTATA
TATAAGATTTAATTTTAAATATTAATAAAAAAAGAATAAAATAAAATAAAATGAATAATATTTCTTTATCTCTTTCGATC
GGACTCCTTCGGCCGGACTCCTTCGGGGTCCGCCCCGCGGGGCGGGCCGGACTATTTATTATTATAATATAATATTTAAT
CAATAGATTTATAATTTATTTAATGAATATTTTATAAATATATAAAACAATTCCTTTTTATTATTATAAATTTTTCATTA
TTTATTTATTTATTTATTTATTTATTCAATATATAAAAATAATTATAAAAAGATTATTAAAAATAATAATTTAATGATAA
ATATATATTATATATATTAATATAAAAATAATAAATATAAATATATTATGTAAATATTATATAAATTTGTATATGTATAT
ATTATAATAATGTTATATAAGTAATAATATAATAAAATATTTTATGTAATTTATATATATTTATAATTATAAAATAAAAA
TATTATAAATAATAAAATTAATAATAATAATAATTTTAATAAAATAAATTATATATTTAATTTTATTATGAAGTTTATAC
TTAATATAAATTATATTTCCTTTATAAATTATTAATATATCCTTTTTAATTAAATAAAATAAAAATATTATAAATATTAA
TAATTAATTTTTTATTTATATTTATATATATATTAAAGATTAAATATATTATTAATACTAATTTATAATTTATTATTAAT
AAATAGTCCGGCCCGCCCCCTGCGGGGCGGACCCCGAAGGAGTTCGACTTAAATTATAATTTAATAATTTTTATTTATTA
ATAGTTTCGGGGCCCGGCCACGGGAGTCGGAACCCCGAAAGGAGTTTTATTATTAATATAAAAAGAGTAAGGATAATAAT
AAATTCTTTTAATTTATTTTTAATAAAATATAATTTTAAAATAGTTTTTATAGTCCGGCCCGCCCCGCGGGGGGGGGCGG
ACCCCGAAGGAGTTCGGTCTGGCATTAATTATAATAATTATATTAATATTATTATTATTTATTATATTATAATATATTTA
TTTATATTTTATAATATTAATAATTATTTTATATTTAATAAATATAATATATATATTATTTTTTTTAATAACTATCTAAT
TAATAGCTATTTTGGTGGAATTGGTAGACACGATACTCTTAAGATGTATTACTTTACAGTATGAAGGTTCAAGTCCTTTA
AATAGCAATAAATATATATAATATATATAATATATATAAATGAGTCGTAGACTAATAGGTAAGTTACCAAAATTTGAGTT
TGGAGTTTGTTTGTTCGAATCAAACCGATTCAATATTATAATATATATATTATTTATATATAAATATATAATTATACTCC
TATTTTTATATTAATTAATTAATAATATATGATAATATAAAAATTATTGAATTATTAACTCTTATTAATAATAATAATAA
TCATAATAATAATATATATATATATAGTATATATATAAAAGTTTTATTATATTATATTATATTATATATTTATTTATATA
TAATTCTTATTAATTGAAAAAAGAATAATTAATAATCTTATTAAAAAAATAAATACTTTCATTTTATTTTATTTTATTTA
ATTTAATTATAATATATAAATATTAAAAAAAGGATATAAGTTTTTTATAAGATATAATATATATATATATTAAATATAAA
GAAGTTAATATTTATATTTTAATTATAAAATGTTAATACTCCTTTGGGGACTTATTAATTAAATTATTAATTAATAATAA
TTTATGATTTATAAATAATAAATAAAGGAATAAGTATCAATTAATTAATATATTATATTTAATATTTTATATTTAATATT
TAATATTTAATATTTTAAGTTCCGGGGCCCGGCCACGGGAGCCGGAACCCCGAAAGGAGTAGTATTAATTATGGATAGTG
AGGGTGGATTTAATCCTTTTGTTATGTTATTAATTAATTAATTAATTTATATATATAAAATATTTTAATTAATTTTTATA
TAAATATATATATATATATATATTAATAATAGTCCGGCCCGCCCCGTGGGGCGGACCCCAAAGGAGTAATATATATTATG
TATAAACAATAGAGAATATTGTTTAATGGTAAAACAGTTGTCTTTTAAGCAACCCATGCTTGGTTCAACTCCAGCTATTC
TCATAATATTATATATATATATTTCCCTTTCTAAAAATAATAATAATTATATATAATAATAATATAATTATATATATATA
TATTATAATAATAATAATAATAATAATAATAAATAATAATAATTATTTTTATTAATAATATTAATATATTATAATTATTA
ATAAATATTAATAAAAATAGCTCTCTTAGCTTAATGGTTAAAGCATAATACTTCTAATATTAATATTCCATGTTCAAATC
ATGGAGAGAGTAATTATATTATATTAATAATCCCCCCCCCCATTTTTAATTAAATTAAGAAGTTTAATTTACTATTTAAT
AATAAATGAAATAATAATAATAGATATAAGTTAATTGGTAAACTGGATGTCTTCCAAACATTGAATGCGAGTTCGATTCT
CGCTATCTATAATTAATATTAATATAAATTAATATCCTATAATTAATTAAATACAAAATTATATTAAAACTTATATTATA
TTATATTATAATATTATATTATTATTATATAAAAATATAATAATAATAATATTTAATTTTATTTAATAATAATATTTTAT
ATAATAAAATAATCATATTTATAATATTTAATATTAATAATAATTTATTATAATAATTCTTTAATATACTTATTTATTAT
TATTTTAATAAATAAATATAATTCTTATAAATATATTATAACAAAATATATTATATTTTAATTAAATACAATATTATAAA
TATATATATATATATAAATATTTATATAAAAAAAAAATAAAAATATTTTAATAATTATTCTTTATAAATAAATAATGATA
ATAATAATTTATAATAATCTCCTTGTGGGGTTCCGGCTCCCGTGGCCGGGCCCCGGAACTATAATATATTTTAATATATT
TTTTATTACTCCTCCTTTGGGGTCCGCCCCGCGGGGGCGGGGCGGACTATAATAATTTTTTATTGATAAAAAAGTATATA
TAATATAATTAATATATTTCTTTTTATATAAATTATAAATATTATTTTATAATAAAAAAAGTATATATAATATTATATAT
TTAATAAATAATATAATAATAATATAAATAAATATATATATATTATTAATATATTAAATTTTATAATAATAATTATAATA
ATAGTAGTAGGTATAAATTTTAATAAAGAGTTTTATTCCAATGGAGTAATAATAATAATAATAATAAAATAAAGGATCTG
TAGCTTAATAGTAAAGTACCATTTTGTCATAATGGAGGATGTCAGTGCAAATCTGATTAGATTCGTATATTTATACTTAA
TATAAAAAAAATAAATAATAATCTTTTTTATTATTATATTTATTAATAATAAATTATTTTGTTATTATTATTAATTTATA
TTAATATTTTATATAAATTATTTATTTAATCTTTCATTATATATTTAATATATTATTAATATTAATTAATATTTTATAAT
AAATAAATAAAATAAAATAAATATTTTAATATAATACTCCTTCGGGGTTCGGTCCCCCTCCCATTAGTATAGTATAGGGA
GGGGTCCCTCACTCCTTCGGGGTCCCCGCCGGGGCGGGGACTTATTTTTATATTTATTAATAATAATTAATTTTTATATA
AATTTATTATTTCTTACAATATATTTATTACTATTATTTTTTAATAATCTTATATATAATATATAAAATATATATATATT
ATATATATATATAAATATAATATATATTATTATAAATATTTATAATCTTATTAATTAATTAGATTATATTATATTATATT
AGATCATATTATATTATATTATATTATATTATATTATTATTATTAATATTTTTATTTTTATTTTATATTTAATAGTAAAA
AATCATAATTTTATAATTTATTAATTATTATATAATTTCATTAATATATTTCTTCTTTTTATTTATTTATTTATTACTTA
TTAATAGTTCCGGGGCCCGGCCACGGGAGCCGGAACCCCGAAAGGAAAATAATATAAAAAATAATTATAATTTATTATAA
TTTATTAATTTATTAATTTATTAATTTATTTATTAATTTATTAATTTATTTATTATTATATTTTTTTTAATAAAGGAAAA
TTAACTATAGGTAAAGTGGATTATTTGCTAAGTAATTGAATTGTAAATTCTTATGAGTTCGAATCTCATATTTTCCGTAT
ATATCTTTAATTTAATGGTAAAATATTAGAATACGAATCTAATTATATAGGTTCAAATCCTATAAGATATTATATTATAT
TATATAATATTATATATTAATAAATATTATTAATTAATTTATTTATTTATTTATTATTAAATAAAAATATTTAATAGTTC
CGGGGCCCGGCCACGGGAGCCGGAACCCCGAAAGGAGAATAATATAAAATATTATAATTATTTATATATTAATTATTAAT
TATTTATTATTTATTATATAAAAAGTATATAATTTTATATTTTAATATAGGGTTAATTAATTAATTATTAATTTTTTATA
ATAAGATAATAATATATTAAAAACTTATTATAAATTTATAAAATAATATTTATTTACTTTGATATTATTTTTAATCTTTC
ATTAATATATATTTTATTATAAGTAATAATATAGTTTAATTTAATTAATATAAATAAATTACATAAGAATAATATTATAA
TAATATTATATATTATATAAAGAAATAATAATTTATATTTTTATTTTTTTTATAAATAATATAAATATAAATATAATGGG
GTTATAGTTAAATTTGGTAGAACGACTGCGTTGCATGCATTTAATATGAGTTCAAGTCTCATTAACTCCAATAATTATAT
TATATAATATATATATTAATAAATTATATATATATATATATATATAAATATTAAATAAATATTATATTAATAAATAATAT
AAATTATCTAATCGAAGGAGATATTTATAATATAATATAAATATTTTAATAAATTAATAAATATTATATTAATAAATAAT
TAATAAATATATAAATTATAATAAATTTTAATATTATTATATAAATTAATTAAATATAATAATTAATGAAATAGAAACTA
TAATTCAATTGGTTAGAATAGTATTTTGATAAGGTACAAATATAGGTTCAATCCCTGTTAGTTTCATATTATATATCATT
AATATATAAAATATAAATATATATATTATAATAATAATAATAATAAATATAAATATAATTATATATATATATATATATAA
ATAAATAATTATTTAATTTATAATAAATATATATAGTTCCCGCGAAGCGGGAACCCCATAAGGAGTTTTATTATTAATTA
TATTTAATAAATATTAATTATTAATTTTATATTTATAAATAAATTTATTACTCCTTCTTAATTAAGAATAAAAAGGGATG
CGGTTCCCATGGGGTCCCGCACTCCTTCGGGGTCCGCCCCCTCCCCTGCGGGAGGGGAGCGGACTATTTTATTAAAAATA
TTATAATTAAATAATAATATAAATAATTTATAATATAATAATATATACTTATAAATAATATTTAAATCTTATTATTAATT
TATAAATCATAAATTATTATTAATAAATATCTCTTTTAGATAAGATAAATTGAACTTATATTTATATTATATATATATAG
ATATAAATCTTAAATAGAGTAAATATATTATAATAATTATATAAATATATATATATTATATTAAGATAATAATATATATA
TATATTAATATATAAGGAGGGATTTTCAATGTTGGTAGTTGGAGTTGAGCTGTAAACTCAATGACTTAGGTCTTCATAGG
TTCAATTCCTATTCCCTTCATAATTTATTATTAATTATATATTATTATAAATCAAATCCATTGAAATTAATATAATCCAA
TGAATAATTAATTTAATACATAATTTAATATATAAAATTATATATATATATACTTTATAAAAAAAAAAATTATATAATAA
TTATATTAATATATTTATATATATAAATAAATAAATAAATAATAATAATTATAATTATAATTATAATTAATTAATTAATA
AATAAATAATAATTTATATTATCTTTATAATATATATATATACTTTTATAAAAAAAATATATAAATAATTCTAAAATGTA
TATTTCTCCTTTCGGGGTTCCGGCTCCCGTGGCCGGGCCCCGGAACTATTAATAAAATTAATAATAAAATAATTATTATC
TGTATTTAATAAATTTAATTATAGAGTTATATTTCTATATATTTATATATTTATTTATTTATTCTCCTTCCGGAACTAAT
AAAATATATAAAATAAGGGTTTTTATTTATTTAATTAATATATATTTATTCTTTTATATAATATGTCCTTATAGCTTATC
GGTTAAAGCATCTCACTGTTAATGAGAATAGATGGGTTCAATTCCTATTAAGGACGATAATAATATATATATATTTTAAT
TTATATATCATATATATATATATATTAAAGAAAATAATATAAAAAGTATGTATTAATAATAATAATAAATAAATAATAAT
AAATAATTTTATTATATTATATTATATTATATTTATTGATATATTTATTGATATTTATTAATTTAAGATTATTCATTAAA
TATATAATTATTAATAATTTAATATATTTTATAATTTTTATTATATTTTATGTAAGAAGAAACTATTTTATATATTATAT
ATATATATATAATTTTTATAAAATGATAAATTTTATATTATAAATATTATTAAAATATTTTTATAAATATTTAAATTATT
TATAAAAAGGTATATAATAATAATTATTAATATTATATTATATTATATATTTATTTATATTATATATAATAATATATTTA
TATATATATTAATTAATAAATTAAATAAGTATCTATATTTTATATTATATTATATTATTTTATTTTATTAATTCCGGAAG
GAGAATAAAAAGTATTCTAAAGAAATTATATATTTATTATTTTTATTAATATGTTATAAATTAATAAAAAATAAATATGT
ATATATAAATTATATTTATTATGTTTAATTATTTATAATTTATTATAATATATAGTATAAGATATCTTATTTATATTTAT
ATATAATAAAGAATATTATTAAACTAACACCTATATTATATATATTATATTATATAATATTATATATATATTAATTACTA
AGAATAAATTTATAATTAGATAATATTTATATTTATTTATTTATTTAATTAACAAATATATTAATATTTTTAATTAATTA
ATAATACCTTTATATATATATATATATATATATTAATTTTAATTATATAATTATCTTTTTTATTAATAATTATAAATATA
TTATATATTTTATATAATAAGATTATAATTTTATAATTATTTTATTTTTTATTAAAAATTATTATTATTATAATTATTAT
ATTATAATTATAAATTATTAAAGAATATATTTATTAATATTTTAATAATTAATATCTTTTATTTATATTTATAAAATAAG
GTATAAATATTGATAATAAAGAGTAAATATTGTATTAATTATAATAATAATTATAATTAAGGAGCTTGTATAGTTTAATT
GGTTAAAACATTTGTCTCATAAATAAATAATGTAAGGTTCAATTCCTTCTACAAGTAATAATGATTATAATATTTATATA
TATTAAAATAATATTAATAAATAATTACTCCTCCTAGCAGGATTCACATCTCCTTCGGCCGGACTCCTTCGGGGTCCGCC
CCGCGGGGGCGGGCCGGACTATTTTATTATTATTAAATAGATGTTCATTAAATAATTATAAATATAATTTATCTTTTAAA
TATATATATATAATATAATATTTAAATATATATTATAAATAAATAAATAAATAATTAATTAATAAAAACATATAATGTAT
ATTTATCTATAAAAAATATTAATTAAATTAATATATTATTACAGTTCCGGGGGCCGGCCACGGGAGCCGGAACCCCGAAG
GAGATAAATAAATAAATAAATATAAATAATTCTTCTTCTTTAAAATTAAATAAAATAAAATAAAAAGGGGGCGGACTCCT
TCGGGGTCCGCCCCCCTCCGCGGGGCGGACTATTTTATTTTTAAATATATATTATATTAATAATATAAATATAAGTCCCC
GCCCCGGCGGGGACCCCGAAGGAGTATAAATAAAAATTAATAATATATTATATATATATTATATTAATAATAATAATAAT
AATAATAATAATAAATAATAACTCCTTGCTTCATACCTTTATAAATAAGGTAATCACTAATATATTATAATAATAAAAAT
TATATATATTATATATAATCTAAATATTATATATTTTAATAAATATTAATATATATGATATGAATATTATTAGTTTTTGG
GAAGCGGGAATCCCGTAAGGAGTGAGGGACCCCTCCCTAACGGGAGGAGGACCGAAGGAGTTTTAGTATTTTTTTTTTTT
TAATAAAATATATATTTATATGATTAATAATATTATATATATTATTTATAAAAATAATATATAATTTTAATTATTTTTAA
TAAAAAAAGGTGGGGTTGATAATATAATATAATATTTTTTATTTTAATTTATAATATATAATAATAAATTATAAATAAAT
TTTAATTAAAAGTAGTATTAACATATTATAAATAGACAAAAGAGTCTAAAGGTTAAGATTTATTAAAATGTTAGATTTAT
TAAGATTACAATTAACAACATTCATTATGAATGATGTACCAACACCTTATGCATGTTATTTTCAGGATTCAGCAACACCA
AATCAAGAAGGTATTTTAGAATTACATGATAATATTATGTTTTATTTATTAGTTATTTTAGGTTTAGTATCTTGAATGTT
ATATACAATTGTTATAACATATTCAAAAAATCCTATTGCATATAAATATATTAAACATGGACAAACTATTGAAGTTATTT
GAACAATTTTTCCAGCTGTAATTTTATTAATTATTGCTTTTCCTTCATTTATTTTATTATATTTATGTGATGAAGTTATT
TCACCAGCTATAACTATTAAAGCTATTGGATATCAATGATATTGAAAATATGAATATTCAGATTTTATTAATGATAGTGG
TGAAACTGTTGAATTTGAATCATATGTTATTCCTGATGAATTATTAGAAGAAGGTCAATTAAGATTATTAGATACTGATA
CTTCTATAGTTGTACCTGTAGATACACATATTAGATTCGTTGTAACAGCTGCTGATGTTATTCATGATTTTGCTATTCCA
AGTTTAGGTATTAAAGTTGATGCTACTCCTGGTAGATTAAATCAAGTTTCTGCTTTAATTCAAAGAGAAGGTGTCTTCTA
TGGAGCATGTTCTGAGTTGTGTGGGACAGGTCATGCAAATATGCCAATTAAGATCGAAGCAGTATCATTACCTAAATTTT
TGGAATGATTAAATGAACAATAATTAATATTTACTTATTATTAATATTTTTAATTATTAAAAATAATAATAATAATAATA
ATTATAATAATATTCTTAAATATAATAAAGATATAGATTTATATTCTATTCAATCACCTTATATTAAAAATATAAATATT
ATTAAAAGAGGTTATCATACTTCTTTAAATAATAAATTAATTATTGTTCAAAAAGATAATAAAAATAATAATAAGAATAA
TTTAGAAATAGATAATTTTTATAAATGATTAGTAGGATTTACAGATGGAGATGGTAGTTTTTATATTAAATTAAATGATA
AAAAATATTTAAGATTTTTTTATGGTTTTAGAATACATATTGATGATAAAGCATGTTTAGAAAAGATTAGAAATATATTA
AATATACCTTCTAATTTTGAAGAACTACTTAAAACAATTATATTAGTAAATTCACAAAAGAAATGGTTATATTCTAATAT
TGTAACTATTTTTGATAAGTATCCTTGTTTAACAATTAAATATTATAGTTATTATAAATGAAAAATAGCTATAATTAATA
ATTTAAATGGTATATCTTATAATAATAAAGATTTATTAAATATTAAAAATACAATTAATAATTATGAAGTTATACCTAAT
TTAAAAATTCCATATGATAAAATAAATGATTATTGAATTTTAGGTTTTATTGAAGCTGAAGGTTCATTTGATCTATCTCC
AAAACGTAATATTTGTGGTTTTAATGTTTCACAACATAAACGTAGTATTAATACATTAAAAGCTATTAAATCTTATGTAT
TAAATAATTGAAAACCAATTGATAATACACCATTATTAATTAAAAATAAATTATTAAAAGATTGAGATTCATCTATTAAA
TTAACTAAACCTGATAAAAATGGAGTTATTAAATTAGAATTTAATAGAATAGATTTTTTATATTATGTTATTTTACCTAA
ATTATATTCATTAAAATGATATAGTCGTAAAGAAATTGATTTCCAATTATGAAAAACACTTATAGAAATCTATATAAAAG
GTTTACATAATACACTTAAAGGTTCTAATTTATTAAAATTAATTAATAATAATATTAATAAAAAAAGATATTATTCTAAT
TATAATATTTCTCCTTTCGGGGTTCCGGCTCCCGTGGCCGGGCCCCGGAACTAAAAATATTATTGATGATGTATTAAATA
TAAATCTTATCTATAATTATAAATTACCATATCGTATAAATAGTGATATTCAACGTTTAAATTCTATAAATAATAATAAT
ACTAAATTTATTAATGTTGGAGTATTTGTTTATGATTTAAATAATACATTAATTATAACATTTACTGGTTATAGACCAGC
AGCTCTTTACTTTAATTGTTCTCCTTTTCGGGGTCCCGACTGGGGCCGGGACTAAACATGAAATTGCTAAATATATTAAA
AATGGTAATGTATTTATAAATAAATATATTTTAAAAAATATTTTATTAGATTAATTATTATTTTTACTTCTTCTTAAAAT
TAAAAAAGGAGACTTTTTTATATTTATATAAATTATATATAAATTATTCTTTTATTATAAATATATAAAATTATTTTCTT
TTAATTATTTTTATAATTAATTAATTCTTCATGGCTATAGCCATAACTTTTAATAATATTCTTTTATTCTTTATTATTAT
ATATATATATATTTATTATTTATTATTATAGAATTTATATTTATAAAAATATTAATATTTTATTTAAAATAAATAATGAT
TAATTTATAAAATATATATTAATTAAGTTTCGGGTCCCGGCTACGGGACCCGGAACCCCCGAGAGGAGTTATTATATTTA
TAATTAAATCTTTAAATAATATATCTTAAATTATTATATTGATATTAATATTATATTGATATTAATATTAAATATATATT
TAATATTTAGCTTATTATTTTATAAAATTATATTTATATATTATAATATAATTAAATATATTATAAATTTAATAATTTAA
TAAAAATATTCTTTTTATAATTATTATAATAATTAAATAAATAATAATAATAAGAATAATTAATGTATAATTTTTTTATA
AATATTATATATTTTTATATTAATAGTTCCGGGGCCCGGCCACGGGAGCCGGAACCCCGAAAGGAGAAATATTAATAAAA
TAAAATAAAATTATAATATAATTAAATTATAAGAATTATATTTACTCCTTTTATAATTTATATTTATAATATAATATAAT
ATAAAATAAATATAATATAATATAAAATAAATATAATGTAATAGGTATTCACTCCTCTTTGGGGTTCCGATCCCCCATAC
GGATACGGATACGGATACGAATACGGATACGGATACGGATACGGGGGGCCGTCCCCCAGAACTTAATATTATATCTTAAA
TAATTAATATAAATATAATATATTATTTAATAATAATAATAAATAAATAAATAAATAAATAAATAAATTAAATAAATAAT
AATATTATTATAATTACTTTTTAATAAATAATATTAATATAATATTATATTAGTATTATAAATAGACTTTTTATTATTTT
ATATATAATATAGTCCGGCCCGCCCCCGCGGGGCGGACCCCGAAGGAGTAATATATTATATAATTATTATTTTTAATTAT
AAATAAAATATAATTATTATTTATTATATAATTTATATAAATATATATATATATTTATTATATATATAAATATAAATATA
AATATAATAATTAATAATATTAAAGTTTTATATATATTAATATATTATAAAAGGTTTATATATATATATAATAAGATAAG
TAATAAATTAATTAATTAATAATATAAAAATATATATTATATATTATGTTTTATTTATATATATATATATATTATGTATT
ATTATATAAATATATATATATATTATATTATAAGTAATAATAAGTATTATATTATATATAGCTTTTATAGCTTAGTGGTA
AAGCGATAAATTGAAGATTTATTTACATGTAGTTCGATTCTCATTAAGGGCAATAATAATAATATATTAATTAATAATTA
ATTTATAATAAATATATTATAATAATTAATATATATATATATAATATATTTAATACAAAGAAAATATATATTATATCTCT
TATTTATTTATTTATTAATATTTTAATAAATATAATATTATAAAAAAAAGTTTATATATTTAGTTCCGGGGCCCGGCCAC
GGGAGCCGGAACCCCGGTAGGAGAAATATAAATATAAATATAAATATAATATAAGTTTGGTATTCATTTAATTATATTAT
TTAATTAAAAATATTCTAAATAAGAATAAATATCAATAAAGGAGTTATAAATATATATATATATTAATATATATATAAAA
ATATATATTATTATTAGTTCCCGCTTTGCGGGAACCCCGTAAGGAGTGAGGGACCCCATGGGAACCGAACCCCTATTTAA
GAAGGAGTTTTATTATAATAAAATTTATATATATTTAATATATAATTATAAAAATATTATATAATAAATAATAAATAATT
ATTAATAATAAATAAATATAATAATAATATTATAATAAATTTATAAATGATTATAATAAATTTATATTAATTTTTTATTT
TGTAAATACTAAGATTTGAACTTAGATAATATGCACCTAAAAACATACATTTTACCATTAAATTATATTTACCTTATTAA
TTATATAAAATTTATTAAATATATAATATATTAATTATATAAAAATTATTAAATAAATATATAATATATTATATATAATT
TATAATATATATATTATAAATATTATTATATATAAAATATAATATACTACTTATAAAAATATATATATATATATAAATAT
ATATATAAATAAATATTTTATATATTAAATTAAATAATTATTAATAAATTTAATTATAAAGTATAATTTTCAATAGGAAT
ATTTATAAGATTATAATAATTATATGAATTATTATAATTATATATATATAAATAAATAAAATAATAATTATAATAATTAA
TAAGAGTTTTGGATATATATCTGTGGAGTATATATTTTATAAAGGAGATTAGCTTAATTGGTATAGCATTCGTTTTACAC
ACGAAAGATTATAGGTTCGAACCCTATATTTCCTAAATCTAGATATAATATTATATCTATCTTAATATAATAATATTTAT
TTATTAAATAAAAAAAAAATAAATAATATTAATTAATATAAGATTCTTTTTTAATTATAATAATAAATAAATAAAAAGAA
GATATTATCAATGATTTATATTAATAATAAATATAAATAATAAAAAATATATATAATATAATATAATAAATATATTTCCT
TTAATATTAATAAATTAATAATAATAATAATAATAATAATAAAATATTTAAATAAATTATATTCAATACAAATTAATTAT
TTATATTATTAATAATTGAATAAATAATCCGGTCGAAAGAGATATTAATTCGATTATATTATTTATTTAATTATATTTAA
TTTAAATATATAAATTAATATATATATATTGAATTATATATAAATTTATTTTATAATTTTATAAATAATATATTATTATA
AATATTTAATATAATTTATATTATTATTAAATAAAAGATTTATTAAATTAATATTATTATTTAATTTTATTATATAGTTT
AAGGGATAATATTTTATTAATATTTTTTTTATTTATTTATTTAATTATATTATATATATAATATATATATAACAATAAAT
TTATGACACATTTAGAAAGAAGTAGACATCAACAACATCCATTTCATATGGTTATGCCTTCACCATGACCTATTGTAGTA
TCATTTGCATTATTATCATTAGCATTATCACTAGCATTAACAATGCATGGTTATATTGGTAATATGAATATGGTATATTT
AGCATTATTTGTATTATTAACAAGTTCTATTTTATGATTTAGAGATATTGTAGCTGAAGCTACATATTTAGGTGATCATA
CTATAGCAGTAAGAAAAGGTATTAATTTAGGTTTCTTAATGTTTGTATTATCTGAAGTATTAATCTTTGCTGGTTTATTC
TGAGCTTATTTCCATTCAGCTATGAGTCCTGATGTACTATTAGGTGCATGTTGACCACCCGTAGGTATTGAAGCTGTACA
ACCTACCGAATTACCTTTATTAAATACTATTATCTTATTATCTTCTGGTGCTACTGTAACTTATAGTCATCATGCCTTAA
TCGCAGGTAATAGAAATAAAGCCTTATCAGGTTTATTAATTACATTCTGATTAATTGTTATTTTTGTTACTTGTCAATAT
ATTGAATATACTAATGCTGCATTCACTATCTCTGATGGTGTTTATGGTTCAGTATTCTATGCTGGTACAGGATTACATTT
CTTACATATGGTAATGTTAGCAGCTATGTTAGGTGTTAATTATTGAAGAATGAGAAATTATCATTTAACAGCTGGACATC
ATGTTGGATATGAAACAACTATTATTTATCTACATGTTTTAGATGTTATCTGATTATTTTTATACGTAGTCTTCTACTGA
TGAGGAGTCTAAGGCTATAGAATTATATATCTAAATGATTAATATATATATTATTAATAATTAACAATAATTAATATATT
ATAATTTATATATATATATTTTATATTATTATAATAATATTCTTACAAATATAATTATTATATATTATTCCTTCAAAACT
CCTAACGGGGTTCCCGCGAAGCGGGAACTAATAATAATATAATCATTATACTCTTTTTTCATTTACCTTTTATAAAGATA
ATTAATAAATTTATTTAATATTTATAAAAAAAAAAATATAATATTAATATAATATAATATAATAATGTAATTATTTATAT
TTTTATATTCCTTCGAGGTCACCGCCTCACCTCCAGCGGGACTTTTTTAATATGATATAATATAATATAAATATTATTAA
TTTAACTAATATATAAATTCATATATATATATATATTATTAATATTATTTTATAAAAAATATTTTTTATTTGATTATTAT
TAAATATTATATAGTTCCGGGGCCCGGCCACGGGAGCCGGAACCCCGAAAGGAGAAATATTAATATATTATAAATATACT
ATTTATGTAATTATTTTTTGAAGTGAGCACCTATTTTATATATATTTTATATATATTTTATTATATTTTATTAAAAATAG
GTGTGAACCTCCATGAGAGAGGAATGAATACCTATTTTATAAAGTATATTTTATATTCTATATATTATAAATATGAACCA
AAAAAAGGAGTTTAAAATTTAATTAAATTTAATTAATTGAATTTCTTTATTATTATTATCATAATTATTAAACCCTTTAT
TAATATAATAATATATTATTTATTATCAAAATACCTACCCTTTTTATAATTTATATCTTTAATAATATAATTAAATATAA
AATGTTTATTAAATATTATATAAAAATAAAAATAAAAATATATATATATATATAAATGATAAATAATAAGGAATTCACAC
TTATATAAATTTAAATATAAAGTCCCAAAAGAAGTATTCATTAAATAAATTATCATTAATTAATTATAATAAACTTATTT
AATATTATTAAAGATTAATTTATAATAATAATTATTATTATTATTATTAATATTAATAAAATATATAAATAATTAAATAG
TTCATATATTAAAAAGAATTAGAATTAAACTTTAATAAGTGTATTTAATATATAGAATATTAATAGAATATTTATTCTAT
TTATATATATATTTATATATATATATATTAAATAATATTATTTATATTATATTTTATATATATATTATTAATATAAAAAG
TATATTATATGTATTATATATATTATATATTATATATTTAATAATATATTACTCCTTTGGGGTGGGTCCGCCCCACGGGG
CGGGCCGGACTATTATAATTAATAATTTTATAAAGTTCCGGGGCCCGGCCACGGGAGCCGGAACCCCGAAAGGAGAATAA
ATAATTATATATCTTCTTCTTAATTAAATTAAATTAAATTAAATTAAATTAAATTAAATTAAATTAAATTAAAAAGGGGT
TCGGTCCCCCTCCCTAACGGGAGGGGGTCCCTCACTCATTCAAACTATAATTTAATATATTATGATATTATTTATAATTT
ATAATATAATGTATAATATTATATTATAAATATTATATAAAAATAAAATGATATATATAATAATAATAATAATAATAATA
AAAAAATAGAAAAGAATAATTTTTATTATTTTAGTATATATAAGAATTTAATAAGTTATATTATTGCGGACACCGTTACG
CGGAGTGGGGACTATTATATTTTACCTATATATATTAATATTATTATAATTTCCTTCTTTAAAAGAAAAAAGGAATTCGA
GAACTTATTATTATATTAATATATTAATAATAAATAATAATAAATAATAAAAAAGTAAATAATTATAAATTATATAAAAA
TATAATTTTATTATTAAGAAAGGAGTTTAAATATAAAATATAATATTATCATTAAGTTCTAATAAAGGTATATAATGAAG
ATCTATTAGAACCTAAAAAGAATATTAATATATCTATTATAAAATAATAATAATAAATATAAATATAAAAATAAATTGTA
ATATTTATAAATAATAATAAAAAATAAATAAGGAATATATTAATTATTAATAATAAATAAATTATATTAAAATATAATAT
TATTATTAAATTAAAGAATTATATTAAATATATTTATTAAAATTTTATAAATAAGTTAATATTTTATTAAATAATATTTA
TAAATAATAAAAAAAAATAAGTATATAATTATTAATATATTAATTTATTATGTTATATATTTATATATTTCAAATATATA
AGTAATAGGGGGAGGGGGTGGGTGATAATAACCAGAATATTAAATAAATACAGAGCACACATTTGTTAATATTTAATAAT
ATAATCAATAAATATATTATAATAATATAATATAATTAATAATAGATATAAAGTATAAACAATATAATAAATTATATAAA
ATAAATATAAATTAAAAATAAAAACCAAATAATTAATATAATAAATGATAAACAAGAAGATATCCGGGTCCCAATAATAA
TTATTATTGAAAATAATAATTGGGACCCCCACAATAGAATAAAAAATAAAAAGAATTAATAATATATAAATAATATAAAA
TATATTATATATATATATAATATATATATATATATAATAAAAAAAAATATATAATATAATATATATATATAAAATAATAA
ATTATATATATATATATAAAATAATAAAAAATAATAATCATATGAATTTTATAAATATAATTATTATTAATAATAATAAT
AATAATAATAAAGTCCGGTCCGCCCCGCGGAGGGGGCGGACCCCCGAAGGAGTGCGGGACCCCGTGGGAACCGCATCCCT
TTTTATTCTTAATTAAGAAGGAGATAATAATTTATAAAAATTAATATTTATTTTATGTAATATTAATATTAATATTAATA
TAATATAATATAATATAATACGGATTAAATATTACCAGTTGTTCACAGGTAATATAAAATCCTATTGTTTCACCTATTAT
TAATTAATAGTTCCGGGGCCCGGCCACGGGAGCCGGAACCCCGAAAGGAGAATAAGTATATATAATAAAATTTAATAAAA
AAAAATAATTATATAATAAATATATATATTATAATATTATATAAATATAAAATATAATTGATATTAACATTATATAATTA
ATAATATAATCAAATAATATAAATATAATATAAAAAGTTTTAATTATTAAAATTATATAAATATTATTTAATAAAAATAA
AAATAATAATAATAATAATAATAATAAAGTCCGGTCCGCCCCCTCCGCGGAGGGGGCGGACCCCGAAAGAGTGAGGGACC
CCCCCGTATACTTACGGGGGGAGAACCGAACCCCTTTTTTTATTTAAAGAAGGAGATAAATATTTATATCTTTATTTATA
ATTATATATAAATAAAAGTTTATTAAAATTTATAATAATAATATAAAAAAGTATATAATAAATTTATTATAAATAAATAA
ATATTTAGTAATAATATTTAATAAAATTATAAATATTATAAATAAAATATTAATAATAAATAATAAATATATAATATAAT
ATAATATAATAAATTAATAACAATAAGATATCCGGGTCCCCTAAATAATTATTATATAAAATAATAATTGGGACCCATAC
ATATAAATATAAAATATTTTAATATTTATATATAAATAATAATAATATATATTTATATTATATTATAATATAACCCTTTC
CAATTAATATTAATATTAATATTAATTACTTCCTTAAAAAAATAATAATTAATTAATTGATTTTTATATTAATATAAAAA
AGTTAATATATATATTTATATATAAATAATATAAATTAATATAAAGATAATAAGTCCCCGCTTTCAGCGCAGTGAGGGAC
CCCCTCCCGTAAATATACGGGAGGGGAGACCGAACCCCAAAGGAATAATAAATAATAGTATGTATTTAAATAAATATTTA
ATATACTATTTTTTTTTATTATTTTTATAATATATTTATAATAATATATTTAATTATAATTTATAAAAAAGAGATATAAT
ATTTTATTATATATAATATTAATATAATACAAATTAACATTATTTAATTATTATTAATAATATTTAACTTTATTATTATC
TTCTACGGTTGGACTCCTTCTTAAAAAGGGGTTCGGTCCCCCTCCCATTAGGGAGGGGTCCCTCACTCCTTCGGGGTCCG
CGCCCCCCGCGGGGGGGGGCGGACCGGACTATTATTACTATTTATTTATTAATAATAAATAATAAATTATAAAGTCACTG
AAAGAGTGAGGAATTTTCCTTTTCCCAAGGGAAAACCCCAAAGGATAATATAAATATTATAAAATTTTTATTAAATAATA
TAAAATTCAATAAAATAATTTTAATTAATTAATTAATTAATTAATATAAAAATAAATATTTTTAATTAATATTAATATTA
ATAGTTCCGGGGCCCGGCCACGGGAGCCGGAACCCCGGAAGGAGAAATATAAATATAATAGTATAGTATATAGGAAGTTA
ATAATAATATAAATATTATATAATATATATATGTATATATATTATATTATATAATTAATTTTCTCCTTTTGTATTTACAT
CTTAATAAAATATAAAATATAAAATGTTATTAACAATAAAAATTATTAATCTTTATAATATTAATAATAGTAAATTTATT
TATATATCTCCTTTAGGATGGACTCCTTCGGCCGGACTCCTTCGGGGTCCGCCCCGCGGGGGCGGGCCGGACTATTTTTA
TTTTTTTTTTAAAAAATATTAAATATTATAAATATATTATAAATATATTATAAATATGTTATAAATATATTATAAATAGA
ATATAATATAATATTATATATTATAATGATAAAGATTATATATATTTTCTTTTTTTTTTTATTTATTATTTTTAATAAGT
AAAAATTATATTATATATATATATATATTAGATTTTATAAGTAATATAATATAAGTATTAATATATAAATGCAATATGAT
GTAATTGGTTAACATTTTAGGGTCATGACCTAATTATATACGTTCAAATCGTATTATTGCTAATAAATTAATATATAATA
TTTATAAAAAAGTATAATAAAATATATTATAAGAAGAATATATTATATAATAATTATATTAATAATATTAATAAATAATA
TATAAATAATTATAAAAAAGTATATAATATTAATCAATTAATTAATTAATAAATATAAATAATATATTAATTTTTAATTA
ATTTGAATAAGATATTTATATTATTAATAGGAAAGTCATAAATATATAAATTATATTATATAATTAATATAATAATAAAA
TAAATTATATATTTTATTTATAATATTATTTCTTTATAAGATAAAATATTATCTGATGAATAATTAGATTGAATAATATT
TATAAAGAAATATATATAAAAAGTCATTATATAAATTTAATTATAATTTAAATAAATTTTATATAAATTAATATAATATT
AATAAAGTAATTAGTATAAATAAATAATATGAAAATAAAACTTAATAAATATATAAATATAGTCCGGCCCGCCCCCCCGC
GGCGGGCGGACCCCGAAGGAGTGAGGGACCCCTCCCTAATGGGAGGGGGACCGAACCCCTTTTTAAGAAGGAGTCCATAT
ATATATATTAATAAAAAAAAGTAATATATATATATATATTGGAATAGTTATATTATTATACAGAAATATGCTTAATTATA
ATATAATATCCATATTCATAATTAATTTTTTATATATATATTATATTATAATATTAATTTATATTATAAAAATAATATTT
ATTATTAAAATATTTATTCTCCTTTCGGGGTTCCGGCTCCCGTGGCCGGGCCCCGGAATTATTAATTAATAATAAATTAT
TATTAATAATTATTTATTATTTTATCATTAAAATATATAAATAAAAAATATTAAAAAGATAAAAAAAATAATGTTTATTC
TTTATATAAATTATATATATATATATAATTAATTAATTAATTAATTAATTAATAATAAAAATATAATTATAAATAATATA
AATATTATTCTTTATTAATAAATATATATTTATATATTATAAAAGTATCTTAATTAATAAAAATAAACATTTAATAATAT
GAATTATATATTATTATTATTATTAATAAAATTATTAATAATAATCAATATGAAATTAATAAAAATCTTATAAAAAAGTA
ATGAATACTCCTTTTTAAAAATAAAAAGGGGTTCGGTCCCCCCCCTTCCGTATACTTACGGGAGGGGGGTCCCTCACTCC
TTCTTAATTAAATTATCTTAATTAAATTATCTTAATTAAATTATCTTAATTAAATTATCTTAATTAAATTATCTTAATTA
AATTATCTTAATTAAATTAAAAGGGGACTTTATATTTATAAAGTAATTATATTATTATTATTATTATTATTTATTTATTT
TATTTTTATTATTTTATTATATATATTATATATTAATACAGATAGAAGCCAAAAGGTCAGGCGCTTTCTTTGGGAGAAAG
ACCTAGTTAGTTCGAGTCTATCCTATCTGATAATAATTTAATTAACCATTAAAAAAAAGTATATATATTTATCATAATAT
ATTAAATTTTATTACATTACAAATGAACACTTTTATTTATATTTATAAAAATATGAACTCCTTCGGGGTCCGCCCCGCGG
GGGCGGGCCGGACTCCATATTATTATTATTATAATTATTATTATAATTATTATTATAATTATTATTATAATTATTATTAT
AATTAAAGAGTTTTGGATACCAATATGATATAATATGATATAGGACCGAAACCCCTCATTTTATCATTTATTTATAATAT
TATAAATAAAAAAAAATATTATATATTATAATAAAATTAATATCATAATATATTATATTATATATTATATTATATATATA
TATATATATATTCTTTTATAAAATTTATATTCTTCTTATTAAAATTAAAAAGGGAGCGGACTTTTAATTATATTTAATTA
TAGTTTTTAATCATTGGTTGAGATTTCAAAATAAGGTATAATATTTATATTATTCTTTAACAAATATTATATTATAAAAA
AAGATATAATATTTATATTATTCTTTAACAAATATTATATTATAAAAAAGATATAATATTTATATATTATTATTAATATT
ATTTTTAAGTTCCGAAAGGAGAAACTTATAATTTTTATATCATTATTTATTATTATTTTTAATTTCAACTCCTTTTAGGT
ATTTCCATTTAACTTTCAGCAGAGACTTTCTAATTATAATTATATATATATAAATTTAAATACATTTATAAAAAAGTATA
TAATATAATTATATTATATATAATAATATTATTAAATGAAGTATTCTTTATTATTAATTATAGGATATCTGGGGTCCATT
AATAATTATTATTGTAAATAATAATAAGGACCCCCCCCATTATCTAATTAATAAATATATAAATAATCATTAATAAATAT
ATTAATAATTATTAATAAATATATAAATAATCATTAATAAATATATAAATAATATAATATATTATAAAAATATAATAATA
ATAATTTATTATTAAAATATAATAATTTATTATAAAAATATAATAATTTATTATAAAAATATAATAATAACTCCTTTCGG
GGTTCACACCTTTATAAATAATAAATAATAAATAATAAATAATAAATAATAAATATTAGTATTCACTAATATAAAATAAT
AATTATAAAAATAATCATTATTAAAAATATTATTAATTATTAAATTAAATACAATTAATATAATTTAGTTGTTTATATAA
TTTTAAATAATGTTTATATCAATTTAATAAAATTAAATTTATAGTTCCGGGGCCCGGCCACGGGAGCCGGAACCCCGAAA
GGAGTTTATCTATATATTATAATAACTATATGAATTTAATTATTAAAAATAATAAAAATAAGGAATTTTAATAAGAAGTA
ATATTTATTATATAATATATAAAAAAAATATATATATATATATAAAAATATATATAATAAGTTTTATTATAATATATATT
AAATTAATTATTATGAGGGGTTCGGTCCCTTTCCGGGCCCCAATTCATCTCATCTCATTTTATTTCATTTCAATATCATC
TAATCTCATTTCTTTATAGATTTTACATATATATAAATATAAATATAAGATATTCACATTTATATATAATATAATATAAT
ATAATAGATATTCATTCCTCTTTGATTAAACTAATAATTAATAATTAATAATTAATAATTAATAATTAATAATTATTCAG
TAGAACTCCTTCTTAAAAAGGGGTTCGGTCCCCCTCCCATTAGTATAGTATAGGGAGGGGTCCCTCACTCCTTCGGGGTC
CGCCCCGCAGGGGGCGGGCCGGACTATTATTAAATAATTTATAATTTATTATTTATTAATATATTTATATAATATAATAT
AATATAATATTATTCATACTTTTTATTAATATAATATAATATAATATTATTAATACTTTCTCCTTTCGGGGTTCCGGCTC
CCGTGGCCGGGCCCCGGAACTATTAATATAAAGAAAAGAGTTTCAATTATTTATTTATTTATTTATTTTTTATAAAAATA
AGTCCCCGCCCCGGCGGGGACCCCGAAGGAGTATTAATTTAAATAATTTATTTAATGAAATTATTAATTATAAATAAAAA
TAATAATTTTTAAAGATGTAATATAAAAATAAATATAATATAATTTAGGATAATTATATAAAATATTTATTATATATAGT
TTTTATAAAGAGTTTTAAAAGTGATAATATAATATATAATATTTATAAGTTCCGGGGCCCGGCCACGGGAGCCGGAACCC
CGAAAGGAGTTATTTATATATATATAATTATAATCTTATTAATTATTTATATATATATTTAATATTATTTTTATATAATT
TTATATTAAAGTATTATAATTATATATTTAATATTATTTTTATATAATTTTATATTATTTATTTATTTATTTATTTATTT
AAAAATATTATAATCATATATTTAATATTATTTAATATATTTTATATATTATATCTTTTATTGATTTATATATATATAGA
TTTAATAAATATATATATATATATATATATAAATATTCATTATATATTTATTATTATTATTATTATTTATTACTATTTTT
TATTATATATTAATAATATATATATTATTAGTTATGGGTATCCTAATAGTATATTATTATTTTTAATAATAATTTATGAT
TTATGTATAATAAATAAGTAGGGAATCGGTACGAATATCGAAAGGAGTTATATATTATTAATTATTTATAATTATTTTAT
ATATTATTAATTATTTATAATTATTTTATATATTTATAATTATTTTATATAGATAGGTTAGATAGGATAGATAGTATAGA
TAGGGGTCCCATTTATTATTTACAATAATAATTATTAATGGGACCCGGATATCTTATTGTTATTAATTTATATATTATTC
ATTATTATTAATATATATTTAATATAATTAAATATTATATTATATTATATTATATTATTTATTAAAAAAAAATCTATTAC
TTATTTTTTTTATTAATATATAAATTATTTATATAATTTATCATTTTTATTTATATATTATTATTTTTTATATATAAATT
AATATATATATATATTATATATACTTTTTTTTTTATAATATATCTATATATATAAATAAATATATTATATTATATTTTTA
TATAATATATTATTAATTATTATTTTAATTTTCTATTCTATTGTGGGGGTCCCAATTATTATTTTCAATAATAATTATTA
TTGGGACCCGGATATCTTCTTGTTTATCATTTATTATTTTATTAAATTTATTATTATTTTTAATTTATATTTATATTATA
TAATTAATTATATCGTTTATACTCCTTCGGGGTCCCCGCCGGGGCGGGGACTTTATATTTTATTATATAATATATTATAT
TCTTATAATATATTTATTGATTATGTTATAAAATTTATTCTATGTGTGCTCTATATATATTTAATATTCTGGTTATTATC
ACCCACCCCCTCCCCCTATTACGTCTCCGAGGTCCCGGTTTCGTAAGAAACCGGGACTTATATATTTATAAATATAAATC
TAACTTAATTAATAATTTAAATAATATACTTTATATTTTATAAATAAAAATAATTATAACCTTTTTTATAATTATATATA
ATAATAATATATATTATCAAATAATTATTATTTCTTTTTTTTCTTTAATTAATTAATTAATTAATATTTTATAAAAATAT
ATTTCTCCTTACGGGGTTCCGGCTCCCGTAGCCGGGGCCCGAAACTAAATAAAATATATTATTAATAATATTATATAATA
TAATAATAATATAATAATTTTATATAAATATATATTTATATATTAAATTAAATTATAATTTTATTATGAAAATTATATCT
TTTTTTTATATTTTTATATAATAAAAATATGTTATATATATATTAATAATAAAAGGTAGTGAGGATTAAATAAATTATAT
AATAATTATAACTCTTAATTATAAAATAAATATATATATATATATAAGTATCCATTTCCATATAATCTTTTAATAAATAT
TAATAAATATTAAAAAAAAATAATATTATAATATTTTAGTATATAATTCAATAAAATTCATTGGAGGGGTAAATAATAAT
AATTTACTAATGGCAAGTTATAGTCTTAAAGGTTTTTATTTTTTTTATTAAATTAATAAAATAATAATACCATTTATATA
TTCCATTATATATATATATTTAATAAAAATAATAATATCATTTATATATTTTATTATATATTATATATATTTTATATAAA
ATAATAATAATAAATTTATATTTTTATATATTATTATTAAATAATAATAATATAAATAACTCCTTCGGGGTTCGGTCCCC
ACGGGTCCCTCACTCCTTCTTAAGAATAAAAAGGGGTTCGGTCCCCCTCCCGTTAGTACACGGGAGGGGGTCTCTCACTC
CTTCTTAAAAAATAAAAAGGTGGAAGGACTAATATAATTTTAAATAATAATTAATACTTTAATAATAATTTGTATTTCTT
TATTATTAATATATTAAATATAATAATAATTAATATAATTACAATATATTAATATTATCAAATATTAATAAATATACTTT
TTTATATAATTTATTTATTTATTTATTTTTTTTTTATTAAACTAATTATAATTGTAATTTCGAAAAGGGGGTGGGAGTAA
ACATATATAATTTATAATCTATATATATATATATATAATTTTTTAATAAATATTAATAAATATTTATAAAAAGAATAATT
TATATTTATAATATATAATTTATATATTTTATTTTTATTATACAATTAATATAAAATATAAAATATTAAATATTAAATAT
TAAATATTAAATATTAAATATTAATTTTTATAGGGGTTATATAATAATTATATTTATAATTATATAATATTAAAAAGGGT
ATTTTTATAATTATTACATTTTTATTTTATTTATAAAAATATTAATTTTAATAAGTATTGAATACTTTATATAATATAAA
TATTAATTACATAATTAATAATTAAATAATATTTAATAATATTATTTAAATTTATTATTTATAATTATTTATTTATAAAA
TTCTATTTTTATTATTATTATTTTTATTTTATTATTAAAGATTAATATAATAATTATTAATATATTAAAAATCTTTTATT
ATATTAATATTTATAAAAAAGTATTTAATAAAAAAGATGTATAAATTTATAAATTATATAATATTATTAATTTATATAAT
AATAATATTATAACTTTGTGATTGTCAATTTAGTTAATCATTGTTATTAATAAAGGAAAGATATAAAAAATATTCTCCTT
CTTAAAAAGGGGTTCGGTTCCCCCCCGTAAGGGGGGGGTCCCTCACTCCTTTGGTCGGACTCCTTCGGGGTCCGCCCCGC
GGGGGCGGGCCGGACTAATTTAACTTTTAATATTAATATTAATATTATTTATATTTTTAATATATAAAAATAAATAATTT
TATTTTTATTAATAGTATATTATATAAACAATAAAATAGTATTAATTATATAAAATTTATATAAAATATATATAAATTTA
TTATATATATATATATTAATATTTTAATAAAGTTTTTATTATAAATTTATTTATTTATTTATTATAATATTAATAATTTA
TTTATTATTATATAAGTAATAAATAATAGTTTTATATAATAATAATAATATATATATATATATATTATTATATTAGTTAT
ATAATAAGGAAAAGTAAAAAATTTATAAGAATATGATGTTGGTTCAGATTAAGCGCTAAATAAGGACATGACACATGCGA
ATCATACGTTTATTATTGATAAGATAATAAATATGTGGTGTAAACGTGAGTAATTTTATTAGGAATTAATGAACTATAGA
ATAAGCTAAATACTTAATATATTATTATATAAAAATAATTTATATAATAAAAAGGATATATATATAATATATATTTATCT
ATAGTCAAGCCAATAATGGTTTAGGTAGTAGGTTTATTAAGAGTTAAACCTAGCCAACGATCCATAATCGATAATGAAAG
TTAGAACGATCACGTTGACTCTGAAATATAGTCAATATCTATAAGATACAGCAGTGAGGAATATTGGACAATGATCGAAA
GATTGATCCAGTTACTTATTAGGATGATATATAAAAATATTTTATTTTATTTATAAATATTAAATATTTATAATAATAAT
AATAATAATATATATATATAAATTGATTAAAAATAAAATCCATAAATAATTAAAATAATGATATTAATTACCATATATAT
TTTTATATGGATATATATATTAATAATAATATTAATTTTATTATTATTAATAATATATTTTAATAGTCCTGACTAATATT
TGTGCCAGCAGTCGCGGTAACACAAAGAGGGCGAGCGTTAATCATAATGGTTTAAAGGATCCGTAGAATGAATTATATAT
TATAATTTAGAGTTAATAAAATATAATTAAAGAATTATAATAGTAAAGATGAAATAATAATAATAATTATAAGACTAATA
TATGTGAAAATATTAATTAAATATTAACTGACATTGAGGGATTAAAACTAGAGTAGCGAAACGGATTCGATACCCGTGTA
GTTCTAGTAGTAAACTATGAATACAATTATTTATAATATATATTATATATAAATAATAAATGAAAATGAAAGTATTCCAC
CTGAAGAGTACGTTAGCAATAATGAAACTCAAAACAATAGACGGTTACAGACTTAAGCAGTGGAGCATGTTATTTAATTC
GATAATCCACGACTAACCTTACCATATTTTGAATATTATAATAATTATTATAATTATTATATTACAGGCGTTACATTGTT
GTCTTTAGTTCGTGCTGCAAAGTTTTAGATTAAGTTCATAAACGAACAAAACTCCATATATATAATTTTAATTATATATA
ATTTTATATTATTTATTAATATAAAGAAAGGAATTAAGACAAATCATAATGATCCTTATAATATGGGTAATAGACGTGCT
ATAATAAAATGATAATAAAATTATATAAAATATATTTAATTATATTTAATTAATAATATAAAACATTTTAATTTTTAATA
TATTTTTTTATTATATATTAATATGAATTATAATCTGAAATTCGATTATATGAAAAAAGAATTGCTAGTAATACGTAAAT
TAGTATGTTACGGTGAATATTCTAACTGTTTCGCACTAATCACTCATCACGCGTTGAAACATATTATTATCTTATTATTT
ATATAATATTTTTTAATAAATATTAATAATTATTAATTTATATTTATTTATATCAGAAATAATATGAATTAATGCGAAGT
TGAAATACAGTTACCGTAGGGGAACCTGCGGTGGGCTTATAAATATCTTAAATATTCTTACATAAATATTAATCTAAATA
TTAATATAAATATTAATATTAATAGTTCCGGGGCCCGGCCACGGGAGCCGGAACCCCGAAAGGAGAAATATTAATATAAA
TATAAATATTAATATAAATATAAATATAAATATAAATATATTTTAATATAATATAATATAATATATAATATATTATATAA
ATATAATATATAAATAATATAATAAAATATTTTAATATATATATAATATAATATAATTATTATTATAATTTAATATAAAT
TATTATTATAATTTAATATAATAAATAAATAAATAATTATAATTATAATTATAATTATAATCTCAATATATAAATGATAA
ATTATTATAAATACAAAGGAAATAATTGATTTTTAAAATATATTTAATAAAATATATAATATAAATTATACTTTTTTTGT
TATTATATAATAATTATATTAATATATTTAATAGAATTAAACTCCTTCGGCCGGACTATTATTCATTTTATATATTAATG
ATAAATCATTAATTATTATTAATAAATTTATTTATAATATTTAATTTTATATATTATTATTTATAATAAAAAAAATTATA
TTATAACAATTTAATTTTAATTTTTATTTTTAAATTATAAAATTAATAATTTATTTGTTTAAATAAAATTTATAACTCCT
TCGGGGTTCGGCCGGACTATTAATATAAATAAATAATAAATATTTATAATAAAATAATATACATCTTCTTTAAATAAAAA
AAGGGGACATTATAAATAGTATATAAATATATTATATCTTTTTTATTATTATTATTAATAAATAATAATAATAATTTATA
TATTTATAATATATTTAATAGTTCCGGGGCCCGGCCACGGGAGCCGGAACCCCGAAAGGAGAATGTATTATAATTATTAC
ATATAATTATTATTATTCACTTCTTATTAAAAATAATACTCTATATAATTTATATAATTTATTTTAATATATATATATTT
ATATATAATATAATATATATATTTATTTATTATAATCATTTTTTTTTAACTTAAAATAAAACTTATTATAATTTATATAA
TTTATAATTTTTATATAAAAATAATTATATAATTTTTATTTATTTATATAATAATAATATTATTTGTTATATATTATATA
TTATATATATAATAAATAAATAAATAATAAATAATAATAATAAGGATATAGTTTAATGGTAAAACAGTTGATTTCAAATC
AATCATTAGGAGTTCGAATCTCTTTATCCTTGATAATAATAATAAAAATATGTATTTATTTAATTATTTTAATATTTCTC
CTTTCGGGGTTCCGGCTCCCGTGGCCGGGCCCCGGAACTATTAATATAATATAATATAATATAAATATTCATTTATCTTT
TTTTTAATATTCTTAATTAATTAATTAATTAATATATTAATTATAAAAAATATATTATAATTTTATTATTAATAAGTATA
AATATATTATTAATAATAATTTATTAAAAATATATTATTATAATATATTAATATATCATAATTATAATCAATATTATATT
ATTTAATTTTATAATACTTAATTATTAATATATTATTCATATATATATAAATTAAATTAAATTAATTATATTGAATATAT
AAATATATATATATATAAATATATAAAAAATTATATAAATTATTTTAAGTAAAAATAATATTAATAAAAATTATACAATA
ATAATAATAAATATTCATTATTATTTAATTAATATCTCCTTTACTTCTTTTTCCTCCGTTGAGGACTTATTATTAAGTAT
ATTATTATATACTACTTAAGATTATATATATAATATATATATATATATTATATATAAAATATAAATATATAAATAATATA
AAAATTAATAAAATAAATAAAATAAATTAGTCCGATCGAATCCCCTATTTAATTAAATTAAATTAAATTAAGAAAGAGAT
AAATTTATATAAAATATTATTTATAATTAATTATAATTAAATTATAATATAATATAATATAAATAATAATATAATAAAAA
TAAAAATAAAATAATATTAGATTATATTATATAATTTATATAATTTTTTAATAATAATAATAAATAAGTTTATTTATAAT
TATAAATATAAATATAAATATAAATAAAGAAGGTATTATATTTTATAAAATATAATAATAATACAAAATTTATATTTTAA
TAAATATTAATATAAGTTTAAAGTTCCGGGGCCCGGCACGGGAGCCGGAACCCCGAAAGGAGAAATAAATAATATATTTA
TAAAAAATTAAATAAATAAATATTATCTATTTAAAAATAAATATAATATAATATAATATAATAATTCTAAATATAAATAA
TATTTATTATAATTATTATAATAATTGTATTATTTATTAATAATATATATAATTATATTAAAACTAATATTACATTATTT
TGTATATTTAAACAATTAAATTGATTATTCTTATTTGTAATCTTTATTTATTTTATTATATCTTATTAATGATAAATTAT
AATTATTATTAAAATAATAATTTACTTCTTTTGATATAAAAATAAAATAATATAGTTCCGGGGCCCGGCCACGGGAGCCG
GAACCCCGGAAGGAGATAAATATATTATATTTTTATTCCTACCTATTAAAGGTAAAGACTCGATTCTCATAATTAAATTT
ATATCCTTCGGCCGGATTAATTTATTTTATTTATATTTATATTTATAGTGAATACCTTTTTTAATATTTATTTTTAATAT
TTATTTTTAATATTTTATTTTTAATAAAATATAATCTTGTAAGTAAGAAAAGAATTTCGGTGATTGGAACCTTGAAAGGA
TAAATTTCTTATTTATTATAATATTTATATTAATAGTTCCGGGGCCCGGCCACGGGAGCCGGAACCCCGAAAGGAGTATT
ATTAAACATTTAATATATTATATTAATATTTAATTTAAATGATTAATATATTATTATAATAATATTTATTTTATATTAAA
ATATTATAATTAATATATATATATTTATTTTAATAATATTATTATTATTATTATTAAAATTATTATTTTTATAAATATAT
ATATATATATATATATATTATTTTTATTCTTATATAAATTATATAAAAAAAATATATATAATATATAATTAATTAATATA
TATTATTTAAATTATATATTATTTAAAATACTTTTTATATTATATCTTCTTTAAATTAAAATATAATTATTATTTATATT
ATAATTATTTATGAAATATTATTATTAAAATAAAAAAGAGGTTTAGACTATATATTTATTATTTATAAACTTATTATATT
ATTTATTATTAATAGTTCCGGGGCCCGGCCACGGGAGCCGGAACCCCGAAAGGAGAAATAAATAAAATAAAAAATAATAA
ATATTAATATTATTAAATATTATTTATAATAAATATTAATATTATTAAATATTATTCATATTAATAAATTTTATTATTAT
TTGTAATATATTAAATATTAATAATATATATATTATTTATTATAATGAAAACCTATCCTATATTATCCTATCATATAATA
TCATATCATATTATATTATATCTTATTATATGATATATAAAGTATTCACTCTATATGAGGTTATGATTATTATATAAATC
TTATTTTATTTTTATTTTTATTTGGACTAATAATAATTATAATAATAATTATTGATATGTTCTAATATTAATAAATACAT
ATTTATATTATAATATAAATATTCATTTCTTACTAATTAATAAAAAGTTTTTATATTCATTATAATATAAATATATAAAT
ATATATAAATATTTTAATAATTATAATTATATTAAGATATTATAAATATATATTTATTTTTTTTTATAAAATAAATAAAT
AAATAAATAATTAATATTTTTATATTATAACTTATTTTTATAATAATAATAAGTATTTTATTTTTTATTATATTATTATT
TATATAATTATATATATATTAATTTCAATTTAATTAATTAATTAATTGGTATTTGGCATATAATATCAATTAATTGTAAT
TCTTATAAGAATTAATTAATTAATATGCTTTTTATATAATTTATACTTTTATATTTCTCCTTCCGGGGTTCCGGCTCCCG
TGGCCGGGCCCCGGAACTATTATTATTATTTTTATTTATTTATTATTAAAATATAATAATAAATAGTCCGGCCCGCCCCG
CGGGGCGGACGCCGGAGGAGAATTATATTTTTATATAATAATTTATATTTCTATATATATATATATATATTATATATAAA
TATTATTATATATATTTTTATATATATTATAATTATATTCATTAATATTTTATTATAGTGGTGGGGTCCCAATTATTATT
TTCAATAATAATTTATCATGGGACCCGGATATCTTCTTGTTTTTATTTATTATTTTATTAAATTTATTTTAATTATTTAT
TTATAATTTATATTATACAATTTATTATTTCGTTAATACCTTTATTTATATTATATAATATATTATATTATTATAATATA
TTTATTGATTATATTAATACATTTAACTAATGTGTGCTCTATATTTATTGAATAGTTTGGTTCTTATCACCCACCCCCTC
CCCCTATTACGTCTCCGAGGTCCCGGTTTCGTAAGAAACCGGGACTTATATATTTAATACTAAAAATATAACTACATTAC
TTTTTTAATATATATAACAATATATATATATATATATATTAATTATATAAAATATAATACTCTATATTAAATATTATTTT
TATCAATATTTATTTATATATATAATAATAATAATAATAATCAATATTAATTATTTATATATATAAGATTAATATTATTT
AATATATTATGAATAATTTAATTAATAAATCTTTAAATATTATCATAAAAATATAAATTAAATAATTTCTTATTTATAAT
AAAGAATAATAATATATATAAATATAATAAAGAATGTAAATAATATATATATAATATAATATAATATAAAAAATATATAT
ATATATAAATATATATATAATATATAGATAATAATATTTTTATATAATTTATTTTATTATTAAGTAATAAATAATAAAAA
AATCAATATATTAAATAATATATTTATATTAGTTCGGTTTAGTTGGTATTTTGTAATGAGTAAAAAGTAATATATAATAT
TAAATAATAAGTATTGATATAAGTAATAGATATAATAATAATATTATTAATATTTTATATAAATAATATTAATAATATAG
ATTATGAAAGAGAGTATTAATATCATTAAATATATATATATGTTATATAATTTAAATGATTTTAATATATATATATATAT
TATATTATAGATTATGATACATTTATATAAATAATATATATATAAAAATTAATTATACTATTACTTTATAATATAATAAT
ATTTATTTATAAAGATATAAAAGAATTGTTTAAAGTTATAACTAAAATATTATATAGTATTCATTAATAATTAATATTAT
AAATTCAACTATTGTTATATTTATAAATAGAATAATATATTATTATCCTTTAAGATATAACAATAATTATTTAAATTAAA
TTAAATTAAATTTAATTAATTTTTTTTTTTAATGAATATAATAATAATAATATTATTAAAATTAATATATAAAAAAAAAG
TAAAAATGGTACAAAGATGATTATATTCAACAAATGCAAAAGATATTGCAGTATTATATTTTATGTTAGCTATTTTTAGT
GGTATGGCAGGAACAGCAATGTCTTTAATCATTAGATTAGAATTAGCTGCACCTGGTTCACAATATTTACATGGTAATTC
ACAATTATTTAATGGTGCGCCTCTCAGTGCGTATATTTCGTTGATGCGTCTAGCATTAGTATTATGAATCATCAATAGAT
ACTTAAAACATATGACTAACTCAGTAGGGGCTAACTTTACGGGGACAATAGCATGTCATAAAACACCTATGATTAGTGTA
GGTGGAGTTAAGTGTTACATGGTTAGGTTAACGAACTTCTTACAAGTCTTTATCAGGATTACAATTTCCTCTTATCATTT
GGATATAGTAAAACAAGTTTGATTATTTTACGTTGAGGTAATCAGATTATGATTCATTGTTTTAGATAGCACAGGCAGTG
TGAAAAAGATGAAGGACCTAAATAACACAAAAGGAAATACGAAAAGTGAGGGATCAACTGAAAGAGGAAACTCTGGAGTT
GACAGAGGTATAGTAGTACCGAATACTCAAATAAAAATGAGATTTTTAAATCAAGTTAGATACTATTCAGTAAATAATAA
TTTAAAAATAGGGAAGGATACCAATATTGAGTTATCAAAAGATACAAGTACTTCGGACTTGTTAGAATTTGAGAAATTAG
TAATAGATAATATAAATGAGGAAAATATAAATAATAATTTATTAAGTATTATAAAAAACGTAGATATATTAATATTAGCA
TATAATAGAATTAAGAGTAAACCTGGTAATATAACTCCAGGTACAACATTAGAAACATTAGATGGTATAAATATAATATA
TTTAAATAAATTATCAAATGAATTAGGAACAGGTAAATTCAAATTTAAACCCATGAGAATAGTTAATATTCCTAAACCTA
AAGGTGGTATAAGACCTTTAAGTGTAGGTAATCCAAGAGATAAAATTGTACAAGAAGTTATAAGAATAATTTTAGATACA
ATTTTTGATAAAAAGATATCAACACATTCACATGGTTTTAGAAAGAATATAAGTTGTCAAACAGCAATTTGAGAAGTTAG
AAATATATTTGGTGGAAGTAATTGATTTATTGAAGTAGACTTAAAAAAATGTTTTGATACAATTTCTCATGATTTAATTA
TTAAAGAATTAAAAAGATATATTTCAGATAAAGGTTTTATTGATTTAGTATATAAATTATTAAGAGCTGGTTATATTGAT
GAGAAAGGAACTTATCATAAACCTATATTAGGTTTACCTCAAGGATCATTAATTAGTCCTATCTTATGTAATATTGTAAT
AACATTGGTAGATAATTGATTAGAAGATTATATTAATTTATATAATAAAGGTAAAGTTAAAAAACAACATCCTACATATA
AAAAATTATCAAGAATAATTGCAAAAGCTAAAATATTTTCGACAAGATTAAAATTACATAAAGAAAGAGCTAAAGGCCCA
CTATTTATTTATAATGATCCTAATTTCAAGAGAATAAAATACGTTAGATATGCAGATGATATTTTAATTGGGGTATTAGG
TTCAAAAAATGATTGTAAAATAATCAAAAGAGATTTAAACAATTTTTTAAATTCATTAGGTTTAACTATAAATGAAGAAA
AAACTTTAATTACTTGTGCAACTGAACTACCAGCAAGATTTTTAGGTTATAATATTTCAATTACACCTTTAAAAAGAATA
CCTACAGTTACTAAACTAATTAGAGGTAAACTTATTAGAAGTAGAAATACAACTAGACCTATTATTAATGCACCAATTAG
AGATATTATCAATAAATTAGCTACTAATGGATATTGTAAGCATAATAAAAATGGTAGAATAGGAGTGCCTACAAGAGTAG
GTAGATGACTATATGAAGAACCTAGAACAATTATTAATAATTATAAAGCGTTAGGTAGAGGTATCTTAAATTATTATAAA
TTAGCTACTAATTATAAAAGATTAAGAGAAAGAATCTATTACGTATTATATTATTCATGTGTATTAACTTTAGCTAGTAA
ATATAGATTAAAAACAATAAGTAAAACTATTAAAAAATTTGGTTATAATTTAAATATTATTGAAAATGATAAATTAATTG
CCAATTTTCCAAGAAATACTTTTGATAATATCAAAAAAATTGAAAATCATGGTATATTTATATATATATCAGAAGCTAAA
GTAACTGATCCTTTTGAATATATCGATTCAATTAAATATATATTACCTACAGCTAAAGCTAATTTTAATAAACCTTGTAG
TATTTGTAATTCAACTATTGATGTAGAAATACATCATGTTAAACAATTACATAGAGGTATATTAAAAGCACTTAAAGATT
ATATTCTAGGTAGAATAATTACCATAAACAGAAAACAAATTCCATTATGTAAACAATGTCATATTAAAACACATAAAAAT
AAATTTAAAAATATAGGACCTGGTATATAAAATCTATTATTAATGATACTCAATATGGAAAGCCGTATGATGGGAAACTA
TCACGTACGGTTTGGGAAAGGCTCTTTAACACGTGGCAACATAGGTTAATTTGCTATTTCATTTTTAGTAGTTGGTCATG
CTGTATTAATGATTTTCTGTGCGCCGTTTCGCTTAATTTATCACTGTATTGAAGTGTTAATTGATAAACATATCTCTGTT
TATTCAATTAATGAAAACTTTACCGTATCATTTTGGTTCTGATTATTAGTAGTAACATACATAGTATTTAGATACGTAAA
CCATATGGCTTACCCAGTTGGGGCCAACTCAACGGGGACAATAGCATGCCATAAAAGCGCTGGAGTAAAACAGCCAGCGC
AAGGTAAGAACTGTCCGATGGCTAGGTTAACGAATTCCTGTAAAGAATGTTTAGGGTTCTCATTAACTCCTTCCCACTTG
GGGATTGTGATTCATGCTTATGTATTGGAAGAAGAGGTACACGAGTTAACCAAAAATGAATCATTAGCTTTAAGTAAAAG
TTGACATTTGGAGGGCTGTACGAGTTCAAATGGAAAATTAAGAAATACGGGATTGTCCGAAAGGGGAAACCCTGGGGATA
ACGGAGTCTTCATAGTACCCAAATTTAATTTAAATAAAGTGAGATACTTTAGTACTTTATCTAAATTAAATGCAAGGAAG
GAAGACAGTTTAGCGTATTTAACAAAGATTAATACTACGGATTTTTCCGAGTTAAATAAATTAATAGAAAATAATCATAA
TAAACTTGAAACCATTAATACTAGAATTTTAAAATTAATGTCAGATATTAGAATGTTATTAATTGCTTATAATAAAATTA
AAAGTAAGAAAGGTAATATATCTAAAGGTTCTAATAATATTACCTTAGATGGGATTAATATTTCATATTTAAATAAATTA
TCTAAAGATATTAACACTAATATGTTTAAATTTTCTCCGGTTAGAAGAGTTGAAATTCCTAAAACATCTGGAGGATTTAG
ACCTTTAAGTGTTGGAAATCCTAGAGAAAAAATTGTACAAGAAAGTATGAGAATAATATTAGAAATTATCTATAATAATA
GTTTCTCTTATTATTCTCATGGATTTAGACCTAACTTATCTTGTTTAACAGCTATTATTCAATGTAAAAATTATATGCAA
TACTGTAATTGATTTATTAAAGTAGATTTAAATAAATGCTTTGATACAATTCCACATAATATGTTAATTAATGTATTAAA
TGAGAGAATCAAAGATAAAGGTTTCATAGACTTATTATATAAATTATTAAGAGCTGGATATGTTGATAAAAATAATAATT
ATCATAATACAACTTTAGGAATTCCTCAAGGTAGTGTTGTCAGTCCTATTTTATGTAATATTTTTTTAGATAAATTAGAT
AAATATTTAGAAAATAAATTTGAGAATGAATTCAATACTGGAAATATGTCTAATAGAGGTAGAAATCCAATTTATAATAG
TTTATCATCTAAAATTTATAGATGTAAATTATTATCTGAAAAATTAAAATTGATTAGATTAAGAGACCATTACCAAAGAA
ATATGGGATCTGATAAAAGTTTTAAAAGAGCTTATTTTGTTAGATATGCTGATGATATTATCATTGGTGTAATGGGTTCT
CATAATGATTGTAAAAATATTTTAAACGATATTAATAACTTCTTAAAAGAAAATTTAGGTATGTCAATTAATATAGATAA
ATCCGTTATTAAACATTCTAAAGAAGGAGTTAGTTTTTTAGGGTATGATGTAAAAGTTACACCTTGAGAAAAAAGACCTT
ATAGAATGATTAAAAAAGGTGATAATTTTATTAGGGTTAGACATCATACTAGTTTAGTTGTTAATGCCCCTATTAGAAGT
ATTGTAATAAAATTAAATAAACATGGCTATTGTTCTCATGGTATTTTAGGAAAACCCAGAGGGGTTGGAAGATTAATTCA
TGAAGAAATGAAAACCATTTTAATGCATTACTTAGCTGTTGGTAGAGGTATTATAAACTATTATAGATTAGCTACCAATT
TTACCACATTAAGAGGTAGAATTACATACATTTTATTTTATTCATGTTGTTTAACATTAGCAAGAAAATTTAAATTAAAT
ACTGTTAAGAAAGTTATTTTAAAATTCGGTAAAGTATTAGTTGATCCTCATTCAAAAGTTAGTTTTAGTATTGATGATTT
TAAAATTAGACATAAAATAAATATAACTGATTCTAATTATACACCTGATGAAATTTTAGATAGATATAAATATATGTTAC
CTAGATCTTTATCATTATTTAGTGGTATTTGTCAAATTTGTGGTTCTAAACATGATTTAGAAGTACATCACGTAAGAACA
TTAAATAATGCTGCCAATAAAATTAAAGATGATTATTTATTAGGTAGAATGATTAAGATAAATAGAAAACAAATTACTAT
CTGTAAAACATGTCATTTTAAAGTTCATCAAGGTAAATATAATGGTCCAGGTTTATAATAATTATTATACTATTAAATAT
GCGTTAAATGGAGAGCCGTATGATATGAAAGTATCACGTACGGTTCGGAGAGGGCTCTTTTATATGAATGTTATTACATT
CAGATAGGTTTGCTACTCTACTCTTAGTAATGCCTGCTTTAATTGGAGGTTTTGGTAACCAAAAAAGATATGAAAGTAAT
AATAATAATAATCAAGTAATAGAAAATAAAGAATATAATTTAAAATTAAATTATGATAAGTTGGGACCTTATTTAGCTGG
ATTAATTGAAGGTGATGGAACTATTCTAGTTCAAAATTCATCTTCAATAAAAAAATCTAAATATAGACCGTTAATTGTTG
TAGTATTTAAATTAGAAGATTTAGAATTAGCTAATTATTTATGTAATTTAACTAAATGTGGAAAAGTGTATAAAAAAATT
AATCGTAATTATGTATTATGACTTATTCATGATTTAAAAGGTGTATATACATTATTAAATATTATTAATGGATATATGAG
AACACCTAAATATGAAGCATTTGTTAGAGGTGCTGAATTTATAAATAATTATATTAATTCAACAACAATTCTACATAATA
AATTAAAAAATATAGATAATATTAAAATTAAACCATTAGATACATCAGATATTGGTTCAAACGCTTGATTAGCTGGTATG
ACAGATGCAGATGGTAATTTTTCTATTAATTTAATAAATGGTAAAAATCGTTCTAGTAGAGCAATGCCTTATTATTGTTT
AGAATTAAGACAAAATTATCAAAAAAATTCTAATAATAATAATATTAATTTTTCTTATTTTTATATTATGTCTGCAATTG
CACTATATTTTAATGTTAATTTATATAGTAGAGAACGTAATTTAAATTTATTAGTATCTCTTAATAATACGTATAAACTA
TATTATAGTTATAAAGTAATAGTGGCTAATCTATATAAAAATATTAAAGTAATAGAATACTTTAATAAATATTCTTTATT
ATCATCTAAACACTTAGATTTTTTAGATTGATCTAAATTAGTTATTTTAATTAATAATGAGGGTCAAAGTATAAAACTTA
ATGGTAGTTGAGAATTAGGTATAAATTTACGTAAAGATTATAATAAAACTAGAACTACGTTTACTTGATCTCATTTAAAA
AATACATATTTAGAAAATAAATAAATAAATTATTATTACTTTCTTCCCCTCCGAATCCGTAATATATTTACGGATATATA
ATCTCGTAGTGTAAAAGGTGTAACGAGATTATTAATAAGTTGCCGTAATATATTGTAAAATATATTATTATTACAACACT
ATATGCGGGAAAACCCTAAAGTCATAATATAATATTATCCCCACGAGGGCCACACATGTGTGGCCCTCGCGGGGTATGGT
AAATTTAATTAAGTTATAAATGTACTATAGTATTAAAAATTATTATGAATAATTTCCCCACCCCCATGCGAAGCATGGGG
GGGGGTATAAGTATGGACAATCCGCAGGAAACCAAATAATAATTAATATCCTGAACAAAGTAAGTGAAGGAGATATCTTA
AAATATATATAATATATATTTTATAAATTATTATGTAGGATCCTCAGAGACTACACGTGTTGCACCCATTATATTATGTA
TAATGGGTTGAAGATATAGTCCAAATATAATTGAAAGATTATAATAAAATGAACTATTTATTACCATTAATAATTGGAGC
TACAGATACAGCATTTCCAAGAATTAATAACATTGCTTTTTGAGTATTACCTATGGGGTTAGTATGTTTAGTTACATCAA
CTTTAGTAGAATCAGGTGCTGGTACAGGGTGAACTGTCTATCCACCATTATCATCTATTCAGGCACATTCAGGACCTAGT
GTAGATTTAGCAATTTTTGCATTACATTTAACATCAATTTCATCATTATTAGGTGCTATTAATTTCATTGTAACAACATT
AAATATGAGAACAAATGGTATGACAATGCATAAATTACCATTATTTGTATGATCAATTTTCATTACAGCGTTCTTATTAT
TATTATCATTACCTGTATTATCTGCTGGTATTACAATGTTATTATTAGATAGAAACTTCAATACTTCATTCTTTGAAGTA
GCAGGAGGTGGTGACCCAATCTTATACGAGCATTTATTTTGATTCTTTGGTCAAACAGTGGCCCTTATTATTATATTAAT
AATATATAATGATATGCATTTTTCTAAATGCTGGAAATTATTAAAAAAATGAATTACAAATATTATAAGTCTATTATTTA
AAGCCTTATTTGTAAAAATATTCATATCTTATAATAATCAGCAGGATAAGATAATAAATAATCTTATATTAAAAAAAGAT
AATATTAAAAGATCCTCAGAGACTACAAGAAAAATATTAAATAATTCAATAAATAAAAAATTTAATCAATGATTAGCTGG
ATTAATTGATGGTGATGGATATTTTGGTATTGTAAGTAAGAAATATGTATCATTAGAAATTCTAGTAGCATTAGAAGATG
AAATAGCTTTAAAAGAAATTCAAAATAAATTTGGTGGTTCTATTAAATTAAGATCAGGTGTAAAAGCTATTAGATATAGA
TTACTTAATAAAACTGGTATAATTAAATTAATTAATGCAGTTAATGGTAATATTAGAAATACTAAAAGATTAGTACAATT
TAATAAAGTTTGTATTTTATTAGGTATTGATTTTATTTATCCAATTAAATTAACTAAAGATAATAGTTGATTTGTTGGAT
TTTTTGATGCTGATGGTACAATTAATTATTCATTTAAAAATAATCATCCTCAATTAACAATTTCTGTAACTAATAAATAT
TTACAAGATGTACAAGAATATAAAAATATTTTAGGTGGTAATATTTATTTTGATAAATCACAAAATGGTTATTATAAATG
ATCCATTCAATCAAAAGATATAGTATTAAATTTTATTAATGATTATATTAAAATAAATCCATCAAGAACACTAAAAATAA
ATAAATTATATTTAAGTAAAGAATTTTATAATTTAAAAGAATTAAAAGCTTATAATAAATCTTCTGATTCAATACAATAT
AAAGCATGATTAAATTTTGAAAATAAATGAAAAAATAAATAAATTATTTAATAAAGATATAGTCCAAATTATATATATAT
AATATATATATATATAACAAGCACCCTGAAGTATATATTTTAATTATTCCTGGATTTGGTATTATTTCACATGTAGTATC
AACATATTCTAAAAAACCTGTATTTGGTGAAATTTCAATGGTATATGCTATGGCTTCAATTGGATTATTAGGATTCTTAG
TATGATCACATCATATGTATATTGTAGGATTAGATGCAGATCTTAGAGCATATTTCCTATCTGCACTAATGATTATTGCA
ATTCCAACAGGAATTAAAATTTTCTCATGATTAATAAATCCCTTTAGCAAGGATAAAAATAAAAATAAAAATAAAAAGTT
GATCAGAAATTATCAAAAAATAAATAATAATAATATAATAAAAACATATTTAAATAATAATAATATAATTATAATAAATA
TATATAAAGGTAATTTATATGATATTTATCCAAGATCAAATAGAAATTATATTCAACCAAATAATATTAATAAAGAATTA
GTAGTATATGGTTATAATTTAGAATCTTGTGTTGGTATACCTCTATATACTAATATTGTAAAACATATAGTAGGTATTCC
TAATAATATTTTATATATTATAACAGGTATTTTATTAACAGATGGTTGAATTGATTATCTATCTAAAAAAGATTTAGATA
AAAAAACAATTATAGAAATTAATTGTAGATTTAGATTAAAACAATCAATAATTCATAGTGAATATTTAATATATGTATTT
ATATTATTATCACATTATTGTATAAGTTATCCTAAAATAAAAATTGCTAAAGTTAAAGGTAAATCATATAATCAATTAGA
ATTTTATACTAGATCATTACCATGTTTTACTATTTTAAGATATATATTTTATAATGGTAGAGTAAAAATTGTACCTAATA
ATTTATATGATTTATTAAATTATGAATCTTTAGCTCATATAATTATATGTGATGGTTCATTTGTAAAAGGTGGAGGTTTA
TATTTAAATTTACAATCTTTTCTAACTAAAGAATTAATTTTTATTATAAATATTTTAAAAATTAAATTTAATTTAAATTG
TCTATTACATAAATCTAGAAATAAATATCTTATTTATATAAGAGTAGAATCTGTTAAAAGATTATTTCCTATAATTTATA
AATATATTTTACCTTCTATAAGATATAAATTTGATATTATATTATGACAAAAAAAATATAATATGATTAATTAATTAATT
AATTAATTAATTTATTTATTATTTACTTTTTTGATATATATAGAGGCAAACTCGAGGAAAACCATATAATTAGAATAAGT
AATAATTATATGACAACCGTCGAACTAAATCATATTCAAGAAATTAATATGTAAAAGCGTAGAGATTAGACGCCTCTGGT
TATCTAAGTAATATATATATATATATTATATGATAACATAAGGTATAATCCAATGAGATCAGTAATGATTTTAAAACAAT
AATTTTGTTTTAAGTATTAATAATAATATTAATATTCGACCTCTTAATTGAGGATATTATAATCATAATTTTTTATATTA
TAATATAAAATTTAACTAGCTAGATAATATTATATAAAAAAAAAAAATAATATTATATAAATTAATTAAAATAATTTTTA
TTAATTGAAACTGAAATGTTTTAAAGTTAAATAAAAGAGCTCTAATCCATGGTGGTTCAATTAGATTAGCACTACCTATG
TTATATGCAATTGCATTCTTATTCTTATTCACAATGGGTGGTTTAACTGGTGTTGCCTTAGCTAACGCCTCATTAGATGT
AGCATTCCACGATATTAATTTAATAAGTGTCGTGCTTAAAATTCACTAAAATAATATATAATAAATTATAATAAATATAT
AAAAAAAATAAAAAAAATAAAAAAAAATTAATATCTTATGATTAATTTTATATAAATAAAAATTTATTAAATATTATTGG
TTATATATATATATATATTAATAATAAAAAAATATATATATATATATAGCTAACGGGGAAACTCTTATAATTATTATTTA
TATAATAAATAAGACAATCCCGTGATAACTTTAATATATATATATTATATATTAAAGTATTGTAGAGACTAAACGTGAAT
GATTTTAATATTATTTAAATATTAAAATTAAGAGATAGTCCAATCTTATATGTAAATATAAGTTAATACCAAAAAAAAAA
TAATATTATTTTGACTTATTATATATTAATATTATTAATAATAATTTTAACTAATAATAAAGTTTTTATAGAAACTTTAT
ATTATTATTTAATATTTAATTTTCAATTAATATCTCCTTTTGGGGTTCCGGTCCCTGGTCCGGCCCCCGAAACTAAAGAT
ATTAAGAATTTATATGAATCAATTATAAATAATTATATTAATATTTTAAATAAATATCTTATTAATATTAATAAAGATAA
TATTAATAAATTAAAATTTTTAGATAATTATACTGAAGAAGAAAAAGGTTATTATTTATCTGGATTATTTGAAGGAGATG
GTAATATTTATACTAGATGTTTTTCAATTACTTTTTCTTTAGAAGATGTTTTATTAGCTAATTATTTATGTCTTTATTTT
AAAATTGGTCATATTACAGCTAAATATAATTTTAATAAAGAATTAACAGCTGTTAAATGAAATATTATAAAAAAAAAAGA
ACAAGAAGTATTTATAAATTATATTAATGGTAAATTATTAACATATAAAAGATATGATCAATATTTTAAATATAATTTTA
ATAATCGTTTAAATATTAAATTATTAAAACCTAAAGAATTTGATTTACTATTAAATCCTTGATTAACAGGTTTTAATGAT
GCTGATGGTTATTTTTATCTAGGTTTTCAAAAACATAAAAATAGTCAATGATTAAAATTTCATTTAGAATTATCACAAAA
AGATAGTTATATTTTAGTCCGGCCCGCCCCCGCGGGGCGGACCCCAAAGGAGATATTATTAAAAAATATTTTAAACTTGG
TGGTATTTTAAAAAGAGATTATAAATCTGGTGCTACAGCTTATATTTATAAAGCTCAATCATCAAAAGCTATAAAACCTT
TTATTGAATATTTTAATAATTATCAACCATTAAGTCTTAGAAGATATAAACAATATTTATTATTAAATATTGCTTACTTA
TTAAAATTAAATAAATTACATATATTACTTAATTCTTTATTAATATTAAAAGAATTAATATTATTACAAAGTGTTAAAAA
TATATCTTTAGAAATAAAAAATGAATTAAATAATAGAGTTAAAATTATTATTAATAAACTTCATTATAACAATATCGAAT
AATGATAATATTAAAGAGTAAAATTCTTAAAGTGTTAATTAAATAATATTCTTTTTTTTTTATGACTTACTACGTGGTGG
GACATTTTCGTGCGGTCTGAAAGTTATCATAAATAATATTTACCATATAATAATGGATAAATTATATTTTTATCAATATA
AGTCTAATTACAAGTGTATTAAAATGGTAACATAAATATGCTAAGCTGTAATGACAAAAGTATCCATATTCTTGACAGTT
ATATTATAAAAAAAGATGAAGGAACTTTGACTGATCTAATATGCTCAACGAAAGTGAATCAAATGTTATAAAATTACTTA
CACCACTAATTGAAAACCTGTCTGATATTCAATTATTATTTATTATTATATAATTATATAATAATAAATAAAATGGTTGA
TGTTATGTATTGGAAATGAGCATACGATAAATCATATAACCATTAGTAATATAATTTGAGAGCTAAGTTAGATATTTACG
TATTTATGATAAAACAGAATAAACCCTATAAATTATTATTATTAATAATAAAAAATAATAATAATACCAATATATATATT
ATTTAATTTATTATTATTATATTAATAAAATTTAATATATATTATAAATAATTATTGGATTAAGAAATATAATATTTTAT
AGAAATTTTCTTTATATTTAGAGGGTAAAAGATTGTATAAAAAGCTAATGCCATATTGTAATGATATGGATAAGAATTAT
TATTCTAAAGATGAAAATCTGCTAACTTATACTATAGGTGATATGCCTATCTTTATTTATATATATATTATTATTATTAA
TAATAAAAAAAAAAATTAAAAAAAAGATAGGAGGTTTATATATAACTGATAAATATTTATTATATTATTTTTTTTTATAA
TAAATATTAAAAGATATTGCGTGAGCCGTATGCGATGAAAGTCGCACGTACGGTTCTTACCGGGGGAAAACTTGTAAAGG
TCTACCTATCGGGATACTATGTATTATCAATGGGTGCTATTTTCTCTTTATTTGCAGGATACTATTATTGAAGTCCTCAA
ATTTTAGGTTTAAACTATAATGAAAAATTAGCTCAAATTCAATTCTGATTAATTTTCATTGGGGCTAATGTTATTTTCTT
CCCAATGCATTTTTTAGGTATTAATGGTATGCCTAGAAGAATTCCTGATTATCCTGATGCTTTCGCAGGATGAAATTATG
TCGCTTCTATTGGTTCATTCATTGCACTATTATCATTATTCTTATTTATCTATATTTTATATGATCAATTAGTTAATGGA
TTAAACAATAAAGTTAATAATAAATCAGTTATTTATAATAAAGCACCTGATTTTGTAGAATCTAATCTTATCTTTAATTT
AAATACAGTTAAATCTTCATCTATCGAATTCTTATTAACTTCTCCACCAGCTGTACACTCATTTAATACACCAGCTGTAC
AATCTTAAGTTATAAAATTTAATTATTTACTTAATAATTAAAAAGTAAATATTATATCTAAACTTAATAATATAATAATA
ATATTCTTATAAAAATATATAAAAAAAAATATATAAAATTTATTAAAATATCTCCTTTCGGGAACTATAATATATTTATA
TAAATAAATACTAATATAATCCTATTATATATATATATATATAAAATAATATATATATATAATTAATATAAATAATATTT
ATAATAATTTTTTAATAATATATATAATTTAATATATTAATGAATATTATATAATTATTAAATATATTATAATATTATTA
TTATTTTATAATAAAAATATTTTTAATACTAATTATTATTTATTATTTATAAATATATAAATAGTATGTTTAATATTATT
AATACTAAAAAAAATATAATTATAATTAGGATCTAACAATACATTTATCTGATTAATATTAATATTAATATTAATATTTA
TATTAATAAACGGATTAAATTAATTGTATCCAATTTAATTAAATTATAGATATATTATTTATAATATTAATATATTGTTT
TATTAAAAAGGTAAAAATAGTTTTTATTTTATATATAAATATAGGATATAAATAAATATATTATAGTGAACCCCGAAAGG
AGAATATATTAAGAATATATTTATATTTTACATATAATTATTTATAATATAAATATCTCCGCAAAGCCGGATTAATGTAA
TTATTTAATAATTTTATTTAATAATTTATTAAAATAAATATTTACATTTGATAATATTTATATTATGTCAGTTATTTTAT
ATTAATGTTTAATCTATTATAATATTTTTTTTTATAAATATATTATTTATTTATATTAATTATATATATATATTATTTTT
ATAATATATATATATTTTTATTAAATATTTATTAAATATTTATTAAATTATTATAATGTTGTTATTAATCTTATTAAAAA
ATATATATAAAAATGCCACAATTAGTTCCATTTTATTTTATGAATCAATTAACATATGGTTTCTTATTAATGATTCTATT
ATTAATTTTATTCTCACAATTCTTTTTACCTATGATCTTAAGATTATATGTATCTAGATTATTTATTTCTAAATTATAAT
ATATATTATTAATTTATTTATTCATATAAATATTATTATTATATATAAATATTAATAATATTTATACTTATTTAATAATA
ATAAAATAAAAAATAATTATAATTTAATATATTTAATATATTTCCTTACGGACTATATATTTATATATATATATTAAATA
CAATTTAATTTAATTTAATTATGTTATTTATTAAATAAAGTTATATTATGATATAATAACAATATTATATATTATTATAT
AATTATAATATATTTTAATATAATTATCAAAAGAAATAATAAAAAAATATTAATAAGAATATAATTTAATAATTATTAAA
AAAAAATTCTTATAGTCCGGCCCGCCCCCCCCGCGGGGCGGACCCCAAAGGAGGAGTAATAAAAATTATTAAATACAAAT
ATTATATATATATAATTCATTATATATATATATATATAATAATTAATCTTATTTTTTTATATATTTATTTATATATCTAT
TTATATTTTATATATATTTATTTATATATCTAAGGGGTTCGGTCCCTCCCCCCGTAAGTATAATATACGGGGGTGGGTCC
CTCACTATTTATATTTTTATTTTATATATTTTATATATTTATAAATAAAGTATAATAAGATATAATTATGATTAATTATT
TATAAGTTATAGTTTTATAAATTTATAATTATT
