# Supplementary material for: Spontaneous whole-genome duplication restores fertility in interspecific hybrids
Source: Nat Commun. 2019 Sep 11;10:4126. doi: 10.1038/s41467-019-12041-8 (PMC6739354; doi:10.1038/s41467-019-12041-8)
Supplement: Supplementary file 6 — Supplementary Data 2 [file 41467_2019_12041_MOESM6_ESM.zip › YPS138.mt.genome.fa]

>chrMT
ATGTTTAATTTATTAAATACATATATTACATCACCATTAGATCAATTTGAGATTAGACTATTATTTGGTTTACAATCATC
ATTTATTGATTTAAGTTGTTTAAATTTAACAACATTTTCATTATATACTATTATTGTATTATTAGTTATTACAAGTTTAT
ATCTATTAACTAATAATAATAATAAAATTATTGGTTCAAGATGATTAATTTCACAAGAGGCTATTTATGATACTATTATA
AATATGCTTAAAGGTCAAATTGGAGGTAAAAATTGAGGTTTATATTTTCCTATGATCTTTACATTATTTATGTTTATTTT
TATTGCTAATTTAATTAGTATGATTCCATACTCATTTGCATTATCAGCTCATTTAGTATTTATTATCTCTTTAAGTATTG
TTATTTGATTAGGTAATACTATTTTAGGTTTATATAAACATGGTTGAGTATTCTTTTCATTATTCGTACCTGCTGGTACA
CCATTACCATTAGTACCTTTATTAGTTATTATTGAAACTTTATCTTATATTGCTAGAGCTATTTCATTAGGTTTAAGATT
AGGTTCTAATATCTTAGCTGGTCATTTATTAATGGTTATTTTAGGTGGTTTACTATTTAATTTTATGTTAATTAATTTAT
TTACTTTCGTATTCGGTTTTGTACCTTTAGCTATAATCTTAGCTATTATAATGTTAGAATTCGCTATTGGTATCATTCAG
GGTTATGTCTGAGCTATTTTAACAGCATCATATTTAAAAGATGCAGTATACTTACATTAAATTATAAAATAAAAATATTA
ATATAAATAATTTATATATGAAATATTAAACTTATAATAAATCCAATATATACCTATCCATACCCCCTTTTTAATAATAT
TCTTTTATTTAATATATTTAATATATTTAATAATTTTTATTATACTTTTTTATTTATATTATATGATTAATACAATATAT
TATTAATCTTACTTACTTTTTTATTATTATTTAATCTTTATTTATCCTTCGGGATTCCCATAAGACGGGAACTAAAATTT
ATATTATATATAAATTATTAAAATAAATATAAAATTACTTAGTTATTATTAATATTATATATAATATATATATATATTCT
TAAAATAATATAAAAAAAAAGAAAGTACTTAATTAATATTATTATAAATAATATTTATTAAAAATAATATAACATAATTT
ATATAAAAAAAAATCATTATTATATCTATATGATATTTTTTTATGATTTATATATCAACTTCAAAACTAATATATTTATT
ATATTATAATCTTATTTTTATAATATAAATAATATTCATATTTATTTTTATATACAAATAAATACATTTATTTATAATAA
TTAAAAAGAATAAATATTTTATTATAATAGTTATACCATATTTATTACCCATTATAATAAAATATATAACAATTATAATA
TATAATTATATTTTTTATATAATTATATTAATTTCTTAAAAAATACTTATAGATTCCTATATTAACTTAAAAACTATTAA
TATAATTAATATACTTTTTATTATCTTTTATTTTATAAAAATTTTATTATTATTAAATATTTATAATGTTATATTTTTTT
ATTTATTAAATATATAAGTAATAGGGGGAGGGGGTGGGTGATAATAACCAGAATATTCAATATATATAGAGCATACATTA
GATAAAATTTTATAATATAATCAATAAATAATAATTATAAAATAATTAATTATATAATATAAATAATGTATTAACAATAT
AATAAATAATATAATATAAATATAAACTTAAAAAAAAATAATAAATTTAATAAGATAATAAATATAAACAAGAAGATATC
CGGGTCCCATAATAAATTATTATTGAAAATAATAATTGGGACCCCCATCTAGAATATAAATATTAATTAATAATATATTA
TATATAAATATAATAAATTATTTGTATATAAAATATATATAATTTATATATAAATATTAAAATATTATATAAATAAATAG
TTATAATAAAAAATTATATAATATAAATAATGTATTAACAATATAATAAAATTACCGTGGGTATCAACCCCATTGTGTTA
ATCACCGATTTTATTTTATTTTATGAGAGAAATAATTTTAATTATCATAAATAAGTTCAATTAATAAGATAATAAATAAA
AATAATAAGATATCCGGGTCCCATAATAAATTATTATATAAAATAATAATTGGGACCCCTACATATAATATAAATAATAA
TTAATAATTTAATATATATATAAATAATTATATATATATATATTATAAATAATAATAATAATAAATATTTTTTTATTAAT
AATAATTATAAATATTTTATTAATATAAATTTTATAATTATTTTATTAAAATTATATATATTTTTCATAATAATTTTATT
TTTTCCTGTAGGATAAAACCAACCCGGTTATTAACGGGGTTGTAATGTAATGCGTCCACGGAGGTTATATAAATTTCTAA
TGTTTATATAAATAATAAATAATATTCATTAGATGTATTATTATATGTAATATAATACAGATAATGTTACCCTCCTTCGG
GGTCCCCGCTGGAGACGGGAGACTATTGTATATAATTATTAATAAATATACTTATCTATTTATTAATAAAATATCTACGT
AATACAATCTCGTTATATTAATCACCGAATTGATTCCCTGGTAAGGGGATAAATATTAATATTTCATTAATAATTATAAT
TCTAATTATAATTATAATTATATTTTTTTATAATAATATAATAAGTATTTTATATATAATATAAAAATAATATATAAATA
ATAAATATTTTATATAATAATAATAATATATTAATATAATATTATTATTAATGAATATCTATTATTATTAAAATAGATAT
GAACATCATATTATATTTAATATTTATAAATATAATCCTAAATATAATAATAATTATTATATATTTAATATAATAATTTT
ATAAAAGTTTATAAATATATAATCTATTTTTATATCTTCTACAATAAGATTATAAATATAAATTTAGTAATAATATTACT
TTCAATTAACTATATAATATAATGTAATATGGATAAACATTATCTGTTGTTCATGGGCAATGTTAATCCTCCTTCGGTGT
CCCCACCTCCATCGGGGACTATTATATATAATACTTAATAAATATACTTACATCTTTATATATATATATAAAATACCCAT
GCAATTAATTCAACCCCATTGTGTTGTGTTATTAATAAGATATTCCATGAAGAAATATACTTATTTATTATATTAATTTA
TAAAATATAATTTTAATATAATTTATATATTTATATTAATTTAAATAAAATTATATATTATAATATAGTCTGTTATACTA
GAATGGGATAGGTACCGTAGGAGATATTAATTTTTTAATTAAGATTTATTATTAATAATAATAATAATATATATATATAT
AAAATATATAAATATATATAAAAAGTATAAAAAGTATTTTTAATAATAATATATTAATAAATAAGTAGATATTTATATCT
TATTAGTAAATCTTTAATGAAAGGAGTCCCGCCCATTAGTAGGAGATCCCGGAGGAGTAATTATAATTTATTTCATAATA
AAATAATTAAGATTATATTTATATATATAAATATAAATATAAATAAATATTAAATAATAATAATAATATATTATATTATA
ATAATAATCTATTAATATAATTTCATTATTAATGAATACTTATTAATTATTATTATTAGATATGAATCTCATATTATAAT
TATAATTAAAAATATTAAGATAAAATATATAAATTAATTATAACTTTAAATAAAATAATAATTATTATATATAATAATAT
ATTTAATAAAAGTTTATAAATATATAATTTATTTATTTATTTTCATGGATAAATAAATAAAATAATAATAATATTACTTT
CAATTAACTATATAATATGGGTTAAACATTATCTATTATTCACTGACAATGTTTAATTCTCCTTAAAGGGTCCCTTTGGA
GGTGGGGACTATTATATATAATTATTAATAAAATAAATATAAAAATAATAATATTATGATTAATGAAGAGTTTGAAATTT
TATTATTCATATCAATGCTTAATTTTTATTTTAATTATTAAAAAAAAATTCTTTTAATTTGTAATATATATAAATAAATA
TATAATTTATATTTTAAATAATTAATATATTATATATATATATATAAATATATATAATTTACTTTTTTATTGATATTTAT
TTTAATATTTTTTTTATCTATAAAAATTATATTTATTTAATTATATGTTTTTATTTATATTAATAAATAATATAATATAA
TATAAAAAGGGGGTATATAAATAATATGAATAAAGTATAAATATATTAAATATATCATAAATTTAATAAATATTATAATA
ATTTATAATGATAAGATATCTGGGGTCCATAAATAATAATTATTTTCAATAATAATAGGGACCCCCACTCATCTATTATA
TATATATAAATATATAAATTATACCTCCTTTCATAAGGGATTCCCTTTATTGTTATTATGGGGATCCGGTACTCCTCACC
TGAGGATGAACACTTTATTTTATTTTATTTAATTTAATAAAGGTGTTTATTATAAATATAAATAAATAATATATATATAT
ATATATAATTATAATAAAAATAATAATATAATATATAACAAAAAATAACTTATTAAATATAATATAAAAATAAAATATAA
TTTATAATAATAAATATAATTGTTTATATATATTAATATTTAATATATAAGATTTATATAACCCCTCCTCCGTGGGTGCA
ATTCAATCCGGTTGTTTACCGGTTTTATTCCTACGAGGGGAAAATATTATTTATCTTTATAAAATAATATTATAATAATT
TTATTAAGAAATAATTATAATTATTTTTCTTTGTTATTTTATTAGAAATTAATATTACATTAACCGATGAATAATATAAC
ATTAATATAACATTAATATAACATTAATATAACATTAATATAACATTAATATAACATTAATATAACATTATGGGGTTGGC
GCCCTAATTTAATTAAATTAAATTAATTGTGTGGATAAGATTTATAATAATAATTATAATAATTTAATTAATAATAATAT
AAAAAAGAATATAATTTATAATAGATTTATATATATATATATATATATATTAAATAAAATATTTACTTACTTTTTTTTTA
TTAATATTAAATATTAAATATAAAGGTATTTTTATTTATAAAAAAGTATATATATATAATAATTATAATTAAATAATTAT
TTAAATAATTACCCCCCCCCCGTGGGACCAACCCAGTGAACAGCAGGGTTGGCGCCCGCGGGGGTTATAAAAAGGTTTAA
AAAGGGTATATAAAAAATTATTATAAGTATATATATATATATAATTATATATAATAATCTATTTATATATATTGGTCTTA
ATATAATTATAAGATATATTATATAAGTAATATATAAAAAATAATATTATAAATATATATATAGATATAAAAATAAGAAT
AAAATAATTATAATTTAATTTATATATTAATAATAATAAGATAAATATATAAATTATAACTCATTTATTAGGGGGTTACT
TTATTGTGGAGATCGAAACTCTTTCCCCCCTTAAACTTTATATCTTTATTTTAATAAAATAAAGGTGTTTATTATAAATA
TAAATATAAATATAAATATAAATAAAAATAAATATATATATATATAAAAAATATTTAAATAGTTTTAATATATTAATAAA
TAGTAATTATAGTTTTAATAAGATTAATAAATGGTAATTATAATTTTATATAGAATAATATATATATATATATATATCTA
AAAAATAATTATAATTATTATATAATTATATATATTATTAATAAATATAGACCTTATCGTCTAATGGTTACGACATCACC
TCTTCATGTTGATAATATCGGTTCGATTCCGATTAAGGTTATTCATAATAATAAATATTAGTAAAAAGTATATATTTATA
TATATCATATAAATACATTTTAATTATTTAATTGTATTTTTATTTATAAATATATATATATTCATAATAATAATAATAAA
TACCGATTATTATTATACTATAATAAAATATATTATATATTTTTTTTATTATAATATTTTAAATAAATATTATAATAAGT
TATATAATTACCATAATAATGGAGTAAATAATATTTATGTATAATAATAATAATAATTATTGTTATTAATTAATTCTATA
ATTATTATATATTTTTATAATAATATATAATATATAATAATATAATTTATATTATCTTTTATTATTTTTTTTTTATAATA
TTATTTTAAATAATAATACAATAAGATTTAATTAATAATGATTTTATAATTATAATGAACATCTTAATAAAGGTGTGAAT
TCCAGGGGGGAGATACCCCCAATAGGAATAATATAATTTTATAGAATATAAATTAATAATAATATAAATAACATATTAAC
AATATATTTTGTTAATATAATAATAATAATAATAACAATTATAATAAATTGTATAAAAATTATTAATATTATATTTATAT
AATATAATATAATATTAATATTAATATAAACCTTTCATAATATTAATTATATTAAATAATAATAATATCATTAATATTAA
TATAATCATTAATATTATTATTTTATTTTCTTAATAAATATTAATATATAAATAAGTATTCTATATTTAAATATATAATA
TATTATATTATTAATTTTATTAATAATATAATAGTCCCCGATTCTATCTAGTAGGGGGTGAAGGATAAATTAATAATTTT
TAATATTTATATAAATAATGATAATAATATAAATTTAATCCATTAATTTATAGATTAAATTAGATTATATAATGAAAGAA
TGAGAAATACTATTAATAAATTATAATTTAAATATAATAAAAATATCCATAAAAAAAAATGGTTTATAATTTTATTTTTT
ATTTCTCATATTATAATATAATTATATATATAATTATAAGTATATATATATATAATAAGTATTAATTAATAATATATATT
TATATATTGTTAATTAATATATATAATATTAAGTAAATAAATTTATCTTACAATTAATAAAATAAAATAAGTCTTCGTCT
TTAATGGGGCGATGAAAGAGAAATTAATTTAATTTTTATTTATTTATTAAATATTTTATAAATAAAAAAGGTAAAGTATG
GCATTTAGAAAATCAAATGTATATTTAAGTTTAGTGAATAGTTATGTTATTGATTCACCACAACCATCATCAATTAATTA
TTGATGAAATATGGGTTCATTATTAGGATTATGTTTAGTTATTCAAATTTTAACTGGTATTTTTATAGCAATGCATTATT
CATCTAATATTGAATTAGCTTTTTCATCTGTTGAACATATTATAAGAGATACACATAATGGTTATATTTTAAGATATTTA
CATGCAAATGGTGCATCATTCTTTTTTATGGTAATGTTTATGCATATGGCTAAAGGTTTATATTATGGTTCATATAGATC
ACCAAGAGTACTATTATGAAATGTAGGTGTAATTATTTTCATTTTAACTATTGCTACAGCTTTTTTAGGTTAAATAACAA
CAATAGCCTAAAATCATATAATTGATTAATATTATATGATAATCTATAAAAATATATAATATAATAGATAACTGTTATTA
GGAATATTATATTAAAATATAGGTGATATTAGTGAAAACGATCAAAGATCAATACAATTGAGATCGTCGGTTAAATAAAG
AGTCGCGACAGACTGGTTCACTGATAGATATCTGAAATGATGTTTAATGCACAGTCGATAAATGTATTTAAACAAAATTT
TGAATATTATATTTAATAAAATAATTATAAATAATATATTAAAAAAATCATTAAAACAATATAAAATAAAAAATAAAATA
CTAAAAAACAATATAAAGGAATTAAATATTAAAGAAATAATAATAATATATAATAAAAAATATTCTCCTTCAATTAATCA
GACTAATAATAAAGAAATTCTAAATTTTCTATTATCTTCAGATAAAAATAATAAAGATAATAAAATATTAGATGTTAAAT
TATTATTAAAAATACATAATGTACAACCTATTAAATATTGAATTAATTTAAAAGATAATAATCTAAAAAAAGAAATTAAG
GATTATTTATATAAAAAACAAGGTATTTATTATATTGGTAATATAATAACTAATGAATTTTATATTGGCTCTGCTGGTTT
TAATAACTTATATAAAAGATTTCTTAGACATTTATATACTTTAGAAGGAAATACTTCAATTGCTAAAGATGTAAAAATAT
ATGGTTTAAATACTTTTGTATATGCTATATTAGAAATTAATGATAATTTAGATTTAGATAGAAATTATTGATTTAATATT
GAACAAATCTATTTATATAATAAATTACCTACATATAATAATGATAATTTAAAAGCAGTATTTCTTAATAAATTAATAAA
ATTGAATGAAGTAGAAAATAAAATAAAATTTATAGAAAATAATGATATTTTTGGTATCTATATATATAATTATTTAACTA
TTAATAGAAATATATTTAATATAATATATAATAAATATAATAATGTATATTATAATATATTAAATAATGATAAAATTAAT
AAAAGATGATCTAAAGAAGGTATAATAAGAATTTTAAAGAGAATAAGTTTATCTTTAGGTTTATATAATATAAATAATGA
ATTAATTTGTAGTTTTGAATCTAGAAAAGTAGCAGCTCATTTATTAGGTTGTACAGATAGAACTATTATTAGAGCTATTA
AAGGTTCAGGTTATATATATATTCCTAATCAATTTATACCTTATTTAAAAGATCATTTTGATATAAATAGTAAACCTATC
ATTAATAATTTAAAAACTTTAGATTTAGAATATATTTCCTATAGAAATAAAATTCATATAATTAAAGCTACTAGATATAA
TTTAGTTAATACTACTAAAGTATTTATTAAAGATAATATTCAAAAGTAGTTGTATTGTTGTGTTTATGGACAGAGTGCGA
TAAGTCAAGTGTATTATTATAATATCAAACCATAATATATTAACTATTATTATGAAATGATTATATTAGTACATAATATA
TACTTAATTAAACATGCATTATTAGTAATGATTTTGTATGAAGCTTTAATATAATAAGTAAGATTCATAAGGATAGCGAA
AGTCAATTTAACATTTTAAAATATCATTAATAAACATATAATTTATAAGGAGTAAGTTATCTAATTCTGTCTAAGATACA
TGTACATACGTTAATACTTATTGGTATAAAGTTAAAATCCTAAGTGAAATCTATGAAAGTATAATAATACAAACTTAATA
AGCCCAATTATTTCCATATATAAAATATATATATAATAATAATAAATATATGGTAGTTATATATAATATTATTAATTAAT
AATAATAATAGAAATTATAATATATAATAAGTGGGTAAAAGACTATTAAAAAAGCGAATGATTATATGTAATGTATAATA
TAGATCTCATTATAATATTTTTATTTTATTATAATGTTAATGATTAATGTGAAAGCATGCTAACTTTAATATAGGATGAT
TTATATTTAAATAAATCGTTTGAGCTGTATGCCATGAAAGTGGCACGTACAGTTCTGAGTGGGGGAAAATCTGTAAAGAT
CTACCTATCACAATTGTCACATTGAGGTAATATAAATATCGCCTCAAATATATTTTATATAATAATTATAATTTATATAA
TTTTATTAATAATTATATATAATAAATATATTATTAATATAAAAATAACAAAAAAAAAAGAAATGAATAATTATATTGGA
CCATTAAATATAGATATTATATCTATTATTTATGGATCAATATTAGGAGATAGTCATGCTGAAAAATTAAAAGGTGGAAC
AAGAATTCTATTTCAACAAGAAAATATTCATAATGATTATTTATATTATTTACATAGTTTATTAGCTAATTTAGGTTATT
GTAATACTAATTTACCTCTTATTAAAACAAAATTAAGTAAAAATGGTAAAATTATACAAATTTTAAGATTTGGAACTTGA
ACATATAATTCTTTTAATTATATCTTTAAAGAATGATATATTCTTAAAAAATCTAATAAAGGTTATATTAAAATTATACC
TAAATCATTAGAACTTTATTTAACACCATTAGCTTTAGCTATTTGAATTATAGATGATGGTTGTAAATTAAATAAAGGTT
TAAAATTTTATATTAATTATTTTAAATATGAAGAAGTATTATTTTTAACAGAATTATTATATAAAAAATATAATATTAAA
GCTACTATTCAAAAAAGTAATATAAATAATACACAATATATTATTTATGTATGAACTGAATCAATACCATCTTTAGCTAA
AATTGTTTCACCATATATTATTCCAAGTATAAAATATAAATTTGGTAATTATTTATTATAAAATATATAGTATTATAATT
TTTATTATAATGCAATATTATTGAAAACTGTCAAAATTATATTATTAAGTAACAAGACAGTGGGTTATATATATATATAT
ATATATATGATCCCAACAGAATACACCAATAATAGATATTATTAATAATAATATTTAATGTTTATTCGAAGAAAATTTAT
AATTAATTAATTAATTAATTATAACACAAGGTTTAATAATTTTATATATAACATATAACTATTTCTAATAGATATTATTA
AATACAGGGTATTATTTATATTAATAAATCAATAATTAATTTATTGATATTATTATTAAAAAATAATAATAATTTATAAA
TAATATTATTTTCTTGGCACTAGTTATTACTAATTTATTTTCAGCAATTCCATTTGTAGGTAATGATATTGTATCTTGAT
TATGAGGTGGATTCTCAGTATCTAATCCTCTAATCCAGAGATTTTTTGCATTACATTATTTAGTACCTTTTATTATTGCA
GCAATGGTTATTATGCATTTAATGGCATTACATATTCATGGTTCATCTAATCCATTAGGTATTACAGGTAATTTAGATAG
AATTCCAATGCATTCATATTTTATTTTTAAAGATTTAGTAACTGTATTCTTATTTATGTTAATTTTAGCATTATTTGTAT
TCTATTCACCTAATACTTTAGGTCATCCTGATAATTATATTCCTGGTAATCCTTTAGTAACACCAGCATCTATTGTACCT
GAATGATACTTATTACCATTCTATGCTATTTTAAGATCTATTCCTGATAAATTATTAGGTGTTATTCTAATGTTTGCAGC
TATTTTAGTATTATTAGTTTTACCATTTACTGATAGAAGTGTAGTAAGAGGTAATACTTTTAAAGTATTATCTAAATTCT
TCTTCTTTATCTTTGTATTCAATTTCGTATTATTAGGACAAATTGGAGCATGTCATGTTGAAGTACCTTATGTCTTAATG
GGACAAATCGCTACATTTATCTACTTCGCTTATTTCTTAATTATTGTACCTGTTATCTCTACTATTGAAAATGTTTTATT
CTATATTGGTAGAGTTAATAAATAATTAAATAATATATATTATTATTTAATATATGGAAATAATATAAATTAATATATAG
TACCTAATTATATAATGAAAATATTGATAAAGATACATATATAAAATAAATTATTATTAATAAATAAATTTATTTATTAA
ATAATAATACTTTAATAATATTCTTTTAATAATAATATATATATCATATCATTTATAAAATAAATAAAAAAATATGAAAT
ATAAAATAAAATCACCACAGACGTAATTCAACCCTGTTGTGTTATTAACCGGATTGATGCCCATGAAGGAAATAAATTAT
AAAAATAATTATAAATTTTTATAAAATATCTATTATTTATTCAATTCTATAATACATAAAATAATATTTATTCTTATAAA
AATAAATTAATTAATTAATTAATAATGAAATAATATATTTATTAAATTAAATTAATATAAATCAATTAATAATATAATAT
AATATAATAGAATATAATATAATATAACTAAATTGAATTATAACCTACCCATTACCCTCTCCCACTATTTTATCATATAA
TAATAAAATATATATTATTATTTAATATATTATAGTTTCGGGGCCCGGCCACGGGAGCCGGAACCCCGCAAGGAGATTTA
TTTATTAATTATTATTATCATTATTATTCTTTATTTAATATTTTTTTTTATTTATTACAAATATAAAAGTATTCATTAAA
TATAAAATTAAATATAAAGTTCTTTATATATATTAATGATTATCACTATTGATAATAAATAAATTACTTTAAAATTTATT
ATCATAAATGCATAAACTATTAATAATTAATTTTTAATTTATAATTATTAATTATTTATATATATATATATATATATATT
TTATTAATATCTAATAAATATTTTAATTAATTGTAATTAATTAATATTATAATAATTATTTATATATATATATTTATTTA
TTTATTATAAATAATAAATAATAATATCATAGATATATTATATATATTATTAATTTATTAATAAACACCTTAATTTAATA
AAGATGTAAATTTTATCGATAGTAGTATTAATAAATATTTTATTATAATAAGTTTAAATAAGTTATGATTTTTGATAAGT
ATTGTTATATTTTATATTTACCAAATATATAAGTAATAGGGGGAGGGGGTGGGTGATAATAACCAAACTATTAAATATAT
ATAGAGCATACATTAGTTAATATTTAATAATATAACTAATATATAATAATTATAATATAATTAATTATATAATATAAATA
AAGGTATTAACAATATAATAAATTGAATAAAATAAAATATAATATTAAATAAAAACTAAATAAAGAATATAATAAATGAT
AAACAAGAAGATATCCGGGTCCCATAATAAATTATTATTGAAAATAATAATTGGGACCCCCACATTAAATTTAAATAATA
ATTAATAATATATTATATATATTAATATATAATAATATTATTAAAATATAAATTATATTATAAAAATAAAATATATATAT
ATATTTTTAATAAATATTAATATATAATAAATTATGAAAAAATATTTATTTCATAAAAAAAAATAAAGTTTCCTTATGGA
TAAATAAAAGATAAATAAGGAATAAATTCCATGAGAAGTATATAATTATGATAATGATTATATTTTTATTTATAATAATA
ATAATAAATCATAATATTAATTCTTTTATATTTTATAAATTATCATTATTTATATATTTATATATATATAATATAATATA
AACATTTAAAAATTATATTCTTTTTATAATTTTTAATAATAAAATAATATGTATTAATTAAATATTATAATTTCCTACTC
TTATCAAAATTATTCCCTTTTTATAAACTATTAAATTTTATATAAATATAAATATAATATATGGTAAATTTATTTACAAT
AAAATATATTATATATTTAATATTTTTATTATTATTACCTTTTTTATTATATTTTAATATATAATAAATAAAGATAATTA
TATTTAACCCCCGTGGGACCAACCAACCCGGTGAACAACACAACGGGGTTGAATTGCGCCCACGGGGGATTTATTTATTA
TAATAATATTTCATATTATAAATTATTATTACTTTTTTTTTGGTATTTATATTTTAATAAATATAAATATAAGGTATTCA
TTAAATTATTTATATAATTTAAATAATAATATTAGTATATAAATATTTATATAAGTAATATATATATAGTTTATGATATT
TATATCATAATTATAATAATAATTATATAAATCTTATACACATTTATATAAAAGTATATATATATATATATTATTAATAT
AATAATTATTAAAATAAATAAAATTTATTAATTTTATTTTTTATCTTCTTTCTTTCTTTTTTTTATTTCTTTTTAATAAA
TAATAATATAATATAATTTATAATATTATTAAATAATAAAAAGTATATTATGTATATATTATAATATATAAAAGGGGGGG
GGGATGGTAGATAATAAGTAATGAATAATTATTTTATTATTATAAAAATAAGTGTATTAAAAATAATAAATAATAATATT
AATATGTTAATTATATATAATAAATTATTAATATATAATTATATATATATATATAAATAATAATAATAATTTATATATAA
TATAAGATAATAATAGATTAAATATTTAATAAATAAATATTATGCAATTAGTATTAGCAGCTAAATATATTGGAGCAGGT
ATCTCAACAATTGGTTTATTAGGAGCAGGTATTGGTATTGCTATCGTATTCGCAGCTTTAATTAATGGTGTATCAAGAAA
CCCATCAATTAAAGATCTAGTATTCCCTATGGCTATTTTAGGTTTTGCTTTATCAGAAGCTACAGGTTTATTCTGTTTAA
TGGTTTCATTCTTATTATTATTTGGTGTATAATATATATAAATAATATATTATAAAATAAAATAAAATAAAATAAAATTT
CATTGATTAATTAATAACATTCTTATAATTATATATTATTAGTTTTTACAAAAAAAAAAAAGAAATAAATATAATATAAT
AAAAAGCTATATTTTATACATTTTTTAATTAATTAATATATAAATAAATTAATAAATTATGGATAATATATAATTACTTT
TTATATAATTAATCAATAATTATTATAAATAATTATAATATTTTTAATATTACCCCCCACATGGAACCAATCCGGTGATT
AATATAACAAGGTTGTATTGCGTCCATAAGGGTAATAAAACATTAATATAATAATTTATAATTACCAATAAAAAATAAAT
ATATAAATATTTAGTTAAAAAAAAGATAATCTTTAAAGGAGTAATAATAAATTTAATATATATGTAGAATATTAAAATAT
ATTAAATATATTAAATTGAATACAATTTAATTTTATTGTATTATATTATTTATCAAATAATATAATGTTTTATTTAATTA
ATTAAATTTAATTTAATAATGAAGATTATAAATAAATTATAATATATTATATATAATATAATTAAATATATTATAAATCT
ATATAATAGTTCCCATCACCAGTGGGGTGAAGGAGAATATATTTATATTTATATTTATAATTTTCAATAAAATAAAATAA
ATAATTATTATATAATAATAATAAAATTATTTTAATATTATAATTAAAAAGAAAATAAATAAATAAATAAGTTTTTATAT
TTATCCTATTAATATTATCAACTGGGATTGTAACTAATTATATAATATTATATTTAATTTAAAATTTTTAATAATAATAA
TATATATATAGATTTTATTTATATTTTTTATAAAAAGGATGGTTGACTGAGTGGTTTAAAGTGTGATATTTGAGCTATCA
TTAGTCTTTATTGGCTACGTAGGTTCAAATCCTACATCATCCGTAATAATACATATATATAATAATATTAATATTATATA
ATTTTATTAATATATAATATAAAGAATATATAATATCACCTTTCGGTGTCCCGCCCCTCAAGGGGGGACGATGACTCCTT
TCTAATAAATAATAATAATAATTATTTTATTAATAATATTATTTATATAATAATATCATAATAATAATAATTTTATTAAT
AATATTATTTATATAATAGTATCATTTGTTATTTATAAAATTAATAATAATTTTCCCCTGTGGGCACCAACCCAGTTAAC
AACTGGATTGTAATATAATGTAATGCAGGGATAATAAATAATAATAATTTATAATTTATGATTTATAATTAATAAATAGG
ATAAATAATGATAAAAGTATTTATAAAAGATTTTTAAAGAGTTTTATAAATAATATATAAAATATTTTTAAATAATTAAT
AATTCTTTAAATTTATATATATATATTTATTTTTATAATAAAAAATAATTAATAATATAAATAAAATATATTAATTTATA
TATATATATATATATTAAATAAATAATTAATTTTATATATTACCCCCGCGGGCGCCAACCCAGTTGTTCACTGGGTTGGT
CCCACGGGGGGGGGTAAATTATATAATATTACTTCTATTAGGTTATTGGATATTATATAAGAGTATATAATTATTAATAA
ACTGCAAATAAATATCTAATATATTATTATTTATAATAATAAATAATATTATAATAAAGATGCATATTATATATATATAT
ATAATATATATTATATATATATATATATAGATAAAAATAATAATAATAAAAATAATGAAATTAAGATTATTAAATATAAT
TATATCAATAATAAAAAAACTTAATAATAATAATAATATTAATAATATTAATACTCCTATTAGAATTTCGGATTCCGTAT
TGGGAACCATAATTAAGAAATTATTATTAAAGAATATATTATTAAATATAAATAATAAAAGAATAAATAATATAAAAATA
ATATTAAATAATAATAATATTAATATTAATAATAAATTACAACATTTAAATAATATAAATAATTGAAATCTACAAATTTA
TAATTATAATAAAAATATAGAAATTATAAATACTATAAATGATAAATTAATTAATAAATTATTATATAAAATAATAACTT
TAAAATTAAATAATATAAATATTAATAAAATTATTATAAGTAAACTTATTAATCAACATAATTTAAATAAATTAAATATT
AAATTTTATTATTATAATAATAATAATAATAATAATATTAATAATAATAATAATAATAATTATTATATAAATATAATAAA
TAAATTAATAAATATTATAAATAATAATATAAATAATAGTTTATGTAATATTTTAAGTTATTATTATAATAAAAGAGTAA
CTATTGAACCTATTAAATTATCATATATTTATATAAATAGTGATATTTTTAGTAAATATATTAGTTTAAATGATATAGAT
AAATATAATAATGGTATTTTAACTAATTATCAACGTATATTAAATAATATTATACCTAAATTAAATGATCATAATATTTC
TATAAATTATATTAATAATATTAATAATATTAATAATAATAAATATAATAATATAATTAATTTATTAAATAATAATAATA
ATAATAATAATAATAATAATAATAATAATAATTATATTGGTAATATTAATAATATTTATAATAATATAACTATTGATAAT
ATTCCTATAGATATTTTAATATATAAATATTTAGTTGGTTGATCTATTAAATTTAAAGGTAGATTAAGTAATAATAATGG
TAGAACTAGTACACTTAATTTATTAAATGGTACTTTTAATAATAAAAAATATTTATGAAGTAATATTAATAATAATTATA
AATTAAATTATATCCCTTCTAATCATAATTTATATAATAATTCTAATATTAATAAAAATGGTAAATATAATATTAAAGTT
AAATTAAACTTTATTTAATATAATATAATATAATATAATATAATATAATATAATATATAAAAAATAAATATATATATAAA
TATATAATTATTAATATATAAATAATATTTTTATAATTTAATAATATAAATATTAATATTACTCTTATCAAAATTACTCT
CCTTACATAAAAGTCACACTTTTATTATATTTAATAAAATTAAAGGATTCATTAATAATTATAATAAATCCCCCGTGGGT
GCAATTCAACCCCGTTGTTCATATTCACTGGGTTGGTGCCCACAAGGGTTATAAATTATTCTTATTTAATTTATATATTA
ATATATATTATAAATAATTATTATTAATAGTTAATTATAAATATAAATATATATATCCTTTATAATATTATTAATTATTA
TTAAAATATCAAATATTTAATTATATAAATTAATCTATTTATATAAAATATATATAATATAAATTATAATCTATAACAAA
ATAAAAATTAAAAAAATCAATACTATTATCTTTTTTTTATAAAAATGTATAATATGTAAAATAAATAAAATAATATTCTT
AATTTTTTTATATCCTTTATATATTCTTTTTATATTCTTTAATTATTTTTTATTTATATCATTTTTTTTTATATAAATTT
AACATATTAAATTAAATATTAAATATAATATAATATAATATAATATAATATAATCTAATTTAATATAATATAATATAATA
TAATCTAATTTAATCTAATTCAATTATATTATTTATAAATTTTATTATAAGATATATATTAAATAATATAATTTTATTCC
TTTGGGTTACCCATTGAGGAGAAACTATTTAATTTATTTTTTATTTTTATTTATTTTAGGGATTATATATTAAATATAAG
AATTATATAAAAATATATTGTAATATATATATATAATTATAAATTAATTTTATTATAATTATAAAATAAGAATATATTTA
CTCCTACGGGGTCCGCCCCGTGGGGGGCGGGCCGGACTCTTTTTATAATTTTTATTCTTTATAAATATCTTAAATAATTC
TATAATATTTATTTATATTATTATATTAATAATATTTATTATTATTATTTTATATATTTATATATATTATATAATATATA
TATATATAGGTATAATTATTATATATTTATTAAATATTTAGAATATTATATATTTATGAATATATAAGTAATAGGGGGAG
GGGGTGGGTGATAAGAAACTAAAATGAATAATATATATAAAGCATACATAAGTTAATATTTAATAATATAATCAATTAAA
TATATTATTATAATATATTATAATTAATAATATAAATAATGTATAAACAATATAATAAATTGAATAAAATAAATTATAAT
ATTAAATAAAAATTAAATGAATAAAAATAATAAATGATAAACAAGAAGATATCCGGGTCCCATAATAAATTATTATTAAA
AATAATAATTGGGACCCCACCTATAATATAAATATAAATAATTTATATTAAATAAAATATATAAAATAATATATATAAAA
GTATATTCTTTAATATTTAATATATATATATATTTTTTATTATTAAAAAGTAATAAACTTCTTATTAATTTTTTTATAGT
TCCGGGGCCCGGCCACGGGAGCCGGAACCCCGAAAGGAGAAATACTATAATAATTTTAATAAATATATAAATAAAATAAT
ACGGGTCCAACATTACCCGTTGTTCACAGGTAATGTTTAACCCTCCTTCGAGGTCCCTCCAGCGGGGACTATTGTTATTA
TATAATAAATTAGTTCTAGTTCCTAATAAATAATTAATTAATAAAAAATCTTAATAAAATAAATAATAATATTTATTATA
TTTTCAATAAAATTAATAATAATAATAATAATAATAATGATTATAAAAAATAAAATATATATATATATATATATAATATT
TAAAAATTTATTATAATAATAATATTTTATTTATTTTTTATAAACTCTTAAAAGATATTTTATTAATAATAATAAATAAT
TATAATATATGATATGATTTATAATTATTTTTTTATTTAATCTTTATATTATTAATATTAATATATGGTTTCTATAAAAG
GTTTATAACTATTATTAATATTTAGTTACTAGTTTAAGGAATTGATTATGAAATAAATAATTACTTCTATCAGGTTTTTA
AAAACTAATAATAATTTATTTATAATTTATATAAATAATTTGTAATTCCAATAGGGGGTATTATTACTATTAATCAAATG
GATCTTTTATTTTTTTTAATATATATATATATATTATATAAATAATTTATATATTAAATTAAATTTAATAAAATATATAA
ATAATATAATAATATAATAAATTATTATGAAAAATATTATTATTTTAAAAATACCAATTATCTTTTTAGTTCATTTCTTT
TAAATAAAATATATATAAATAATTAACAATAAAATATATATAAATTATTAACAATAAAATATTACTCTTAGTGGGGTTAA
ATATTAATATTTAAATCTATAATTATTTATATATTAATTTATATATAATATATATATTATATAATAATATATTATAATAA
TATATATTAATAATAATAATAATAAATATATATATATATTTTTTATAATAATATAATAAATTATAATAAAATAATAATAT
TATTATTTTGATATTTAACCCCTCATGGTACCAACCCGGTGAATAACACAACGAGGTTGTAATGTGAGGGTAATATAAAT
AATAATAAACTTTAATGATAAATTATAAAAATGAATTAATTATTTTTAATATTTATTTATATAAAAAAAAATAATAATAA
TATAAATATAATATGTATTAAACATTATCTATTATTCATTAACAATGTTTAATTTTATTGTCATCTCCTTCTGGGTCCGT
CCCATGGCTATGGGGGGGGGGGGCGTGCCGGACTATTATTTTTATATATTTATTAATAGTTACGGAGTCTGTTAATAGAA
TCCATAACCCCTTATGATATGAGTAATAAATATATTAAAAGTCTAATTAATTTAAAATTCAATATAAAGAGAAGAATAAA
AATTTTATAAGAATATATTATAATAATTATTTATTTTTATTATAAGTTTATTATTATTATTAATTTAATAATTACATAAA
TAAAAAGTAAATAGTTTCGGTTCCAATAGGAAACCGTAATATCAATAAGATAAAAAATAAGGAATTATTATCTTTTTTAA
ATAATAATATATTTATAATTATATATATAAATATATATAAATTTCTTTATATATTAATATATAATATTAATATTGATATT
GAATGTATTTAACCCTATTATGTTATATTATATTATTATATTATTTATATATTTTATATAATATAATATTTATATTCAAT
AAATATATTAAATATATGAAAATAAAAATAAGTATAATATTATTTCCCCCCCTATTTAACCCTATTATGTTATATTATAT
TATTATATTATTTATATATTTTATATAATATAATATTTATATTCAATAAATATATTAAATATATGAAAATAAAAATAAGT
ATAATATTATTTCCCCCCCCGTGGGACCAACCCTGTGAATAACAGGGTTGAATTGCGCCCGCGGGGGTAATATATTAATA
ATTTATAATAATCAATCAATAATAATAATATATATATAAATGTTATATATTAATAATTTATAATAATTAATAATAATAAT
AATAAATATTAATTTTATATAATTTTTATTAGTGTTATATAGTTGATTCTTATAAGATAAAAACCCCGATAGAAAATATA
TTAATTAATATTTTATTGATTATTAATAAATAAATAAAAATCTATTAATTAGTATATAACTAATTTTAATATAATTATAT
AAAAATTAAAGTTATTAATTTTAAGATATTATAATATTAATAAAAATTATATTGTAATATTAAAATTATTATTAATATAA
TATAATATAATATAATATAATATTAATATTAATAATTATAATTACAATTATAATTAAATTGAATATAATAAATTTTATTG
TATTATTTATTTATTAAATATAATATTAATCCTATTTTTATTATAGTTTATAATTAGTCATAATATATATAAAAATAATA
AATAATAAAAAGTCCTTATTATTATATAAAACATTAATAAGAAATAAATACCTTATATTTATATTTATATCTATTAGAGT
TTTAGATTTCATATCAGATCCTATATTATATGATATTTAACCCTTGGGAATTCATATCTTTATAAAATATAAAATATTAA
ATATTAAATATTTAATATTAATAAATAAAAAAATATTACTCTTAATGGGGTTATATATAATATATATAATTTTAATTATT
ATTATTATTATTATGTTATTATTAAATATAATATAATATATTATAATATTATAAATATATAAATAATATAAACTCTTCAT
ATAATTATAATTTATAATTATTAATTAATTAAATTATTTAAATATCTTATATATATATATCTAATAAACAATTGGGTTGA
ATTACAATAGTGGGGGTTATAATAATTATTAAAAAGGTTATTAATAAATAATCTAATGTAATATATAATAAATAAAAAGA
TTTATCATATTATATATATATTTTTTATAATTACAATTACAATTACAATTATAATTACAATTACAATTACAATTAAATTG
GGCGCCAAGCCGGTTGTTCACCGACTTGATCCCAATATAATATAATATATAGATATAATTTTTATTATTATTGATTGATT
ATTATAAAATTATAATAATAAATTTATTAGTGAATATTTTTATTTTATAAGGTATGAATCAATATCCCCGGGTAGGAGTA
TCGGGGTTCCGGTTCCTGTGTAACCGAAACCCCAATAGAAGATAATTATTAATTAATATTATTATTAATTATTTATATAA
AATTAATCACTAACTCATCTAAATTTAATTTGTATCACAAAATATTTATTATATTATATATAAAAAGTATATATATATAT
ATTTATAATATTAAATATTATTATAAATATTTAATAATTATATTTTATATAATATATTATTAATTATTATTAATATTCTA
TGTGGGGGTCCCAATTATTATTTTCAATAATAATTTATTATGGGACCCGGATATCTTCTTGTTTATCTATTATTATATTA
TTCATTTAATTTTTATTTCTTATTATATTTTATTTTATTCAATTTATTATATTGTTAATACTTTTATTTATATTATTAAT
TATAATATATTATTATAATATATTTAATTGATTATATTATAAAATTTATTCTATGTGTGCTCTATATATATTTAATAGTT
TGGTTATTATCACCCACCCCCTCCCCCTATTACTTATATATTTGGTAAATAAAAAATATAACATTATAAATATTTAATAA
ATATATAATTATAAATTTATATATAAAACTTATATATTATATATATATATATATATATATATATGAATAATATTAATAAT
AATAATAATAAATATTATTAATGATTTATAATTTATATAAATATCTACTCATTATGGGATTTTTAATTTCATATCGATAT
TAGGGACTATTAATAATAATTTTCCCCCGTGGGCACCCAGTGAATATGAACAACTGGGTTGTAATGTTAATGTAATGTGG
GGTAATAAATAATATAAGGATTAAATTTTATATTAATATAAATATAAAATAATAAAATATTATTCCTAGCGGGGCTAAAT
ATTAAATTATTTTATCATATTAATTTTAACTTATTAAAAATATATTTATTTATTTATTTAACCCCCGTGGGACCAACCAA
CCCGGTGAGCAACGGGGTTGGCGCCCGCGGGGGATTTATTTATTTATTTATTTATTTATTTATAACAATAAAATATAATT
ATAATTTCTTTCAATAATAATAATAATAATAATAATAATAATTCTAATTAATTGGTTTTGTATCAATAATAATAATTATG
AATTAATTTCAAATGAGATTATTGATCGATATTATAACCATTCATTAATTAATAATAAATATACTTTTATCTTAATAATA
ATAATAATAATACTCCTATTGGTATTTTTAGGAGAATAAACTAATAAATTAAACCTATATATTATATATAACATAATATG
AGAATAATATATAATATATTTATTTTTTTTTTTATAATTATAAAATATATAAAAAATAATATAATAAGGAATATATATTA
ATATAAGAATTATAATAGATATAAGGATATTATGAATTTTCTGATTAGTAATAATAACTTCTATTGGGATTTTTATTTTA
TAAAACTAATAATAATATATGATTTATGATTAATAAATAGATGGGAGAATTGAACCCCGAAGGAGTGAATATAATAATTA
TTATATAATTAATAATAATAAAAATCTATAATAAATTATTAATATTATAAGAATAATAAAAAAAATAATAATAATAAGAT
TATAAATAATATAATTTATATTATGATAATTATATATATAATATTTAATATATATATATATTATATATATCAAAAAGTAT
ATTGATTAATCTATTTTAAGGATAAGAATAATGAGGACCGATATGGGGTTTGGTAGGAGTAATATTAAAGGAGTTTATAT
AATTATTATATATCAAAATAAAATTTATAATATGATATCATTAAAATATATATTAAATAAAAAAAGTAAATAAGATTATT
TTAACCCCCCCCGTGGGACCAACCCGGTGAACAACGGGGTTGGCGACCGCGGGGGATTTATTTATTTATTTATTTATTTA
TTTATTTATTTATATATATAAATAAAATTTATAAGTAGTAAAAAGTAGAATAATAGATTTGAAATATTTATTATATAGAT
TTAAAGAGATAATCATGGAGTATAAAATTATTAAAGATAAGTTTTATAAAAATTTTTAATAATAACTATTAATAGAATTA
GGTTACAAATAAATTAATAATAATTAATTTTAAAACCTAAAGGGAAACCTTAATATTAATAATATATATTATTTATATTA
TTAATATGATAATAACTAAGTGAACTGAAACATCTAAGTAACTTAAGGAGAATAAATCAACAGAGATATTATGAGTATTG
GTGAGAGAAAATAATAAAGGTCTAATAAGTATTATGTAATAAATATGTAAGAAAATAGGATAACAAATTCTAAGACTAAA
TACTATTAATAAGTATAAAAAGTACCGTAAGGGAAAGTATGAAAATGATTATTTTATAAGCAATCATGAATATAATTTTT
ATATTAATGATGTACCTTTTGTATAATGGGTCAGCAAGTAATTAATATTAGTAAAACAATAAAGTTATAAAAAAATAGAA
AAAAATATATATATATATAAAAATATATTAAAATATTTAATTAATATTAATTGACCCGAAAGCAAACGATCTAACTATGA
TAAGATGGGTAAACGATCGAACAGGTTGATGTTGCAATATCATCTGATTAATTGTGGTTAGTAGTGAAAGACAAATCTGG
TTTGCAGATAGCTGGTTTTCTATGAAATATATGTAAGTATAGCCTTTATAAATAATAATTATTATATAATATTATATTTA
TATTATATAAAGAATGGTACAGCAATTAATATATATTAGGGAACTATAAAAGTTTTATTAATAATATTAAATCTCGAAAT
ATTTAATTATATATAATAAAGAGTCAGATTATGTGCGATAAGGTAAATAATCTAAAGGGAAACAGCCCAGATTAAGATAT
AAAGTTCCTAATAAATAATAAGTGAAATAAATATTAAAATATTATAATATAATCAGTTAATGGGTTTGACAATAACCATT
TTTTAATGAACATGTAACAATGCACTGATTTATAAAATAAAATAATATTTAAAATCAAATATATATATATATATATATTT
GTTAATAGATAATATACGGATCTTAATAATAAGAATTATTTAATTCCTAAAATGGAATATCATATTTATTAATAATAATA
AAAAATATGAATACTGAATATCTAAATATTATTATTAATAAAAAGTAATAATAATAATATGGTAATAGAACATTTAATGA
TAATATATATTAGTTATTAATTAATATATGTATTAATTAAATAGAGAATGCTGACATGAGTAACGAAAAAAAGGTATAAA
CCTTTTCACCTAAAACATAAGGTTTAACTATAAAAGTACGGCCCCTAATTAAATAATAAGAATATAAATATATTTAAGAT
GGGATAATCTATATTAATAAAAATTATCTTAAAATATATATATATATATATAAAAATATATTAATATATAATAAATATAT
ATATATATATAATTATATTATATTTAATATAAACTAATAAAGATCAGGAAAAATATTAATGTATACCGTAATGTAGACCG
ACTCAGGTATGTAAGTAGAGAATATGAAGGTGAATTAGATAATTAAAGGGAAGGAACTCGGCAAAGATAGCTCATAAGTT
AGTCAATAAAGAGTAATAAGAACAAAGTTGTACAACTGTTTACTAAAAACACCGCACTTTGCAGAAACGATAAGTTTAAG
TATAAGGTGTGAACTCTGCTCCATGCTTAATATATAAATTAAATTATTTAACGATAATTTAATTAAATTTAGGTAAATAG
CAGCCTTATTATGAGGGTTATAATGTAGCGAAATTCCTTGGCCTATAATTGAGGTCCCGCATGAATGACGTAATGATACA
ACAACTGTCTCCCCTTTAAGCTAAGTGAAATTGAAATCGTAGTGAAGATGCTATGTACCTTCAGCAAGACGGAAAGACCC
TATGCAGCTTTACTGTAATTAGATAGATCGAATTATCGTTTATTATATTCAGCATATTAAGTAATCCTATATTTTATAGG
TAATCGTTTAGATATTAATGAGATACTTATTATAATATAATGATAATTCTAATCTTATAAATAAAAAAAATTAATAATAA
TAATTATTATTATTATTAATAATACTTAATAGATATATTATTCTTAAGTAATATATAATATATTATTATATATATATATA
AGAGACAATCTCTAATTGGTAGTTTTGATGGGGCGTCATTATCAGCAAAAGTATCTGAATAAGTCCATAAATAGATATAT
AAAATTATTGAATAAAAATAATATATATTATATATATTAATTATAAATTGAAATATATTTATATTTAATTCTATAACCAA
TAATTTGGTAATTAGAATCCTTTTTTAAGGAGTGAATATATTTTAGTAATAGATAAAAATATGTACAGTAAAATTGTAAG
GAAAACAATAATAACTTTCTATTAAAAAAAATATTATATTTATGATTTATAAATATGGAAAGAATTATATTAATATAATG
GTATAACTGTGCGATAATTGTAACACAAACGAGTGAAACAAGTACGTAAGTATGGCATAATGAACAAATAACACTGATTG
TAAAGGTTATTGATAACGAATAAAAGTTACGCTAGGGATAAATTACCCACTTGTCCCATTATATTGAAAAATATAATTAT
TTAATTAATTTATTAATTAAAGTAAAGTAAATTGGGTGAATTGCTTAAATATCCATTATAAATAAATTATATGGACAATA
AGCAGCGAAGCTTATAACAACTTTTATATATATATATATATAGTTATAAGAACGTTCAACGACTAGATGATGAGTAAAGT
TAACAATAATTCATCCATGAGTGCCCAATATCTTATAAATAAGAATATATATAATAATATATATATTATAAAAATTATAT
AATATTAATTTATATTTATTTTTATATTTATTATAAGATAATGATATAGTCTAAACAATTTGGTAACAGATTGTTAAATA
TGTAATATATTTAAATAATAATAATAATTGAACAGGGTAATATAACGAAAGAGTAGATATTGTAAGTTATGTTTGCCACC
TCGATGTCGACTCAACATTTCCTCTTGGTTGTAAAAGCTAAGAAGGGTTTGACTGTTCGTCAATTAAAATGTTACGTGAG
TTGGGTTAAATACGATGTGAATCAGTATGGTTCCTATCTGCTGAAGGAAATATTATCAAATTAAATCTCATTATTAGTAC
GCAAGGACCATAATGAATCAACCTATGGTGTATCTATTGATAATTATATAATATATTAATAATAATTTTATAATTAATAT
ATTATCTATATTAGTTTATATTTTTATATATTAATTATCATAGTAGATAAGCTAAGTTGATAATAAATAAATATTGAATA
CATATTAAATATGAAGTTGTTTTAATAAGATAATTAATCTGATAATTTTATACTAAAATTTAATAATTAATAGGTTTTAT
ATATTATTTATATATATATATAATTATATTAAATATATATATAATATTAATAAAATACTAATTTATCAGTTATCTATATA
ATATCTAATCTATTATTCTAATAATATATCTTAAATAAATAAAAAATCATATATAACGATCACTATTACTCATATAGAAT
ACCCTTAGGAAAGTGATAACTATTACTATAATATTTATAATACTTTTTATTATTTAATTAATAAAAATTATTTATTCATA
TCTTAATAAATAAATAAATAATAAAAAAAATAATTGATTTATATCTTAATAAATATAAGATGTTATTAAATATAATTATT
TATATTTTATATTTTTATATATATTTAATATATTATTAATTTTTAATATAATATAATATAATATAATAAATAATTAATTA
ATTTTTATATCTTTATTTATTTATAATCTTTATATACTTTATTTTTTAATAAAATTATTAATCTTTTTTTTATAAATTTA
TATTAATTCTATTAATAAGTGATATTTAATTAAATAAAATTTATATTATATTATAAATATAATTATTTATATTCTATATT
TTTATATATATTTATATATTATAAATAAAATATGCCTTTAATGGTTCCCCTAATTTTAATATATATATTATAATAATATT
AAATACTTTTTTATATATTATTTATATTATAATAATAATAAAAGGTATTTATAATAAAAATAATATTTATATAGTAAATA
TATATTATAATAGTTTTATAATTAATATACTTTATAATTTATTAATATATATTATTATTATATTAATATATTATATAATA
TTATATTTTCTTTTATTTAGATACTCCTTCGGGGTCCGTCCCCCGCGGGGCGGGCCGGACTATTTTTATTTTAATAATTA
TAAATTATGATAATCAATTAATAATAATTAAAAAAATAAATGAGTATTTTTATTTATAAAGTATTAATTCTTATATCATA
AGGGGTTCTGGATTTCACACCGGACCTAAAACTCCTTTCCTGGAATTCATATTATTTATAAAAGTGTTTACTAATAAAAA
ATTAATAAACTAATTTATATAATATTATTATTAATTATATAAATAGATATTATAAATAGTTATCCCTTTTATATTAAAAG
GGGATAATTTAAATAAGATAAATAATAAATTTATATAAATCAATTATAATATTTATATTATTTTTAATATATTTTATTTT
TATAATAGGTTAATAATATAACACAACTAGATAATATTATCACTTAATATAATATAACACAATCGGATAATATTATCATT
CAATATAATATATAGTAATTATTATAAATAATCCATAAATAAAAAGATAAATAAATAATTTTATATCCATTAATATTATT
ATTATTATATTAAAAAAAAATTAATAAAATATATGTAAATTATATAATTATAATATTATTATCTCATTTCTATTTATTAT
TATTATATAAATAATAAGTGTTTCTTATTTTTAATAAAATTATTAAATTTATCTATAAATAATTTAATTAATAATTTTAT
AAATATTATATAAAAAATATATAATTATTATAAAAAGAATAATAAATATATTTTATAAAAAATATATATATATTATAATT
AATATAATATATATTTATAAGGAATATATATATTAAATATTATCATAAATAATATAATTATTATAAAAAGAATAAGTAAA
TAAATAATTATTAAATATATAATAATTAATAATAAATAGTTATATTAGCTTAATTGGTAGAGCATTCGTTTTGTAATCGA
AAGGTTTGGGGTTCAAATCCCTAATATAACAATAATAATAATAATAAATATTATATTAATTAATTAATTAAAATAAATAA
TAATATCGTCTTAAATAAATTATTATTCCTAATTGGAGTTATTGGATAATACTAATAATAATAATATATGATTTATAATA
TATAAATAAATAATAAAATTTATAATTAATAATTTAATAAAATAAACCTCTAAAAATATTAATATTATATTTTAATACTC
CTTTGGAATTTCTATTGGGGGGGGGGAAACTATTATATATATTAATTAAATATAATATATATATAAATATATTCTTAATT
TAATTTTTTTATTATTATTATTATAATAATAAAATATAATAAAATAAATAAATATAAATATAAATATATGATTTATATAT
TTATATTATAATTTAAAAGTTTTTATATTAATGATAATCTTTTAATTTATAATTTATATAATTAAATATTTAGTAAATAT
TTATTAAAGGAGTCTCCGCCCCGTTGGGCGGTGTGTATTTCGAAGGAGTAATAATTTTAATTAATAATTATGAATTATAA
TTATAATAATAAGTAAAAAGGAGGTGTTGTTTTAAGGTTAAACTATTAGATTGCAAATCTACTTATTAAGAGTTCGATTC
TCTTCATCTCTTAAATAATTAATAATATATTATATATATTTTTATAATAATTAATTAATATAATAAAAATTATAAGAATA
TTTATAATAATAAAGAATTAATTATATAATAAAGTGAATATATTTAATTAGTATAAAATTAATTATATATATAAAGGTGA
ATATATTTCAATGGTAGAAAATACGCTTGTGGTGCGTTAAATCTGAGTTCGATTCTCAGTATTCACCCTATAATAAAAAT
AATAACATATCTCACTTATTATAATACTTTCTTATTTATATCTATATATTAATATTCATTACTTAATTATTATTAATAAT
AATAATAATAATCCTATCATAAGGGATTTTAGGATAAAATTAATAATAATATAAAATTTATATTATTAGATATTCATTAT
TATCATTATTTAATAAATATATATCTATTTTAATATATTATATAAATTATTTATTAATAAAAATAAATAGATATATATAT
ATATATTATTATAATAAATATTTAATTAATATTATTATAATTAATTAATTAATTAATTTAATTTTTAATTTATATATAAA
TAAAAATATAATTCTTAAATAATTATTATTATATTTTATTATTTATAATTAAAGATATAATAATAATAATAAGTCATTAA
TATATAATATTAAAATATCCAATTCTTATAAAAATATTGAAGGAGTAATATAAATATAATATAAATATATTATATAAATA
TTATATAAATTTTGTATATATATATTATAATAATTATTATATAAGTAATAATATAACAATTATATTGTTCTTCTATTTAT
TAATATTTATTTTTATAAATTACAATTAGGATCTTTTTAAAGTTTTTAACCCCCGCGGGACCAACCCGGTGAATAACGGG
GTTGGCGCCCGCGGGGGATTTATTAATAAAATTATATTAATTAAATGATTATAATAAATAGCTATTTTGGTGGAATTGGT
AGACACGATACTCTTAAGATGTATTACTTTACAGTATGAAGGTTCAAGTCCTTTAAATAGCAATAATTTATATAAATATA
TAAAAAATGAGTCGTAGACTAATAGGTAAGTTACCAAAATTTGAGTTTGGAGTTTGTTTGTTCGAATCAAACCGATTCAA
TATTATATTAATATATAATATATATTATCTCCTTTATAAATAATTATCCTAATAAAATCTCATAACTATATATAATATAT
AATTATACTTTTCTTTTTATATTTATTAAATAACTATTATTCCCTTTTTTTATTTATTTTATGAATTAATAATAAAATAT
ATAATATAAAAACTATTGAATTATTTATTTTTATTATTATATAATTATTAATAATATAAATATATATATTATTTATATAA
TTTATATATATAAATATTTAATTCTAATAATAAATAAATAAATAAATAAATTTATAATAATATTATCTTCTATTAATATT
TCAATCCTTTTATAAAATAAAATAAAGGTGTTCATTAATTAATAATATAATATATAAAAGATTAATTAATTTATTAATTT
ATTAATTAATTGTAATAATAATTAATAATCTTATTAATAATAATAAATATTATAAAATTTAATTATATAATTATAATTAT
ATAAAATGTTTTTTATTATTATAATAATAAATATTAATATATTTATGATAAATATTATTTAATTATTATAATTGTATTTA
TAATTAATATAATAAATTATAAATATCTTTCTTAAAAAAAAAGTATCATTTTATTAATTTTTATATTAAATTTATAAACA
ACTTATAATAATATTCTAAAATATATAAAAATAATAAAAAAATAAAAATAATGATATATCTTTTATTTAATTTAATTAAA
TTTATTATTTATGATTTATAATTAATTAAATAGAGTGGGTTAATAATAGATAATTCTTGCTTTAGTGGTGGATTTATTCC
TAAGGATTAATATAAATAATAAGAGAATATTGTTTAATGGTAAAACAGTTGTCTTTTAAGCAACCCATGCTTGGTTCAAC
TCCAGCTATTCTCATAATATATATATATATATAATAATAATATATATAATTATAATATATATTATTTTATTTAATTATTA
GTTTTATATAAAAAGAAAAATTATAAGAGTAATTCTTTTTTTATTATAAATAAGTATAGATTAATATAATATTATTAATT
AAAATAGCTCTCTTAGCTTAATGGTTAAAGCATAATACTTCTAATATTAATATTCCATGTTCAAATCATGGAGAGAGTAT
TATATAATAATAATTAGTTTATTATTGATAATATAAAAAATGATAATAGTCCCATCCGCCAACGGAGTAAATAATTATTA
TAAGTTTATCTTAAAAAATATTAATAAAAATAATAATTTATTTATGATTTTATGATTAATAAATAAGATGGGACAATGAT
AATAGATATAAGTTAATTGGTAAACTGGATGTCTTCCAAACATTGAATGCGAGTTCGATTCTCGCTATCTATAATTAATA
TAATTAATAATAAATATTTATTTACATATAAATAATAATTCTTATATTAATATTTACTTTATAAATATTAAATAAATAAT
AATAATACTAATAATTTATATAATAATTAATTAATTAATAAATATTAATTTTTATAATAAAAAATTAATAAATAATAAAT
TTTATATAATAAAGTAATTATTTTAATAATACTAATGTTAATAATAATTTATTATTATAATTTATTAATAATTTTATTCT
TTTTATAATTTTTAATTATTATTATTATTAATAAATAAAATAAAGATATTTATTTAATATTATATTTAATATTTTATAAA
AATACTATTATTTGAATATACTATTTGAAATTCTTATCTTCAAATTTTATAATTTATTTATAATTACTATCAATAATAAT
AAAATATTCATTCCATATTATATTTTATTATATTATTATAAGTATTAATTAATGAAATTTAATATATATATATTATATAT
TTTATAAAGTATATTATATATTTTAAATAATACAATATTATTGTATATATAAATATTAAATAAATAATAATAATAATAAA
TAAAGAATATATTTAATAATATCAATTGTCATATAAAAAAGTTAATAATTATTATTCCTATCGAAGTTTATTATAAAAAA
ACTAATAATAATAATTATTTATTATTAATAAATAGAATAAACAATAAGAATAGTTTTTTTTTTTATATTATTAATATTAT
ATATATAATAATAAATATTAATAATAAGTATATATATATATTATTAATATATTTAATTTTTGTTATTAAATATAAATTAA
TTAGAATAAATATAATAAATAATAAGATTTAATTGTATATAATTAAATATAATTAAATAAATATAATTCACACTATTATT
ATTAATTTAACCCTGTTGTGTTATATTATTCATCAAATATATTTCATAGAAATAAATATAATAATAATAAAGGATCTGTA
GCTTAATAGTAAAGTACCATTTTGTCATAATGGAGGATGTCAGTGCAAATCTGATTAGATTCGTATATTATAATTAAATA
TTAATAAATAATTAAATATATATATATTTAATAATTATTATATCTATTTAAAAGTTTTATTAATGATTATATATATTTTA
TATTACCCCCGCGGGCGCCAACCCAGTTGTTCACTGGGTTGGTCCCACGGGGGGAGATTATATTATAATATATTAAATTT
AAATTAAATATGTATAAAATAAAATATATATATATATATATATATATAAAATAATAAATAATAATCTTATACTTTTATTT
TATATTATCATATTATTAATAATAAATTATTTTTTAGTAATTATTTTTTATAAAAGAGTAAATCCCGATAGGTGTATTAT
TAATATTTTTAATAATTAATTAATTAATTAAATCTTTAATTATATATTTTATATATTATTAATATATATAATATATAAGG
AACTTTATTTTCCCCCCTCCGTGGGCACCCAGTTAATATGAACAACTGGTTTGTAATGTGGGGATTATATAATTTATATA
ATAATAAATAAATAAATATATATATATATTAATTAAAAATTATATAATAATTAATATATTATAAATTATTATCTTAATAA
TAATATTAAATTGATATTAACATTATATTATATTATATTATAAATAATATAATAGTTCCCTAGTGGGGATTCCAAAATAG
TATTAGATATAACCCTATTAATTTAATTATAAAATATTTATAAATAATAATAATTTATATTTTATTTATATATATATATT
ATATATATCTTTTTTATAATTAATAAATAAATAAATAATTTTTAATAATATATTATAAAAAAATTTAATAATTAATTTAT
AAAAGGAGTCCGAAGGAGTAATAAATTTATGTAAAAAATAATAAATTAAATTATAATAAAAATAAAAAGTTTTTATATTT
ATTATTATTATTAATAATATATTATATTTTAAATAGTGCTGACCATTGTATATGATAGTTGGAATAATAAGAATAGTTAT
AAATTTTATAATATTTGTTTTTTTTTATTATTATATTTATATTTATATTTATATAAAGGAAAATTAACTATAGGTAAAGT
GGATTATTTGCTAAGTAATTGAATTATAAATTCTTATGAGTTCGAATCTCATATTTTCCGTATATATCTTTAATTTTAAT
GGTAAAATATTAGAATACGAATCTAATTATATAGGTTCAAATCCTATAAGATATTATATTATATTATATTTATATAATAT
ATTATTAAATGAACACCTTATTTAAATTTAATAAAAATATTAATTAATTCCTAAAGGGTTAAATATCAATAAATATTTAT
TATAAAAATAATATATATCCTCCTTCACCCCTTTGTAAGTGGAGGAGACTATAATTAAATAATAAATAAATATTATTATT
ATTAGTGAACATATTTATTTTATTAAAGGTGTAAATTTACCCCAATAGGTGTAATATTTTTAATATAATTATAATATTTT
TATTTTATATTATTAAGTAAAGATTATTTATTAAAGGTGTATTATAATTTTATAGTATTATATCTTATAACAAATATATA
ATATATTTATAACTTTTATAATTATTATTAAATAAAGCCTATTTAATTTAAGATTAATATATTATTATAATTATTATAAG
TAATAATATAGTTATTAATAATAATATTAATATTATATAAATAAACAATAATTTATAACTTTCATAATAAAAAAATAAAA
ATTAATTTATATTTCCTTTTAAGATTTTTTATATTTATATATTCAGGTTTATAATTTATAAATAACAAAATAAAAATCAA
TTTAATATATGATAAAAATAATAAATTTATAATATAATGGGGTTATAGTTAAATTTGGTAGAACGACTGCGTTGCATGCA
TTTAATATGAGTTCAAGTCTCATTAACTCCAATAATTATATTTTATATATATTTTATATAATAAATTATATATATATATA
TATATTAAATTAATAAATAAATAAATCCCCCGCGGGCGCCAACCCCGTTGCTCACCGGGTTGGTCCCACGGGGGTTAATT
AATTAAATAAATGTATATTTATATAAAAATATAATATTAATATTTTTTTTTATAATAATTAAATATATTATAAATATAAA
ATAAAACTTTCATTATTAATTAAATACTATAGTGTTATATTATGTATTATATTGATTAATAATTTCATGATATGAATAAT
AAATTATAATAAATTTTAATAATATTATTAAATTAATTAATTAATTAATTATTATAATTAATTAAATAGAAACTATAATT
CAATTGGTTAGAATAGTATTTTGATAAGGTACAAATATAGGTTCAATCCCTGTTAGTTTCATAAATATTAAATATAAATA
TATATATAAATATATATAAATATAAATATAAATATATATATATATATTATAATATAATTATATATTATATATTATATATT
AATATATATAAATTAATTAATTATTATTTAACTCTTATAATTATTATTATTTTATATAATAATAATAAATATTAATAAAT
TTATATTTATTATTAATTAAAAATATAAAAGATATTAATAATATTAATAAATAAATCCCCTATGGATGCATTACATTACA
ACCCCCATTATATTGCTTACCGAATTGGTTTTGTTTCACGGATATTGTAATAATATAAATAATTTGTTATTAATTATTAT
TTTTTAAGTTAAATAATTTATATAAAGGATTAATTAATTAATTATAATTTTAATAAGAGTCCGAAGGAGTAAATATATTA
TAATAATTATATAAATATATATATAAATATTATATTAAATAATAATATATATATATTGTATATATCTATTTATATATATC
TATTATATTAAATAATAATATATATATTGTATATATCTATCTATATATATATATATATAAGGAGGGATTTTCAATGTTGG
TAGTTGGAGTTGAGCTGTAAACTCAATGACTTAGGTCTTCATAGGTTCAATTCCTATTCCCTTCATAAATTTATTATTAA
TTTTATAAATTAATGAATATTATATTATATTATATTATTCAATTAATAATATAATAAAGTTTAATTAATTAATTAATTAA
TTATGAATATTTTATAAAATAATTTTTAATTTAATATAATTCGATAAATAATACAATTTATTTTATGATTAATTTAATTT
AATTTAATATAAAAAATATATATATTTTATATAAAAGACTTATATAATAAATATATCTTTATTTTATATATTAATATATA
ATATATATATATATATAAATAAATAATAATTAATTAATTTAATTAATTTATTCTTATTTTATATATTATATATTAAATAA
TTTATATCATCTTTTATATTTATATAAAACATATAAAAATAATTATAAAGTATATACTTTTATTAATTATATAAAACCCC
CGCAGGCGCAATACAACCCTGTTGTGTTATTCACCGATTAGATGTCCACGAGAGGAATAAAATAATTAATATATGTATTT
AATAAATTTAAATTTCTATTTTTTATATATATTAAATATATATATAAATAAGAGTTTTTATATTTAATAAATAGACATTA
TTATTTTCATATAATATGTCCTTATAGCTTATCGGTTAAAGCATCTCACTGTTAATGAGAATAGATGGGTTCAATTCCTA
TTGAGGACGATAATATATATATATATAATATATAAATATGTATTAATAATAAATAAATAATTTTTATAAATTTATTTTAA
TAATTAATTATATTTCTTTAAAAAAAACTATCATATTTAATTTTAATTAATATTATTGATATATTTATTGAAATTTATTA
ATTTTATATTATTCATTAATATATAATTATTAATAATTTTATATCATTTATAATTTTATTATTATAAAATAAATACTATT
TTATATTTTTATCTTATTTATAACCCCCGCGGGCGCCAATCCCGTTGTTCACTGGATTGGTCCCACGGAGGGGTATTTTA
TTTATAATATTATTAAATAAATAATTATTTATAATAATAATAATTAATGATTTATATTAATAAATAGAATTATTATATTT
ATATATAACTCTTAAATTATAATAATAATACATTATTCATTCCATATTATATTATTAAAAATTAATTCATATTTTAATAA
ATAAATATATATATATATATAATATAAGATATTCATTATAATATATTCTTAAAAAAATAAATAATAATTATAATAAATAT
TATGAATATTATTAATAATTAAAAATATTTAAATGATTTATAAAAATATAAATAAATTATAAATAAGGAATATATATATA
TATATATATAATAATAATTATCAATATTATATATTTATTTATATATTATATTTATATATATTTAAATTAATAAATTTAAT
AAATTTAGATATTCTTTTATAGTTTTATTATAATATTTTACTATGAATATCTATTGAACAATAGGATTGTAATGTGGGGA
TAATAAAATATATTAATATAATTATATATTTACTCCTTCACCCCGCAGATGGCGAGGATTATTATTTTATATATATTATA
AATTAATATTAATGTAATAAATACATATATATAAATAATAATTTATTATAATTAATTAATTAATTATTAATAATATTATT
ATTATTAATAATATAAGATAGTTATTTATATTTATATATTATATAAATATTATTATAAAAAAAAGTTAATAAAATATAAG
TATATATTATAATATATATATATTAAATATTATAATGATATATATATTTAATATTATTAAATATTATTTCAATATATAAT
TAGTTTTATATGATATATAGAATTATTATTAATTTTATAAATTTAAAAGGAGTATAATATTGATATAAATTTTATTTAAT
TAATAAATATATTAATATTTTTAATTAATTAATTAATAATATCTTTATATATATATATATTAATTTTAATTATATAATTA
TCTTTTTTATTTAATAATTATAATTATATATTTATTTATATAATAAAATTATAATTTGTTCCCCGTGGATATCTATTGAA
TATGAACAACTGGGTTGTAATGTAGGGGTTATAAATAATTATTATATTTATTATTATAATATAATATAATATAATAGTCC
ACATCTTCAGTAGGGTAAAGGAGAATAAAAAATTATTAAAAAGTATATTATTAATATTTTTAATAGCTTGTATAGTTTAA
TTGGTTAAAACATTTGTCTCATAAATAAATAATGTAAGGTTCAATTCCTTCTACAAGTAATAATATTATATCTTATTAAA
AAAAAACTTACTCATATTATAAATTATAATAAATAAATTATATATTAAATCTTTAAATATATATATATAATATTTTAATA
TTTATTAAATGAACATCTTAATTTAATAAAGGTGTTAATTTATCAGAGGTTGATTATTAGATAGGAGACCATTAAAGGGA
TCCGAGATTAGATAAAGAATAAATAATAATAAAAAATATATATAATATATATTTATCTATAAGATATTTATATAAAAAAA
TAATAGATAAATAAATAAAAAGATATAAATAAATAATTCTATTTTTATATTATATTATTATATTAATAATATAAATAAGA
ATATTAATAAAAATTAATAATATATATATATAATATTATTAATAAATAATCATATGAGTATTCTTATTATAATTAATTTA
TTAATATTTTAATAAATATAAATAATAAATATATTCATTAAAAATAAATAAAAATAATATATTCTTAAAAAAAAATAAAA
ATAATAATAATAATAATAATATTTATAATTTTATATATTTTATATATATTATATATTATAAATTATATATATTTATATAT
TTTATATAATAAATAAGTATATAAATATTAATTAATTAATTAATTAATAAATTAATAAATTTATGATATTAATATTATAA
ATTTTAATTATAATAAATATATAAAAAAGATATATTATTTCAATAAAAAGTATATAAAAAGGTTTATAATATTAAATATA
TAATAGTGATGGGACTGTAATGATATTTTATTTTTAATAAATTTATTAAAGATTATATTATATAAATATAAAAAAAATAA
AAATATTATAAAATTATATTATATATATATAATATTATTATTTAATATATTATATTATATTATATTATATTATATTATAT
TATATTATATTATATTATAAAAAATAATATTTTTTATTATTTAAAAGTAGTATTAACATATTATAAATAGACAAAATAGT
CTAAAGGTTAAGATTTATTTAATGTTAGATTTATTAAGATTACAATTAACAACATTCATTATGAATGATGTACCAACACC
TTATGCATGTTATTTTCAGGATTCAGCAACACCAAATCAAGAAGGTATTTTAGAATTACATGATAATATTATGTTTTATT
TATTAGTTATTTTAGGTTTAGTATCTTGAATGTTATATACAATTGTTATAACATATTCAAAAAATCCTATTGCATATAAA
TATATTAAACATGGACAAACTATTGAAGTTATTTGAACAATTTTTCCAGCTGTAATTTTATTAATTATTGCTTTTCCTTC
ATTTATTTTATTATATTTATGTGATGAAGTTATTTCACCAGCTATAACTATTAAAGCTATTGGATATCAATGATATTGAA
AATATGAATATTCAGATTTTATTAATGATAGTGGTGAAACTGTTGAATTTGAATCATATGTTATTCCTGATGAATTATTA
GAAGAAGGACAATTAAGATTATTAGATACTGATACTTCTATAGTTGTACCTGTAGATACACATATTAGATTCGTTGTAAC
AGCTGCTGATGTTATTCATGATTTTGCTATCCCAAGTTTAGGTATTAAAGTTGATGCTACTCCTGGTAGATTAAATCAAG
TTTCTGCTTTAATTCAAAGAGAAGGTGTCTTCTATGGTCAATGCTCAGAGTTGTGTGGGACTGGTCATGCAAATATGCCG
ATTAAAATCGAAGCTGTATCATTACCTAAATTTTTGGAATGATTAAATGAACAATAATTAACATAAATTTATTATTAATG
TTTTTAATAATTATAAATAATTTAATTTTTAAAAATAATAATAATAATAATTATAATAATATTCTTCTATATAATAGAAA
TATAGAATTATATTCTATTCAATCACCTTTTATAAAAAATATAAATATTATTAAAAGAAGATATCATACTTCTTTAAATA
ATAATTTAATTATTGTTCAAAAAAATAATAATGAAGATAATTTAAAATTAAATAATTTAGAAATTAATAATTTTCATAAA
TGATTAGTAGGATTTACAGATGGAGATGGTTCTTTTTATATAAAAGGTCTAGAAAGAGATTTAAAATTCTTTTATGGATT
CCATTTACATAAAGATGATATCTCCTGTTTAGAACATATTAAAAATAATTTAAAATTACCTAATAATATTAATATTAGAG
AGCTATCGGTTCAATTACTAGTAACAAAGAAACAATGAATAAATGATAATTTATTACCTATTTTTGATAAATATCCTTGT
ATAACTATTAAATATTATAGTTATATAAAATGAAAAGAAGGATTAATAAAAAGTTTAAATAAAGTATCATCAAATAAAGA
ATTAATAGAATATAAACTATTAATTAATAATTATGAAATTATTAAAGATATAAAAATTCCTTATAATCATATAAATGATC
ATTGAATTTTAGGTTTTTTAGAAGCTGAAGGTTCATTACTTATTGAAAGTAAAAGAAATAGTTGTAAATTATTTATTTCA
CAACATGAAAAAAGTAAAAAAACATTAGAAGTTATTAAAGATTATATTTTAAATAATTGAAAACCTATTGATAATACACC
AATATTTATTAAAAATTATTTATTAAATAATTGAAATGATATAATTTACTTATCTAAACTTAATAAATGTAATGTTATCA
ATTTAACACTAGCTAATATAGATTTTTTATATTATGTTATTATCCCTAAATTTAATAATATAAATTGATATAGTATTAAA
TATAATAGTTTCATAAATTGACAATCTATTATTAATATTTATATAAAAGGTTTACATAAAATTAATAATAATAATATTAA
AGAATATATTGAATATCTTAAAAATTTAAATAAAAAAGGTATTAATAAAATTGATTATAATATTGAATTATATAATAATA
TTATTAATAATAATAAACCATTATATAATAAAAATTATCCATATAGACTTAATAGTATTATTCATAGTAAAAAAAGTATT
ACAGGTGTAGGAGTATTTGTATATGATTTAAATAATACATTAATTATAACATTTACTAGCCATGTACTAGCTGGAGCACA
TTTTAATTGTTCTAAACATGAGATTGCTAAATATATTAAAAATGGTAATGTATTTATAAATAAATATATCTTAAAAAATA
TTTTATTAGATTAATTATTATATCTTATACGGCGTCCATACCATTTTTATGGACAGACTATTTTTATTTATAAAAATTTA
TATTATATAAATTATATATATAAATTATTCTTTTATTATTAATTAATTATATAATAAATTATTTATAAAATTATTCTTCA
TGACTATTGTCAAAATATTTAATAATATTCTTTTATTATTTATTATTTATTCTTATAGTTCCGGGGCCCGGCCACGGGAG
CCGGAACCCCGAAAAGAGAATTTATATATATATATATATATTTTTTTTATATGGTAATATTTATTAAAAATAAATAATGA
TTAATTACCCCCGCGAGTGCATTACATTACAAACCCCATTATATTGCTCACTGGGTTGGTGCCCACGGGGGAGGAAATAT
ATATTAATTAGTTATTGCATTAATAAATATTTTAAAGAAATATATATTAAATTATCATATTGATATAAATATTTATAATT
ATATTGATATTAATATTAATATTTATTAAATATTTAATATACCCTTTTTATTATTTAATAATAATATTTATATTTTATAA
TATAATTAAATATATTATAGATTTAATAATTAAATAATTAATAATTAAATAAACAATAATAATAATAATAATAATTAATA
TTATTAATATTTATTAATTTAGTTTTAATATAATAATAATAATAATACTTTTATTAAAGTTTTTATATAAAAATTAATAA
ATTATAATATAATTAAATTATAAGAATTATATTTATTATATATTATATCTTTAATAATTAATATAAATATAATATAATAT
AAAAATTAAGAATAAAATAATAATATTATTATAATTATCTTATTATAATATTAATATAATATTAATAAGTGAGGGTATTG
CCCATAGGGGGTATTTATTCGAATTCCATAGATGTATTATATAAAGATTTATATAAAATAAATTATATCTTATTATTTAT
ATATACATATATATAAATAAAATCTTTATAATTCAATCCTATTATATATATATATATTATTCACTAAATTAATTAATTAT
TATAAGAAGGAAGGAATAAAATATAATAATTATATATTATATAATTTATATAAATATATATTTATTATTATATATAAATA
TTATAAATAATTAAATAATTAAATATATATTTATTATTATATATAAATATTATAAATAATTAAATAATTAAATATAAATA
ATAAATAATATTAAAGTTTATATATTAAATATTAAAATAATTAATAATTTTATTATAAGGGATTCTGGGTTTTGTATCGG
ATCTCGGTACCCCTCCCCTGGTGATACACATCTTTATTAAATAAAGGTATTCATTAATAAAATATTAATAAAATAAAGAT
ATTTATATTATAAAAATTAATATATATAAAGTATATATATTATAATATATTTTATATATATATATATATTATTATATTAT
GTATTATTATATAAATTTATATATATATATTATTATAAGTAATAATAAGTATTATATATAGCTTTTATAGCTTAGTGGTA
AAGCGATAAATTGAAGATTTATTTACATGTAGTTCGATTCTCATTAAGGGCAATAATAATAATATATTAATTAATAATTA
ATTTATAATAAATATATTATAATAATTAATATATATATATAATATATTTAATACAAAAAAAAAATATATATTATATCTCT
TATTTATTTATTTATTTATTAATATTTTAATAAATATAAATTTATAAAAAAAAGAATATTATAAAAAAAAGTTTATATAT
TTATAAATATAAATATAAATATAAATATAAATATAAGTTTGGTATTCATTTAATTATATTATTTAATTAAAAATATCTAA
ATAAGAATAAATATCAATAAAGAAGTTATAAATATATATATTAATATATATATATAAAAATATATATTATTATTTGTTTT
ATTATAATTAAATTTATATATATTTAATATATAATTATAAAAATATTATATAATAAATAATAAATAATTATTAATAATAA
ATAAATATAATAATAATATTATAATAAATTTATAAATGATTATAATAAATTTATATTAATTTTTTATTTTGTAAATACTA
AGATTTGAACTTAGATAATATGCACCTAAAAACATACATTTTACCATTAAATTATATTTACCTTATTAATAATATAAAAT
TTATTAAATATATAATATATTATATATAATTTATAATATAAATATTATAAATATTATTATATATAAAATATAATATACTA
CTTATAAAAATATATATATATATATAAATATATATATAAATAAATATTTTATATATTAAATTAAATAATTATTAATAAAT
TTAATTATAAAGTATAATTTTCAATAGAAATATCCATAAGGTTATAATAATTATATGAATTATTATAATTATATATATAT
AAATAAATAAAATAATAATTATAATAATTAATAAGAGTTATGGATATCCGTGGAGTATATATTTTATAAAGGAGATTAGC
TTAATTGGTATAGCATTCGTTTTACACACGAAAGATTATAGGTTCGAACCCTATATTTCCTAAATCTAGATATAATATTA
TATCTATCTTAATATAATAATATTTATTTATTAAATAAAAAAAAAAATAAATAAATAATATTAATTAATATAAGATTCTT
TTTAATTATAATAATAAATAAATAAAAAGAAGATATTATCAATGATTTATATTAATAATAAATATAAATAATAAAAAATA
TATATAATATAATATAATAAATATATTTCCTTTAATATTAATAAATTAATAATAATAATAATAATAAAGTATCTCCTGGG
GGGTTCGATCCCCCCTCCCGTAAGTATACGGGAGGGGGTCCCTCACTCCTTATTTAAATAAATTATATTCAATACAAATT
AATTATTTATATTATTAATAATTGAATAAATAAGAATAGTCCGGCCCGCCCCCCGCGGGGCGGACCCCGAAGGAGTCCAG
TCGAAGGAGATATTAATTCGATTATATTATTTATTTAATTGTATTTAATTTAAATATATAAATTAATATATATATATTTA
ATATATATATAAATTTATTTTATAATTTTATAAATAATATATTATTATAAATATTTAATATAATTTATATTTTTATTAAA
TAAAAGATTTATTAAATTAATATTATTATTTAATTTTATTATATAGTTTTTGGGATAATATTTTATTAATATTTTTTTTT
ATTTATTTAATTATATTATATATATAATATATATATAACAATAAATTTATGACACATTTAGAAAGAAGTAGACATCAACA
ACATCCATTTCATATGGTTATGCCATCACCATGACCAATTGTAGTATCATTTGCATTATTATCATTAGCATTATCACTAG
CATTAACAATGCATGGTTATATTGGTAATATGAATATGGTATATTTAGCATTATTTGTATTATTAACAAGTTCTATTTTA
TGATTTAGAGATATTGTATCAGAAGCTACATATTTAGGTGATCATACTATAGCAGTAAGAAAAGGTATTAATTTAGGTTT
CTTAATGTTTGTATTATCTGAAGTATTAATCTTTGCTGGTTTATTCTGAGCTTATTTCCATTCAGCTATGAGTCCTGATG
TACTATTAGGTGCATGTTGACCACCTGTAGGTATTGAAGCTGTACAACCTACCGAATTACCTTTATTAAATACTATTATC
TTATTATCTTCTGGTGCTACTGTAACTTATAGTCATCATGCTTTAATTGCAGGTAATAGAAATAAAGCCTTATCAGGTTT
ATTAATTACATTCTGATTAATTGTTATCTTTGTTACTTGTCAATATATTGAATATACTAATGCTGCATTCACTATCTCTG
ATGGTGTTTATGGTTCAGTATTCTATGCTGGTACAGGATTACATTTCTTACATATGGTAATGTTAGCAGCTATGTTAGGT
GTTAATTATTGAAGAATGAGAAATTATCATTTAACAGCTGGACACCATGTTGGATATGAAACAACTATTATTTATCTACA
TGTTTTAGATGTTATCTGATTATTTTTATACGTAGTATTCTATTGATGAGGAGTCTAAGACTGTAAAATTATATATCTAA
ATGATTAATATATATATTATTAATAATTAACAATAATTAATATATTATAATTTATATATATATATTTTATATTATTATAA
TAATATTCTTATAAATATAATTATTATATATTATTCCTTCAAAACTCCTTATGGGATTCCCGCGAAGCGGGAACTAATAA
TATAATCATTATACTCTTTTTTCATTTACCTTTTATAAATATAATTAATAAATTTATTTAATATTTATAAAAAAAAAAAT
ATAATATTAATATAATATAATATAATAATGTGATTATTTATATTTTTATATTCCTTCGGGTTCCCCCGCCTCACCTCCAG
CGGGACTTTTTTTAATATGATATAATATAAATATTATTAATTTAACTAATATATAAATTCATATATATATATATATTATT
AATATTATTTTATAAAAAATATTTTTATTTGATTATTATTAAATATTATATATAAATATTAATATATTATAAATATACTA
TTTATGTAATTATTTTTTGAAGTGAGCACCTATTTTATATATATTTTATATATATTTTTTATATATTTTATATATATATT
TTATATATATTTTATTATATTTTATTATATTTTATTAAAAATAGGTGTGAACCTCCATGAGAGAGGAGTGAATACCTATT
TTATAAAGTATATTTTATATTTTATATATTATAAGTATGAACAAAAAAAAAAGGAGTTTAAAATTTAATTAAATTTAATT
AATTGAATTTCTTTATTATTATTATTATTATTATAATTATTAAACCCTTTATTAATATAATAATATATTATTTATTATCA
GAATTCCTACCCTTTTTATAATTTACATCTTTAATAATATAATTAAATATAAAATGTTTATTAAATATTATATAAAAAAA
AAATAAAAGTATATATATATATATAAATGATAAATAATTAAATAAATTATCATTAATTAATTATAATAAATTTTATTTTA
TATTATTAAAGATTAATTTATAATAATAATAATTATTATTATTAATAATAACGAATATATTAATAATTTTATAATTTATA
TATTATAAATAATTTCCCCCCGTGGGACCAACCCAGTGAATATGAACAACGGGGTTGGCGCCCGCGGGGGTTATAAAAAA
AAGTAATATTATATATATAAAAGATTAATAAAATATTTATTTTATTAATATATATATTTAGATATATATATATTAAATAA
GGTTATATTATATATATATTATAAAAAATATATTATAGTTATATATATTACATATTTAATAAATATATTATTCACTATAA
TAAATAATTTAATAATAATAAATAATTATATATCCATAATTTTATATATTATAGTATTATTTATAATTTATATATATAAT
GTATAATATTTATTAATAAATATTATATAATTAAAAATAGTATATATATAATAATAATAATAAATCCCCCGCGTATTACA
TTACAACCCCGTTGTGTTATTCACCGGATACCCACGAGGGTTATAAAATATTAAATTCAGAAGAAAATTATTTTTATTAT
TTTAATATCTATAAAAAAAAAAAGTTTTTATAAATTATATTATAACAATTATCATATTCTTATATAAATAAATATTATTA
TATTTTATATTATATATATTAATATTATTATAATCTTATTATTATTATTAATTATTTTTATTAAATAAATCCCCCGCGGG
CGCCAACCCCGTTGTTCACTGGGTTGGTCCCACGGGGGTTAAATAAATTATATTAAAATATAATATTATAATTAAATTAT
AAATCTATTAAAAAGTATATTTATTGATATTTTTATAATAAGTAAATATATTATTAAATAATAATAAAGTATGAATATAA
AAATTAATTAATTAATTAATTAAATAAAAAAGAATATATTAATTATCAATATATTGATTTATAATGTTATATATTTATAT
TTTTAAAATATATAAGTAATAGGGGGAGGGGGTGGGTGATAATAACCAGAATATTCAATAAATACAGAGCATACATAAGA
TAAATTTAATAATATAATCAATTAAATATATTATAATAATATAATATAATTAATAATAAATATAAAGTATAAACGATATA
ATAAATTATATAAAATAAATATAAATTAAAAATAAAAATTAAATGAATAATATAATAAATGATAAACAAGAAGATATCCG
GGTCCCATAATAAATTATTATTGAAAATAATAATTGGGACCCCCATATATAATATAAAATATAAAGAATTAATATATATA
AATATATAAATAATTATATATAATAAATAATATATATATATATAAAAGATAATAAAATAATATAATTATATGAATTTTAT
AAATAAATATTATAATTATTATAAAAAATAATAATTAATAATAATAAATTAATAAAACCCTGTTATTCACCGAATTGATG
CCCACAGGGGGGAATAAATATTAATTTTATGTAATCTTAATATTAATATTAATATTAATATAATACGGATTAAACATTAC
CAGTTGTTCACAGGTAATATTTAATCCTATTGTTTCATCAATTATTTATAAATAAAACTAATATATATATATATAAATAA
TAATAAATGATTTCATTATAATATTAAAAAAAAATATAAAATATAAAAATATTAACATTATATAATATAATTAATAATAT
ATTTAAATAATATTATATATATATAAATAATATAAAGAATAAAAGTATTTTTAAATAAAAATAATAATAATAATAATAAA
AATAGATATTTTAATAATTATATATAAATAAATAAAGTTTTTATAAAAAAAGAATATATATATATATTAAAAATATTAAT
AATAAATATATATAATAAATTATCTATTATTATATTTGAATTAATTAATTATATTTAACTTCATAATATTATTAATTAGA
TAATATAATATTGATTCAATTATATAATAATTATAATTATAATATTTAAAATACTCCTTTCGGGGTTTCGGGCTCCGTAC
GGCCCCCGGAACTAATAAAATATATAATATAATAAATTAAGAACAAGAAGATATCCGGGTCCCATAATAAATTATTATTA
AAAATAATAATTGGGACCCATATATAAAAATATAAATATTTAAATATATATATATATAAATAATAATAATATATATTTAT
ATTATAATATTATATAAATTATTTTTAATAAAAAAAAACTAATCATAGGATTAATTAATCAATCTGATAAATAATATAAT
ACAATTAGGGTTTAATAAATTGTGATAGTTTTATATTATTATAATTAATTAATTAATTAATTAATTAATATATATATATA
TAAATAATATAAATTAATAATAATAAAATATTTTAAAGAAGTATATAAATAATAATATAAATATTAATATAATAATAAAT
ATTTAATATATATTTTTTATTTAATTAATATATTAATATATTTAATTATTTAAAAGATATATAATATTAATTTTATATAA
TATTAATATAATATAGATTAACATTATATTATTGTTTATTAACAATATTTAATCCTCATATGGGATCTTTAATAATAATG
GGTACTATTATAATATATTATTATAAATTTATTTAATATTAATAATTATATTATATATTATTAATTTATTTAATAAAAAT
CATAAATTATAAATAATATGTATATTATAAAATTTATATTTTATAATATAAAATTTAATAAAATAATAATATCAATAAAT
ATAAAAAATAAATATAATAATAAATCCCCCGCGGGCGCCAACCCAGTTGCTCACTGGGTTGGTCCCGCGAGGGTAATAAT
AAATATTTATTATTAGGAAAAACTAATAAATATATATATATATATCATTCATATATATAAATAATATAAATATAAATTTG
TATTACTCTTATTTATTTATTTATTTAATAAAAATCATAAATTATAAATAATTATTATAAATAATAATTTACTTAAGGTA
TGGATATGAATTATAAATGAAGATATTAATATTATATAATATATATATATATATATTATATAATAAATTTATTATAATAA
AAATTATTAATTAATTAATATTCATAATTAATAAAAGAATCTTTTTTTATTTAACCTCTATGGATACCAATCCGATGATT
AATATAATATAATATAATATAATATAACGGTAGGATTAATTTATTAATTTATTAATTTATTAATTTATTAATTTATTAAT
TTATTAATTTATTAATTTATTAATTTATTAATTTATTAATGTTATAAATATGATATAATAAAATATTATATGTATATGAT
ATTATATAATTATTAAAGATTATATATATTTTTTATTATTTATTTATTATAATTTTTTTTATAAGTAATATAATAAATGC
AATATGATGTAATTGGTTAACATTTTAGGGTCATGACCTAATTATATACGTTCAAATCGTATTATTGCTAATAAATTAAT
ATATAATATATATGTTATAAAAAAAATAATAACTCTTTTTATAGTTTATATAAATTTTTATAAAACTAAATAATAATTAA
TTTGAGGAATGATTTAATAAAATATATTATAAGTTTGGTTCATTTATTTTATAAAGGGATAAATAATATATTAATTATTA
TTATTATAATAATAATAATAATATTAAAAAATAAATAAGATATAAATAAAAATTTATTGAATAAGATATTTATATTATTA
ATAGGAAAGTCATAAATATATAAATTATATTATATAATTTATATAATAATAAATAAATAAATTAATTATTTAATTATATA
TTTTTTATATATAATATAAATATATTAAATAAAAATCATAAATTATAATAAATAATCTAAATAATAAAAATATCCCCCCG
TGGGATCAACCCTGTGAACAGCAGGGTTGGCGCCCGCGGGGGTTATATAAATTAATATAATATTAATAAAGTAATTAATA
TAAATAAATAATATGAAAATAAAACTTAATAAATATATATATATAATTCATATATATATATTAATAAAAATAATATATAT
ATATATATATGAAATAGTTATATTATTATTATACAGAAATATGCTTAATTATAATATAATATCAATATTCATAAATTAAT
TATTATATATAAATTATAATAATATCTTATCCTTTCATAATAAAAAATTATATAATAGATAATCAGAAACTATTAATATT
TATTATATTAATAATATCACCTCCTTTCGAAGTCCCCATTTGAGACGAGGACTTTATAATATATAAATGATAATAATTTA
ATATTAATAAAAATATTTAATTATTAAAAATAAAAAAAAGTGTTTATTATTTATTTTAATTATATATTATATATAATTAA
TTAATTAATAATAAAAATATAATTATTATTTAGTTTTATAAAAAAAAAAAGATATAATTTTGAAAAGAGTAATGAATATA
TTTATATATTATAAAAATATAAAATTCATCCAATAAAAATAAATATTCTCTCTCTTCATAGGATCAATTCAATGATTAAT
ATAATATAATATAACAAGGTTGAATTATATTAAGTAGGGGATAATAAAAACTCTTTTGTAACTTATATTATGATTTATTA
TTATTATTATAATTTATAAATTATTAAATAAAAATCAATATAATATCAATTATAACTTATATATTAATTAAAATTAATAC
CTTATATTTATATATTATAAAATTCTTAAAAGAAGGTATTAAATAAATAAATATATATATATATTATTATTATTTTATTC
TTTTTCATATAATTAATATTATATAATAAATAATATAATATAATACAATAGGATTGAATTTTTATAGTGATGGTTTTATA
ATATATATATTATATATTAATACAGATAGAAGCCAAAAGGTCAGGCGCTTTCTTTGGGAGAAAGACCTAGTTAGTTCGAG
TCTATCCTATCTGATAATAATTTTTAATAAATAAAATATATATATATATTATCTGTAATATATTTAATTACAGTTATTAA
TCATTAATTATAATATAAAAAAGTTAAGTTTATTATTATATATTTAAATTATTAACTCCTTCGGGGTCCCCGCCGGGGCG
GGGACTATATTTATTTTTAAATATTATAATTATAATATTATTCTATTAAGGTTATAAACTTTATATTAGATCTTCTAATT
AATAAAAAACATTATATATTATGATAAAATTAATATTATAATATATTATATTATATATTATTTATATTTCTCTTACCGGG
GTTCCGATTATCTACTGAAACCGGAACTATATAATATTTTTTATAATATACCTATTTTATTATATTTTATATATAATTAT
TAATAAAAAAAAATACCAAAATAAGGTATAATGTTATTTATATTCTCCTCCCCCGTGGGACCAACCCAGTTAACAACTGG
GTTGTAATGTTAATGTAATGCAGGGGTTATAAATATTAATATAAATCTATAGTATTTATATATTATTATTATTAATATTC
TTTAATTATTATATATTATTATTATTATTATTATTAATTTTAAGAATAATAAAATAATAAAAATAGTGAAGTGATTTATT
ATATATAATATATATATTATTGACAATATATAAAAATATATAAAATAAATATATAAATTATATTTTAAATATAAATTAAT
AATAAAGATCACTTTATTATTATTATTTAAATTAATATTATTATTATATCTTCTATAGTGTCCATCCTATTTTTTGTGAA
TGAGACAGACTATTTTTAATAATTAAAACTTAATAAATAATAAATAAAGATGTTTACTTATTTATAAATATAAATACATT
TATTAAAAAAAAAGAATATATAATATAATTATATTATTAAATAAAGTATTTTTTCATTATAAATTATAGAATATCTGGGG
TCCATTAATAATTATTATTATAAATAATAATAGGGACCCCCCCCATTCCATTATCTAATTAATAAATATATAAATAATAA
TTAATAAATATATATATAAATAATAATTAATAAATATATATATATATAAATAATAATAAATATATATATATATAATAATC
ATTAATAAATATATATATATATAAATAATCATTAATAAATATATATATATAAATAAATAATCATTAATAAATATATTAAT
AATAAATTAATAATATATTAATAATAAATTAATAATATATTAATAATAAATTAATAAATATATAAATAATAATTACTTTT
ATTAGAGTTCTAATTAGTTTTTATTTTATTTTTATTTATTGTATATCATATTATATTAAATTAATATTATATAACCCCCG
CATTACAAACCAGTTGTTCATATTAACTGGGTACCCACAGGGGGAAATAATTATTATAAAAATAATTATTATAGAATATT
ATTTATTATTAAATAAAACATAATTAATACTATTTAGTTATTTATATATAAAAAAAAATAATGTTTATACCAATTTAATT
AAATTTATAATTTATCATATATATATAATAATTCTCCTTTCGGGGTTCCGGCTCCCGTGGCCGGGCCCCGGAACTATAAG
AGTAAAAAAATAAAATCTAAAAATAGAATCATAATTTTTTATAAGATGTGAATGAAATACCTTTTTGTAATATTTATTAT
ATAATATATAATATATATATATAATATATAAATATATATATATATATAAATAAATTTAATTAGAATATATATTAATTATG
ATAAAAAATTATGTTATAATAATAATAATAATTTATTTAATAATTTATAATAAATAATAATAATAAATAGATAATTCCTC
GTAATAATTATTTATATTATTCTTTTTGAGATTATAATTAATTAATTCCTTGTTATAACCGAAACTATTTTATTTTATTA
TCATTATATCCCTCTCGTGTAATACTCAATAAATAACACAACAGGGTTGAATTAATTGCATAGTATTTTATTATTAAAAT
TTAATTATAATTATATTATTAATAATTAATAAATTTTATTCTTTATATAAAAAAAATGATAATAAATTTATTTAAGGGTC
CTTTATGAAGTAATAACTATTGTTATTATTTTATTTTATTTATTAATATATAAAATATTAACTATTATTAATAAAATTAT
TAATAACTCCTATGGGATCCCCTATCATTTCCAATGGATATTATTATCCATATTTATTAATAATAAAGATATAACTATTA
TTAAATAATTTATAATATAAAATAAAAATATTATTACATAAAATAAATAAAATTAATTGTAATCTTTTATTTAAAAGAAT
AAAAATCTTATTAATTATATATATATATATTTAATATAATTTATTTTTAAGTGAGGGTACCGCCCATATGCGATATCCGA
GCCCCACAGGCATACTATAATTATATATTTTAATATAATTTAAATATGTGATATATTTTTTATATATATTATTTTATTTA
TTTATGATATTAATTAATTCAATGAATAATAGAATTTAATTAATTATAGATATTTTATATCCCCCGCGGGCGCCAACCCT
GCTGTTCACAGGGTTGGTCCCACGGGGGGGGATATTTTTATAAATTTTAATATATAGATATTCATTATATATTTATTATT
ATTATTTATTATATATATTAATATATAATAATATATATATTATTATTATATATTATAAATTATTTATAATTATTATATAT
ATATACATATATATATAGTAATCCTAATTATTATTTTAAATAATAATTATTTATGAAATATAAATATTTTATTCATATAT
TAATATTAATATTACTCCTTACGAAATATTTATTCCCTGTTAAAACTGAAACTATTTATATTAATATTAATGTTGGGTGT
TAGTTGCTTATCAAATAATATTTATATCAATTAATTTAATAACAAGGTTATTATTAATTTAATATATTATTTATTATTAT
TAATATATACTTTAATATAATTAAATATTATATTATATTATAAGAAATTTTATCTTTTTATTATTACTTCGAGTAACTAT
TATTATTATTATTAATTGGATAAATCATTTATTATTATAAAAGTCTATATTATTTATTATTATTAATATAAAACTATTTA
TATAATTTTTTTTTATAGATTATTATTTATATATTATTTTTATATATAAATTATATATATATATATATAAATTTTTATAT
ATATATTTATTATATATAATAATATATTATATTTTATATAATATATATTATTAATTCTTTATATTTTATATTTTATATTT
AATGTGGGGGTCCCAATTATTATTTTCAATAATAATTTATTATGGGACCCGGATATCTTCTTGTTTATCTATTATTATAT
TATTAAATTTATTCTTATTTTATTATTATATTTTATATTATATCATTAATTATATTGTTTATACCTTTATTTATATTATA
TAATTTATTATATTATTATAATATATTTAATTGATTATATCATAAAATTTTATCTAATGTATGCTCTATATATATTTAAT
AGTTTGGTTATTATCACCCACCCCCTCCCCCTATTACTTATATATTTAAAAAATATAAATCTAACTTAAATAATAATTTC
ATAAATATACTTTATATTATTATAAATAATAATATTTATATTAAATTATATATAATAAATATATATTATTAAATAATAAT
TATTCTTTTTTTAATTAATTTATTAATTTTATTTTATAATATTAATATTATTTAAAATAAATAATATAATTAGATTTAAT
TATATCTATATTAATAATTATTAATAAAAATATATTATTCATATATATATTATATATATATTATAATAATAAATAATAAT
AATAATTTTATATAAATATAAATATAATAATATATTAAATTAAATAAAATTATAATTCTATTATTAAGATTATATCATTT
TATATAATAATAAAAGAGGTTTTATATATTAATAGTATTAATTATATTAATGAAATAAATAATTATTTATTAATAATTTA
TAATTTGGAATAATATTATAATTTTTATAAATTATATATAAAATTAAATAATTATTAATTTTATAAAGGATTTGATATTT
ATACCTCCTTTTGGAAACTTTATAATTATAATAAAGTATTCATTAAATAATAATAACTTCATATATTAAATAAAATTAAA
TAGATTACAATTATAGAAATAATAATAATTTATTAATGGTAGGATAATAGTTTATAAGATGTCTTTATTAAAGTAATAAT
ATCAATTATATATTCCATTATCGTCCTGATCCCATATGGATAAGGGTATAAGGGGAAGGCGAACGGCATAGGAGAAATAT
GTGATATATTTTATATTTTAATATATAGTTTTATTTATCAATAATGAAAATAATGATAATAATAATAAATATATTTTATT
TATTTGAAAAGTATATGAATGATAATATTATAACCCTCGCGGGCACCCAGTGAATAACACAACGGGGTTGTAATACGCCC
GCGGGGGATTAATTATATAAATTTTAAATAAAAATATATGTAGATTAATTATATATATATTAATATTTTATAAAGTTCCC
TTTTTTATAATAATTTATTTAATTTCCATAGGTATTCGGTGATTAACACAATGGGGTTGTAATATGTTTGGTTGTGGGGG
GGAGGATTTATTTATTAATTTTATATTATATTTTAATTATAAGTAATAAATAATAAATTTTATATAATAATAATAATATA
TATGTTTTATATATATATATATATTATATTAATTATATAATAAGGTAAATATAAAAAGAATAAGAATATGATGTTGGTTC
AGATTAAGCGCTAAATAAGGACATGACACATGCGAATCATACGTTTATTATTGATAAGATAATAAATATGTGGTGTAAAC
GTGAGTAATTTTATTAGGAATAATGAACTATAGAATAAGCTAAATACTTAATAAATATTATATAAAAAAATATTTATATA
ATAAAAAAGAATATATTATATATATTTATCTATAGTCAAGCCAATAATGGTTTAGGTAGTAGGTTTATTAAGAGTTAAAC
CTAGCCAACGATCCATAATCGATAATGAAAGTTAGAACGATCACGTTGACTCTGAAATATAGTCAATATCTATAAGATAC
AGCAGTGAGGAATATTGGACAATGATCGAAAGATTGATCCAGTTACTTATTAGGATGATATATAAATAATTTATTTATAT
TTTTATAAATAAATAAATAATATATATAAATTGATTAAAAATAAAATCCATAAATAATTAAAATAATGATATTAATTACC
ATATATAATAATGGATATATAATAATTATAATATTAAATATATTATAATTTAATTATATATTTTAATAGTCCTGACTAAT
ATTTGTGCCAGCAGTCGCGGTAACACAAAGAGGGCGAGCGTTAATCATAATGGTTTAAAGGATCCGTAGAATGAATTAAT
TATATAATTTAGAGTTAATAAATTTAATTAAAGAATTATAATAGTAAAGATGAAATAATAATAATAATTATAAGACTAAT
ATATGTGAAAATATTAATTAAATATTAACTGACATTGAGGGATTAAAACTAGAGTAGCGAAACGGATTCGATACCCGTGT
AGTTCTAGTAGTAAACAATGAATACAATTATTTATAATAAAATATATATATATATAAATAATAAATGAAAATGAAAGTAT
TCCACCTGAAGAGTACGTTAGCAATAATGAAACTCAAAACAATAGACGGTTACAGACTTAAGCAGTGGAGCATGTTATTT
AATTCGATAATCCACGACTAACCTTACCATATTTTGAATATTATAATAATTATTTTAATTATTATATTACAGGCGTTACA
TTGTTGTCTTTAGTTCGTGCTGCAAAGTTTTAGATTAAGTTCATAAACGAACAAAACTCCATATATATAATTTTAATTAT
ATATAATTCTATATTATTTATTAATATAAAGAAAGGAATTAAGACAAATCATAATGATCCTTATAATATGGGTAATAGAC
GTGCTATAATAAAATGATAATAAAATTATATAAAATATATATAAAATATATTTAATTAATAATATAAAACATTTTAATTT
TTAATATATTTTTATATTATATATTAATATGAATTATAATCTGAAATTCGATTATATGAAAAAAGAATTGCTAGTAATAC
GTAAATTAGTATGTTACGGTGAATATTCTAACTGTTTCGCACTAATCACTCATCACGCGTTGAAACATATTATTATCTTA
TTATTTATTAATAATTTTTAAATAACCTTTTTATTAATTAATATTAATATATATCAGAAATAATATGAATTAATGCGAAG
TTGAAATACAGTTACCGTAGGGGAACCTGCGGTGGGCTTATAAATATCTTAAATATTCTTACAATAATATATATATAATA
ATAATAAATAATATATAATATATATATAACAATATATAAATATATATATAAATATATATATTATATATAAATTTATAATA
ATAATAATAATAATTATACCCATATATAATTTAATTTAATTTAATCCAATTGTATTTTATTATTAATATTTAATTATTAT
TAATCCTATAAAATAAAATATAATAATAATAATAATTTATTAATTAAATATAATAAAATTAATATAACCTAAATAAAATA
AAATATAATAATAATATTAATATATAATAAAAAATTATTATAAAATAAATAAAATATATATTATAAATAAAAAAAATAGA
ATATATAATATAAATTATATTCCTTCGGGGTTCGCCCCTGTGGGGTGGACTATTTTTATTATATCTTTTATATTTATATA
ATTAATAGTATCGAAACTATTATCCATTTTATTAATAATTATTAATAAAATTAATAAATATCACACAATTGTAATTCAAT
ATTATTATATAATATTATATTATATTATTCATTAAATTATTTAATTTTATTTATCCTTTATGAAATATCAATACCTTATT
GTAATTAGAACTATTTAAAATTTATTGTGTTAATTATTATTATTATTAATTTATTATGACAATTATAAATATTAATATAA
ATAAAATAAATATCTTAATAAAAATAAAATAAATATAAATGTATATTAAATTTTTATATTATATCTTTTTATTAATAATA
ATACTCTTATTGATGAAAAACTTCATTTAATAATTAATTTACACTTTAATAAATATAAAATATTCATAAAATAATAATAT
TTATTTATTTATATATTTATAATATATAAAATATTTATCCCTTATTAAATACTTAATGAATATCACAATAGGGTTGTATT
TATTAATAGCGTCTATGGGGATTATAATTATAATTATTATATAAAATTATTATTATTGATATATAACTTCTATAATTTAT
TTTATTATATATAATATAATATTATATATATATATTATTTTTATACTCCTTCGGGGTCCGTCCCCGTGGGGTGGATTATT
TTTATATATTTATTAAATACTATATAAATTATTTATAATATAAATTCATTATAATTTATTAATAAAATTAAATTCTTTAT
TATATATATATATATATATAAAATAATAATAAATAATAATAATAAGGATATAGTTTAATGGTAAAACAGTTGATTTCAAA
TCAATCATTAGGAGTTCGAATCTCTTTATCCTTGATAATAATAAAAATAAAATAAAATATATATTTATTTAATTATATAA
TATAAATAAATATTTATTATTTAATATTCTTAATTAATTAATATATTTTTATTATAAATAAAAAATATATTATAAAAAAT
ATATATTATTGATAATTATTATTTTATTAAAAAAAAAAAAGTATAATGATTATAATATATTATAATTATAATCAATATTA
TATTATTATTTTTATTCTCCTTCGGGGTCCGCCCCCCGTGGGGGCGGACTATTTATTAAAAGTTATTTATATATATAAAT
TATATTATATTTAATTTATGTATATATATATATATATATATAAATATATTAAACTTATTAAATATTAAAAATATAAAATT
TTATATTTATTTTATTTTTATATGATTTATAATTCCCCCCCCCCCCGTGGGACCAACCCAGTGAACAACTGGGTTGGCGC
CCGCGGGGGTAATAAAAATGAGATATTTAATTCTCCTTCGAGGTTCCTACCTATAATGGGGACTATTATATTATAATTAT
TAATTTTGGGATATAAAATATCAATAGATGTTTTATAAATAATAAATAATAAATAATAAATAATAAATAATAAATAGGAT
GAAACAATTTATTAATAAAAAAATTATAATAAATAATAATATACTCTAATAATTATATTTGTATATATATATATTATAAA
TGAAATAATGATAATAGTTATACTATTATTAATTTATTAATATATTTATAGTTTTATTTACTGTCTATGGTATAATATTA
ATAGAAGTCTCGATTATGATACCAAGTATTGAGTAGTCCAGTAGTAGAATTAATATAATAATAATAATAATTAATATTCA
TTATTATTTAATAAATATTTAATATATAATATATAATCTAATATATATAATTATAAAATATATATATATATATATAAAAT
AAAAATATATAAATAATATAAAATGAAACTCCCTTATGGGTGCTAACCTCGTTATTCACCGAATTAATTCCCATTAGGAA
AATAATACATAAAATAAAATATAATAAAATGTTTTTTTTATAATAAATTAATAATAAAAATAATAATATAAATAATAACT
TCTAACAGAATTTAATAAAATATTAATAAAATAATAATTTTATATTATATTATATTATATGATTTATTATTCTTTTTAAT
AATAATAATAATAATAATATCAATAATAATAATAATATTCTTATTAAAATTCTATTTAAAAATTAATTTACATTTTTATA
ATAAATAAATAAATTTTATAAATATAAATATAAAATAAAAATAAATAAATAATATCTATTTTAAATAAATATGATAATTA
TAAATATGAATTATATTTTCCCCCCCCCGTGGGATCAACCCTGTGAACAGCAGGGTTGGCGCCCGCGGGGGTTATAAATT
ATTATTATTTTGTTATTTATTTATTAATTATATATATAATTATATATAAAACTAATATTATATTATATTATGTATATATA
TATATAATAAAAATGATATATATAAAAAGAATATTATTTTATTATAATATTTATATATATGATATTTAATAAACATTAAA
TAATATTATATTAATATTATAAATAGTTTATAAATAAATTATTATAATAATATTAATTTTATATTAATGAAATAATTAAT
ATTAATTATCCTTAATAATATATTATTAATAATAAATCCCCCGCGGGCGTATTATATTACAACCCCGTTGTGTTATTCAC
TGGGTGCACGCGAGGGTTATAAAATAATTATTTATTTTATTCATGGGTTTAATAATATCAATTAATAATATAATAGTCCC
CAAAGGAGGATTAAATTAATTGTAAATATTTTATAAATATATATATATATGTATATTATTCTTATTTTATAATTATAATA
AAATTAATTTATAATTATATATAATATATTATATATATATATAATTAATTAATATATATTAATTATTAACTCCCCACAGG
GAAATATATTATTTATATATTTAAGTATTAAACTAATTATATAATTCATTATATTATATAATATTAATTTCAATATAATA
TATAGATTAAATATTTATATTTCTATGTATGGGTCCCAATTATTATTTTATATAATAATTTATTATGGGACCCGAATATC
TTATTATTTATAACTTATTATATTATTTATTTTATAATAATAATTTTTCATAAGAAAATAAAAAATATATATAATAAATA
TTTATATTATTAAATATTATCCATATTAATAAATTTTATTAGTAAACACTTTTATTAAATTAAATAAAATAAAATAAAAT
AAAATAAAGATGTGAATTTAACCTGGATAAGTTGTTTTTGAGGTATCATTACAGAGTTAGTAATTCTTTATAATAGGTGT
ATTTGTTATATATAAAAATATAATATATGATATATATATTATTTATATTGATTTCATAATTAATTTAATAAAAATTATAT
TTATATATAATATAGATATTTATTCTTTTAAATATAAAAGATTTTTATTATCCATTATTAATAAAAAAATATATATTAAA
TTTTATTATTGATATTTTTAACTTTTAATGATTATAATTATATTAAGATATTATAAATATATTTATAAATTAATAATTTT
ACTATATATTTAAATATAATATAATTATTAAGATTAAATAATAAATATTTTAATATTATTATTATTACTTAGGATAAAAT
ACCATATTCATTCATTCATTGGGATAATTTTTATAATAAAAAGTTATAATTATTTATTGTTTATATATACATTTTATATA
TATATATATATTTATTAATGAACATTTATTATTATTATTATTATTTATTATAATTTATAAGCTAATTAAATTAATATCTT
TCCCCCCGTGGGGGTTATATAATTTATATATTTATATAACCCTTACATATGCAATTCAATCCGATAATTATCGGATATGT
ATTCTTCGGAGGGTAATATTATATAAATAATATATAAATATTATTATATATACTTTTTTATATTTTATTATTATATTTAT
TAATATATTATTATAATAGTGGGGGTCCCAATTATTATTTTCAATAATAATTTATTATGGGACCCGGATTTCTTCTTGTT
TATATTTATTATCTTATTAAATTTATTCTTATTTCTTTATTTATAATTTATATTATACAATTAATTATTTTGTTTATACC
TTTATATTTATTATATAATTAATTATTTTATAATTATTATTTATTGATTATATTATAAAATATTAACTAATGTATGCTTT
GTATTTATTGAATATTCTGGTTATTATCACCCACCCCCTCCCCCTATTACTTATATATTTGGAATAAAAATATAACTATA
TTCTTTTTAAATATATATATATTAATTATAAAATAAAGTATATAATTATATATATATAAAATATTATTTATCAATATTAA
TATAATAATGAATTTTTAATATTAATTATAAATAAGAATATTAATTCTTTATATATATAATATTAATATTATATAATATA
TTATAAACAATTAAATAATAAATATTTAAGTATTTAATTAATAAAAATATATATTTTAATAAGATTTTTATTTTTAATTT
AATTTTATTAATATTAATAATAATAATAATAATAATAATTTATAAAGAATATAATAATAATGTAAATAATATATATAATA
TATATAATATATAAATAATAATATTATATAGTTTTTTTTTAATAAATATAAATATTTATTATTTATTAAAAATATATTAA
TTACAATTAAAAAAATAATGGTTAATATTATATAATAAAATATTGTTATAAGTAATAGATATAATAAGAATATTATTAAT
TAATTAATTAATAATATTAATAATTTAATTTGAAAGAGAATATTAATATCATTAAATATATATATATATAAAAAATGATA
TTAATATATATATATATTATATTATAATATAGATTATGATACATTTATATAAATAATATATATATAAAAAAATAATTATA
CTATTACTTTATAATATATAAATATATAAAGATATAAAAGAATTGTTTAAAGTTATAACTAAAATATTATATTAGTATTC
ATTAATAAATATTTATAATAAAATAAATATAAATTAAATTATATTTAATGGATATAATAATATTATTATTAAAATTAATA
TATATAAAATAGAAAAATGGTACAAAGATGATTATATTCAACAAATGCAAAAGATATTGCAGTATTATATTTTATGTTAG
CTATTTTTAGTGGTATGGCAGGAACAGCAATGTCTTTAATCATTAGATTAGAATTAGCTGCACCTGGTTCACAATATTTA
CAAGGGAATGCTCAATTATTTAATGTTTTAGTAGTTGGTCATGCTGTATTAATAATTTTCTTCTTAGTAATGCCAGCTTT
AATTGGGGGTTTTGGTAATTATTTATTACCCTTAATGATTGGTGCTACAGATACAGCATTTCCAAGAATTAATAATATTG
CATTTTGAGTATTACCTATGGGATTAGTATGTTTAGTTACATCAACTTTAGTAGAATCAGGTGCTGGTACAGGATGAACT
GTAAATAAAAAGGATATGCAGTTTTAAAATATCATTTAATGCATAAAATACCTTATATATTAATAAAAAAGATATATAAT
TATTAAAATACTTAATATATATTATATATTAACAAATATATATTAGTTAAAAAGTTTAATAATATAGGTTAATATGCAAA
TATTTATAATATTAATAAATATTTCAGAGACTAAATATGATATAATATATTAATATATTAATTATCTTTTTATAAAAAAA
ACTATTCTCATTGTACCGACCGTTAGATACGACGATCGACACTATAAAATATGATATTTATAATTAATAATTATTTTCTT
TATAAAATTAATTTTATGAATAATATAATTGGATTTAATTACATTTATGAAATATTTATAAATATAATTTAATTAATATA
TAATTTTTACCCGTGGATCAACCCTGTGAATAACTGGGTTGTAATTGTGGGGGTAATAAATATTATTATATTATTTTTAT
TATAAAAATAAAGTATATAAATACTTTATATTACTATAATAATTTTATATTATATTTATAATATAATTAATTTATATTAA
TATATTAAAGACATAGTCCGAACAATATAGTAATATATTGAGATATAGATATTATATATATATTTATATAAACAATTATA
ATAATTAAATATTATTTAATTATTAATTTATGATATCCACCATTATCATCTATTCAGGCACATTCAGGACCTAGTGTAGA
TTTAGCAATTTTTGCATTACATTTAACATCAATTTCATCATTATTAGGTGCTATTAATTTCATTGTAACAACATTAAATA
TGAGAACAAATGGTATGACAATGCATAAATTACCATTATTTGTATGATCAATTTTCATTACAGCGTTTTTATTATTATTA
TCATTACCTGTATTATCTGCAGGTATTACAATGTTATTATTAGATAGAAACTTCAATACTTCATTCTTTGAAGTAGCTGG
AGGTGGTGACCCAATCTTATATGAACATTTATTTTGATTTTTTGGTCATCCAGAAGTATATATTTTAATTATTCCTGGAT
TTGGTATTATTTCACATGTAGTATCAACATATTCTAAAAAACCAGTATTTGGTGAAATTTCAATGGTATATGCTATGGCT
TCAATTGGATTATTAGGATTTTTAGTATGATCACATCATATGTATATTGTAGGATTAGATGCAGATCTTAGAGCATATTT
CCTATCTGCACTAATGATTATTGCAATTCCAACAGGAATTAAAATTTTCTCATGATTAATAAATCCCTTTAGCAAGGATA
AAAATAAAAAGTTGATCAGAAATTATCAAAAAAAAAATAATAATAATATAATAAAAACATATTTAAATAATAATAATATA
ATTATATCTGATATTTATAAAGGTAATTTATATGATATTTATCCAAGATCAAATAGAAATTATATTCAACCAAATAATAT
TAATAAAGAATTAGTAATATATGGTTATAATTTAGAATCTTGTGTTGGTATACCTATATATACTAGTATTGTAAAACATA
TAGTAGGTATTCCTAATAATATTTTATATATTATAACAGGTATTTTATTAACAGATGGTTGAATTGATTATCTATCTAAA
AAAGATTTAGATAAAAAAACAATTATAGAAATTAATTGTAGATTTAGATTAAAACAATTAATAATTCATAGTGAATATTT
AATATATGTATTTATATTATTATCACATTATTGTATAAGTTATCCTAAAATAAAAATAACTAAAGTTAAAGGTAAATCAT
ATAATCAATTAGAATTTTATACTAGATCATTACCATGTTTTACTATTTTAAGATATATATTTTATAATGGTAGAGTAAAA
ATTGTACCTTATAATTTATATGATTTATTAAATTATGAATCTTTAGCTCATATAATTATATGTAATGGTTCATTTGTAAA
AGGTGGAGGTTTATATTTAAATTTACAATCTTTTCTAATTAAAGAATTAATTTTTATTATAAATATTTTAAAAATTAAAT
TTAATTTAAATTGTCTATTACATAAATCTAGAAATAAATATCTTATTTATATAAGAGTAGAATCTGTTAAAAGATTATTA
CCTATAATTTATAAATATATTTTACCTTCTATAAGATATAAATTTGATATTATATTATGACAAAAAATATAATATGATTA
ATTAATTAATTAATTAATTTATTTATTATTTACTTTTTTGATATATATAGAGGCAAATTCGAGGAAAACCATATAATTAG
AATAAGTAATAATTATATGACAACCGTCGAACTAAATCATATTCAAGAAATTAATATGTAAAAGCGTAGAGATTAGACGC
CTCTGGTTATCTAAGTAATATATATATATATATTATATGATAACATAAGGTATAATCCAATGAGATCAGTAATGATTTTA
AAACAATAATTTTGTTTTAAGTATTAATAATAATATTAATATTCGACCTCTTAATTGAGGATATTATAATCATAATTTTT
TATATTATATTATAATATAAAATTTAACTAGCTAGATAATATTATATAAAAATAATATTATATAAATTAATTAAAATAAT
TTTTATTAATTGAAACTGAAATGTTTTAAAGTTAAATTAAAGAGCTCTAATCTATGGTGGTTCAATTAGATTAGCACTAC
CTATGTTATATGCAATTGCATTCTTATTCTTATTCACTATGGGTGGTTTAACTGGTGTTGCCTTAGCTAACGCCTCATTA
GATGTAGCATTCCACGATATAAAAAATAAATAAATAAGTGTCGTGTATAAAATTCACTAAAATAATATATAATAATAAAT
ATATAAAAATAAAATAATAAAATAATAAAAATTTATATATTTTATTATTAATTATATACTTTTTATATAATAAAAAAAAT
ATTATTAAATATTATTGGTTATATATTATTAATTAATTATTTAAATAATATATTACTACTTTCGGAGTTTATATTTATAT
AAGTGTTCACTAATAATAATATATAGCTAACGGGGAAACTCTTATATAATATTATATATATATAATAAATAAGACAATCC
CGTGATAACTTTAATATATATATATTAAAGTATTGTAGAGACTAAACGTGAATGATTTTAATATTTTTTCCCGTGGGACC
CAATCCGGTGAATAACAGGGTTGGCGTCCGCGGGGGTTATATAATTTTAAAATTAAGAGATAGTCCAATCTTATATGTAA
ATATAAGTTAATATTAAAAAAAAGTATTAAATATATATATTATTATATTAGTTATAAATATATAATCTTTTTTTTTATTA
TTTTATTTTATAAAAGATTATAAACTGATATAAAATTTAAATTATATATTATTTTTTATTATTTTTTTTTTTACTGGTTT
TAATTATTCTAATATTATTATTATTAAATAATAATAATTTAATTTCTAATAATAATATAATAATAAATAATAATATAAGT
TTAGCATCGCAAATTCATTTAATTACTGGTTTTGCGACTGTAAATGATATTGAAAATATTTATAAAGATATTTTTAATAA
TTATAAAGATATTATAGATAAATATTCAATAAAATTATATAAAAATAATAATAATTTACCAAAAATATTAGAAGATTTTA
CTGAAGAAGAGAAAGGTTATTATTTATCTGGTTTATTTGAAGGAGATGGTAATATTTATACAAGAACATTTTCAATTGTA
TTTTCTATTGAAGATGCACCTTTAGCTCATTATTTATGTCAATATTTTAAAATAGGTTATATTGATTATAAAAATAATTC
TCCTTCGGCGTCCGCCCCGCGGGGCGGGGCGGACTAAAAAAGAATTAACAGTAGTTAAATGAAATATTATAAAAGAATCA
GAACAAAGAATTTTTCTTAATTATATTAATGGTAAATTATTAACATATAAAAGATATGATCAATATTACAAATATAATTT
TGATAAAAATTAAATATTTTATTAATAAAACCAATAGAATTTAATGTATTATTAAATCCATGATTAATAGGATTTACTGA
TGCAGATGGTTATTTTTATAGTGGTTTAAGTAATAAATTACTTATTGTTATAAAATATGAATTATCTCAAAAAGAAAGTT
ATATTTTAGTCCGGCCCGCCCCACGGGGGGACGGACCCCAAAGGAGATATTATAAAAAAATATAGTAATCTTGGTACAGT
ATATAAAAGAGATTTTAAATCTGGTACTTATGCTCATATTTATCTAGTAACTTCTAATATTGGTATAAAACCTTTTATTG
AATATTTTAATAAATATAAACTATTAAGTATTAGAAGATATAGACAATATTTATTATTAAATATTACTTATCTATTAAGA
ATTAATAAAATACAATCTATATCTAATATTAAACCTATATTTATTGATTTACTATATTTTAGTAAACTATTATTAATATC
TTCTAATATAAAAAATAAACAATTAAATAATGCTATAATTATTATTAATTATTATAGAAAATTAAGAAATTTAAATGAAA
AATAATATTCTTATTAATTATAAAACATCCACGGGTGCAATTCAACCCCGTTGTGTTTTTCACCAGTTTAGTTAATACCA
TTAGGAAAATAAATAAATCCCCCGCGGGCGCCAACCCCGTTGTTCACTGGGTTGGTCCCACGGGGGTTAAATAATATATA
TATATAATATTTATTTGTAGACTTACTATGTTGTGGGACATTTTCACTATGTATTATCAATGGGTGCTATTTTCTCTTTA
TTTGCAGGATACTATTATTGAAGTCCTCAAATTTTAGGTTTAAACTATAATGAAAAATTAGCTCAAATTCAATTCTGATT
AATTTTCATTGGGGCTAATGTTATTTTCTTCCCAATGCATTTCTTAGGTATTAATGGTATGCCTAGAAGAATTCCTGATT
ATCCTGACGCTTTCGCAGGATGAAATTATGTCGCTTCTATTGGTTCATTCATTGCACTATTATCATTATTCTTATTTATT
TATATTTTATATGATCAATTAGTTAATGGATTAAATAATAAAGTTAATAATAAATCAGTTATTTATTCTAAAGCACCCGA
TTTTGTAGAATCTAATATTATCTTTAATTTTAATACAGTTAAATCTTCATCTATTGAATTCTTATTAACTTCTCCACCAG
CTGTACACTCATTTAATACACCAGCTGTACAATCTTAAGTTATATATATAAATAAAATTTTATATTATATAAAAAATTAA
AATATATATGTTATATTTTAACTTAAATAAATATTTAAATAATATTCTTATAAAAATAAAAAAATAAATAAAAAATATAT
ATAAAATATATTAATATTTTTTATAATATATATTAATATAATCCTATTATTTTTTATAATATCAAATAATGATAATATAT
ATCATTAATATAAATAATATTTATGATTATTTTTTTTTTAATAATATATTATTATTTTATTATATTCATTAATATTATAT
AATTATTAAATATATATATATATTATAATATAATAGAATAGAATTTAACCCCCGTGGGCACCCAGTGAATAACACAACGG
GATTGTAATGTAATGCGCCCGCGGGGGATTTAGTTATTTATAATATATTATTATTTTATTAAATTATTATTATTGTATAA
TAATATTATATGAAATTGATATTATTATTTATATTAAACAATATTTTTATATTATAATAAAGACTATTAATATTATTTAT
TATTTCTAAATATATAATAGTTTCCGCACCCTACGAGGTAAAGGAGTATAATATGTATTATTATATATTAATATTTTATA
AAATATAATTATAATATTTAATATTATTTTCATAATTTATTAATAAAAATAGTCCCCATCTCCAGTGGGGTGAAGGATAA
ATTAATATTTTTAATTATATTATAGTTATCTTTATTATATATATATATATATATAATTAAAGGTAGATATTAATAAAAAA
AAGTATCACTTATTAAATTAATATTCCATATATTATATTATATTATATTAATAATAAGAATTAAATAATAATATTTTTTA
TAATAAATATAGGATATAAATATATTATGAATATATTAAAAATATATTTTTATTTTACATATAATTATTTATAATATTAA
TATACTATGTAAATATTAAATAATCTTTTTAATAATTTATTTTTTATTAAAATAAATATTTACATTTGATAATATTTATA
TTATGTCAGTTATTTTATATTAATGTTTAATCTATTATAATATTTTTATATATCTTTATAATTAAAATATAAAAAGTTCC
CTTCAAGGGGATCTTAAAGAAGTATAAGATATATAAATTAATTGTAATTATAAATAATAAGAATTATATATTATTAAAAT
AATTATATTATTATTATTATATAAATATTATATAATAAAAATTAACATTTAAATAAAAAAGTATTTCATTAAATATTTAT
AAAATTATTATAATGTTGTTATTAATCTTATAAAAAAGTATATAAAAATGCCACAATTAGTTCCATTTTATTTTATGAAT
CAATTAACATATGGTTTCTTATTAATGATTCTATTATTAATTTTATTTTCACAATTCTTTTTACCTATAATTTTAAGATT
ATATGTATCTAGATTATTTATTTCTAAATTATAATATATATTATTAATTTATTTATTCAATATAAATATAATTAAATTAT
TATATAATATCTATAAACATAATTAAATCCGATTATATTATTAATTGATTTGATTCCACTGTTTAAAATATTAATAAAAA
TTAATATTTATTTTAATAAAATATCCAATAATTTATATATTTATATATTTATATATTTATATATTTATATTAATTTAAAT
ATAATTTAATTTAATTGTATTATATTATTTATTAGATAATGTTTATCTTATAATGAAATAACAATATTATATATTATTAT
AATATATTAATATTAGTTCTCACCCTACGTAAGGGGGAACCCCGAAGAAGAAATAAAATATTAATAAGAATTATATATTA
TATATTATATAACAAATAATTAAATCTCTTTCTTTACTATCAATAAATTATTATTATTAATTATTTATTATTTATTATTA
ATAAATAGTAGATGGAAAATTATTATTATTATTTAACCCCCGTGGGACCAACCCTGTGAACAACGGGGTTGTAATGCGCC
CGCGGGGGATTTATTTATTATTAATAATATCAAAAATGATAATAGTTTTGTCCGCCGTTGATGGGTGGGATAATAATAAT
AGATATAAAGTAGGTGATTATTTATAAAGTTTATAAATAATTTTATAAAATTCATATATTAATAAAAATTATTAAATACA
AATATTATATATATATAATTGATTATATATATATTATATAATAATTAATTTTATCTTTATATATATATATATTAATTTAT
ATATTTTATATATATATATTTATATTATATATTAATTATATAAATATATAATATAATTTTAAAGATTATTATGATTAATT
ATTTATAAGTTATAGTTTTATAAATTTATATTTATT
