# Supplementary material for: Spontaneous whole-genome duplication restores fertility in interspecific hybrids
Source: Nat Commun. 2019 Sep 11;10:4126. doi: 10.1038/s41467-019-12041-8 (PMC6739354; doi:10.1038/s41467-019-12041-8)
Supplement: Supplementary file 7 — Source Data [file 41467_2019_12041_MOESM7_ESM.xlsx]

## Sheet: Figure1D_and_S2_survival
Lineage	Cross	Cross_type	Last_Passage
A1	L1	BC	P35
A2	L1	BC	P29
A3	L1	BC	P35
A4	L1	BC	P35
A5	L1	BC	P10
A6	L1	BC	P35
A7	L1	BC	P35
A8	L1	BC	P35
A9	L1	BC	P10
A10	L1	BC	P35
A11	L1	BC	P12
A12	L1	BC	P35
A13	L1	BC	P35
A14	L1	BC	P35
A15	L1	BC	P10
A16	L1	BC	P35
A17	L1	BC	P35
A18	L1	BC	P35
A19	L1	BC	P11
A20	L1	BC	P35
A21	L1	BC	P10
A22	L1	BC	P35
A23	L1	BC	P35
A24	L1	BC	P07
A25	L1	BC	P35
A26	L1	BC	P07
A27	L1	BC	P35
A28	L1	BC	P11
A29	L1	BC	P07
A30	L1	BC	P35
A31	L1	BC	P32
A32	L1	BC	P35
A33	L1	BC	P10
A34	L1	BC	P35
A35	L1	BC	P10
A36	L1	BC	P08
A37	L1	BC	P35
A38	L1	BC	P07
A39	L1	BC	P11
A40	L1	BC	P35
A41	L1	BC	P35
A42	L1	BC	P35
A43	L1	BC	P07
A44	L1	BC	P35
A45	L1	BC	P35
A46	L1	BC	P35
A47	L1	BC	P07
A48	L1	BC	P35
A49	L1	BC	P35
A50	L1	BC	P35
A51	L1	BC	P35
A52	L1	BC	P35
A53	L1	BC	P07
A54	L1	BC	P35
A55	L1	BC	P35
A56	L1	BC	P07
A57	L1	BC	P07
A58	L1	BC	P35
A59	L1	BC	P35
A60	L1	BC	P10
A61	L1	BC	P35
A62	L1	BC	P35
A63	L1	BC	P35
A64	L1	BC	P07
A65	L1	BC	P35
A66	L1	BC	P35
A67	L1	BC	P35
A68	L1	BC	P35
A69	L1	BC	P08
A70	L1	BC	P35
A71	L1	BC	P06
A72	L1	BC	P24
A73	L1	BC	P35
A74	L1	BC	P35
A75	L1	BC	P35
A76	L1	BC	P35
A77	L1	BC	P09
A78	L1	BC	P35
A79	L1	BC	P35
A80	L1	BC	P35
A81	L1	BC	P35
A82	L1	BC	P35
A83	L1	BC	P08
A84	L1	BC	P35
A85	L1	BC	P35
A86	L1	BC	P35
A87	L1	BC	P35
A88	L1	BC	P35
A89	L1	BC	P35
A90	L1	BC	P35
A91	L1	BC	P35
A92	L1	BC	P35
A93	L1	BC	P09
A94	L1	BC	P16
A95	L1	BC	P35
A96	L1	BC	P35
B1	M1	BA	P35
B2	M1	BA	P35
B3	M1	BA	P23
B4	M1	BA	P35
B5	M1	BA	P23
B6	M1	BA	P35
B7	M1	BA	P35
B8	M1	BA	P07
B9	M1	BA	P35
B10	M1	BA	P35
B11	M1	BA	P07
B12	M1	BA	P35
B13	M1	BA	P35
B14	M1	BA	P35
B15	M1	BA	P35
B16	M1	BA	P35
B17	M1	BA	P07
B18	M1	BA	P35
B19	M1	BA	P35
B20	M1	BA	P07
B21	M1	BA	P35
B22	M1	BA	P35
B23	M1	BA	P35
B24	M1	BA	P23
B25	M1	BA	P35
B26	M1	BA	P35
B27	M1	BA	P35
B28	M1	BA	P35
B29	M1	BA	P35
B30	M1	BA	P35
B31	M1	BA	P35
B32	M1	BA	P35
B33	M1	BA	P35
B34	M1	BA	P35
B35	M1	BA	P35
B36	M1	BA	P35
B37	M1	BA	P35
B38	M1	BA	P35
B39	M1	BA	P35
B40	M1	BA	P35
B41	M1	BA	P35
B42	M1	BA	P35
B43	M1	BA	P07
B44	M1	BA	P35
B45	M1	BA	P35
B46	M1	BA	P35
B47	M1	BA	P35
B48	M1	BA	P35
B49	M1	BA	P35
B50	M1	BA	P07
B51	M1	BA	P35
B52	M1	BA	P07
B53	M1	BA	P07
B54	M1	BA	P35
B55	M1	BA	P35
B56	M1	BA	P07
B57	M1	BA	P35
B58	M1	BA	P35
B59	M1	BA	P35
B60	M1	BA	P35
B61	M1	BA	P35
B62	M1	BA	P35
B63	M1	BA	P07
B64	M1	BA	P35
B65	M1	BA	P35
B66	M1	BA	P35
B67	M1	BA	P35
B68	M1	BA	P35
B69	M1	BA	P35
B70	M1	BA	P35
B71	M1	BA	P35
B72	M1	BA	P35
B73	M1	BA	P35
B74	M1	BA	P35
B75	M1	BA	P35
B76	M1	BA	P35
B77	M1	BA	P12
B78	M1	BA	P35
B79	M1	BA	P12
B80	M1	BA	P35
B81	M1	BA	P09
B82	M1	BA	P35
B83	M1	BA	P35
B84	M1	BA	P09
B85	M1	BA	P35
B86	M1	BA	P35
B87	M1	BA	P23
B88	M1	BA	P35
B89	M1	BA	P06
B90	M1	BA	P35
B91	M1	BA	P35
B92	M1	BA	P35
B93	M1	BA	P35
B94	M1	BA	P06
B95	M1	BA	P35
B96	M1	BA	P35
C1	H1	Bcer	P35
C2	H1	Bcer	P35
C3	H1	Bcer	P35
C4	H1	Bcer	P35
C5	H1	Bcer	P35
C6	H1	Bcer	P35
C7	H1	Bcer	P35
C8	H1	Bcer	P35
C9	H1	Bcer	P07
C10	H1	Bcer	P25
C11	H1	Bcer	P35
C12	H1	Bcer	P35
C13	H1	Bcer	P35
C14	H1	Bcer	P35
C15	H1	Bcer	P35
C16	H1	Bcer	P35
C17	H1	Bcer	P35
C18	H1	Bcer	P16
C19	H1	Bcer	P35
C20	H1	Bcer	P35
C21	H1	Bcer	P35
C22	H1	Bcer	P23
C23	H1	Bcer	P35
C24	H1	Bcer	P07
C25	H1	Bcer	P35
C26	H1	Bcer	P35
C27	H1	Bcer	P35
C28	H1	Bcer	P35
C29	H1	Bcer	P07
C30	H1	Bcer	P35
C31	H1	Bcer	P35
C32	H1	Bcer	P35
C33	H1	Bcer	P07
C34	H1	Bcer	P24
C35	H1	Bcer	P35
C36	H1	Bcer	P24
C37	H1	Bcer	P35
C38	H1	Bcer	P29
C39	H1	Bcer	P07
C40	H1	Bcer	P07
C41	H1	Bcer	P35
C42	H1	Bcer	P07
C43	H1	Bcer	P35
C44	H1	Bcer	P35
C45	H1	Bcer	P07
C46	H1	Bcer	P35
C47	H1	Bcer	P23
C48	H1	Bcer	P35
C49	H1	Bcer	P35
C50	H1	Bcer	P07
C51	H1	Bcer	P07
C52	H1	Bcer	P07
C53	H1	Bcer	P09
C54	H1	Bcer	P35
C55	H1	Bcer	P07
C56	H1	Bcer	P07
C57	H1	Bcer	P35
C58	H1	Bcer	P35
C59	H1	Bcer	P35
C60	H1	Bcer	P07
C61	H1	Bcer	P10
C62	H1	Bcer	P35
C63	H1	Bcer	P35
C64	H1	Bcer	P16
C65	H1	Bcer	P35
C66	H1	Bcer	P35
C67	H1	Bcer	P35
C68	H1	Bcer	P35
C69	H1	Bcer	P35
C70	H1	Bcer	P35
C71	H1	Bcer	P35
C72	H1	Bcer	P35
C73	H1	Bcer	P35
C74	H1	Bcer	P35
C75	H1	Bcer	P35
C76	H1	Bcer	P35
C77	H1	Bcer	P35
C78	H1	Bcer	P35
C79	H1	Bcer	P35
C80	H1	Bcer	P30
C81	H1	Bcer	P24
C82	H1	Bcer	P35
C83	H1	Bcer	P35
C84	H1	Bcer	P35
C85	H1	Bcer	P35
C86	H1	Bcer	P27
C87	H1	Bcer	P35
C88	H1	Bcer	P35
C89	H1	Bcer	P35
C90	H1	Bcer	P12
C91	H1	Bcer	P35
C92	H1	Bcer	P07
C93	H1	Bcer	P24
C94	H1	Bcer	P35
C95	H1	Bcer	P35
C96	H1	Bcer	P35
D1	L2	BC	P35
D2	L2	BC	P24
D3	L2	BC	P35
D4	L2	BC	P35
D5	L2	BC	P35
D6	L2	BC	P35
D7	L2	BC	P35
D8	L2	BC	P35
D9	L2	BC	P35
D10	L2	BC	P35
D11	L2	BC	P08
D12	L2	BC	P35
D13	L2	BC	P07
D14	L2	BC	P07
D15	L2	BC	P35
D16	L2	BC	P07
D17	L2	BC	P35
D18	L2	BC	P07
D19	L2	BC	P07
D20	L2	BC	P07
D21	L2	BC	P35
D22	L2	BC	P07
D23	L2	BC	P35
D24	L2	BC	P07
D25	L2	BC	P35
D26	L2	BC	P24
D27	L2	BC	P14
D28	L2	BC	P35
D29	L2	BC	P35
D30	L2	BC	P10
D31	L2	BC	P08
D32	L2	BC	P35
D33	L2	BC	P35
D34	L2	BC	P35
D35	L2	BC	P35
D36	L2	BC	P35
D37	L2	BC	P26
D38	L2	BC	P35
D39	L2	BC	P35
D40	L2	BC	P35
D41	L2	BC	P35
D42	L2	BC	P35
D43	L2	BC	P35
D44	L2	BC	P15
D45	L2	BC	P35
D46	L2	BC	P35
D47	L2	BC	P35
D48	L2	BC	P26
D49	L2	BC	P35
D50	L2	BC	P35
D51	L2	BC	P35
D52	L2	BC	P35
D53	L2	BC	P11
D54	L2	BC	P35
D55	L2	BC	P11
D56	L2	BC	P35
D57	L2	BC	P35
D58	L2	BC	P24
D59	L2	BC	P35
D60	L2	BC	P35
D61	L2	BC	P35
D62	L2	BC	P30
D63	L2	BC	P35
D64	L2	BC	P35
D65	L2	BC	P35
D66	L2	BC	P27
D67	L2	BC	P35
D68	L2	BC	P35
D69	L2	BC	P35
D70	L2	BC	P35
D71	L2	BC	P35
D72	L2	BC	P35
D73	L2	BC	P35
D74	L2	BC	P11
D75	L2	BC	P35
D76	L2	BC	P22
D77	L2	BC	P35
D78	L2	BC	P27
D79	L2	BC	P35
D80	L2	BC	P35
D81	L2	BC	P35
D82	L2	BC	P07
D83	L2	BC	P35
D84	L2	BC	P35
D85	L2	BC	P35
D86	L2	BC	P35
D87	L2	BC	P35
D88	L2	BC	P35
D89	L2	BC	P35
D90	L2	BC	P24
D91	L2	BC	P07
D92	L2	BC	P35
D93	L2	BC	P35
D94	L2	BC	P35
D95	L2	BC	P35
D96	L2	BC	P35
E1	M2	BA	P35
E2	M2	BA	P35
E3	M2	BA	P35
E4	M2	BA	P35
E5	M2	BA	P35
E6	M2	BA	P35
E7	M2	BA	P35
E8	M2	BA	P35
E9	M2	BA	P35
E10	M2	BA	P35
E11	M2	BA	P35
E12	M2	BA	P35
E13	M2	BA	P35
E14	M2	BA	P35
E15	M2	BA	P35
E16	M2	BA	P35
E17	M2	BA	P35
E18	M2	BA	P35
E19	M2	BA	P35
E20	M2	BA	P35
E21	M2	BA	P35
E22	M2	BA	P35
E23	M2	BA	P35
E24	M2	BA	P35
E25	M2	BA	P35
E26	M2	BA	P35
E27	M2	BA	P35
E28	M2	BA	P18
E29	M2	BA	P35
E30	M2	BA	P35
E31	M2	BA	P35
E32	M2	BA	P35
E33	M2	BA	P35
E34	M2	BA	P35
E35	M2	BA	P35
E36	M2	BA	P35
E37	M2	BA	P35
E38	M2	BA	P35
E39	M2	BA	P35
E40	M2	BA	P35
E41	M2	BA	P35
E42	M2	BA	P26
E43	M2	BA	P35
E44	M2	BA	P35
E45	M2	BA	P35
E46	M2	BA	P35
E47	M2	BA	P35
E48	M2	BA	P35
E49	M2	BA	P35
E50	M2	BA	P35
E51	M2	BA	P35
E52	M2	BA	P35
E53	M2	BA	P35
E54	M2	BA	P35
E55	M2	BA	P35
E56	M2	BA	P35
E57	M2	BA	P35
E58	M2	BA	P35
E59	M2	BA	P35
E60	M2	BA	P35
E61	M2	BA	P35
E62	M2	BA	P26
E63	M2	BA	P26
E64	M2	BA	P35
E65	M2	BA	P35
E66	M2	BA	P35
E67	M2	BA	P35
E68	M2	BA	P35
E69	M2	BA	P35
E70	M2	BA	P35
E71	M2	BA	P35
E72	M2	BA	P35
E73	M2	BA	P35
E74	M2	BA	P35
E75	M2	BA	P35
E76	M2	BA	P35
E77	M2	BA	P35
E78	M2	BA	P35
E79	M2	BA	P35
E80	M2	BA	P35
E81	M2	BA	P35
E82	M2	BA	P24
E83	M2	BA	P35
E84	M2	BA	P35
E85	M2	BA	P11
E86	M2	BA	P27
E87	M2	BA	P35
E88	M2	BA	P35
E89	M2	BA	P35
E90	M2	BA	P35
E91	M2	BA	P35
E92	M2	BA	P35
E93	M2	BA	P35
E94	M2	BA	P35
E95	M2	BA	P32
E96	M2	BA	P35
F1	H2	Bcer	P35
F2	H2	Bcer	P35
F3	H2	Bcer	P35
F4	H2	Bcer	P35
F5	H2	Bcer	P26
F6	H2	Bcer	P07
F7	H2	Bcer	P35
F8	H2	Bcer	P35
F9	H2	Bcer	P35
F10	H2	Bcer	P14
F11	H2	Bcer	P35
F12	H2	Bcer	P35
F13	H2	Bcer	P35
F14	H2	Bcer	P35
F15	H2	Bcer	P35
F16	H2	Bcer	P26
F17	H2	Bcer	P35
F18	H2	Bcer	P35
F19	H2	Bcer	P24
F20	H2	Bcer	P35
F21	H2	Bcer	P35
F22	H2	Bcer	P35
F23	H2	Bcer	P35
F24	H2	Bcer	P26
F25	H2	Bcer	P35
F26	H2	Bcer	P24
F27	H2	Bcer	P35
F28	H2	Bcer	P24
F29	H2	Bcer	P24
F30	H2	Bcer	P35
F31	H2	Bcer	P35
F32	H2	Bcer	P35
F33	H2	Bcer	P35
F34	H2	Bcer	P35
F35	H2	Bcer	P35
F36	H2	Bcer	P26
F37	H2	Bcer	P35
F38	H2	Bcer	P26
F39	H2	Bcer	P35
F40	H2	Bcer	P35
F41	H2	Bcer	P35
F42	H2	Bcer	P26
F43	H2	Bcer	P35
F44	H2	Bcer	P35
F45	H2	Bcer	P35
F46	H2	Bcer	P07
F47	H2	Bcer	P35
F48	H2	Bcer	P35
F49	H2	Bcer	P35
F50	H2	Bcer	P35
F51	H2	Bcer	P35
F52	H2	Bcer	P35
F53	H2	Bcer	P35
F54	H2	Bcer	P35
F55	H2	Bcer	P35
F56	H2	Bcer	P35
F57	H2	Bcer	P35
F58	H2	Bcer	P35
F59	H2	Bcer	P35
F60	H2	Bcer	P09
F61	H2	Bcer	P35
F62	H2	Bcer	P35
F63	H2	Bcer	P20
F64	H2	Bcer	P35
F65	H2	Bcer	P35
F66	H2	Bcer	P16
F67	H2	Bcer	P35
F68	H2	Bcer	P35
F69	H2	Bcer	P06
F70	H2	Bcer	P35
F71	H2	Bcer	P35
F72	H2	Bcer	P35
F73	H2	Bcer	P35
F74	H2	Bcer	P27
F75	H2	Bcer	P35
F76	H2	Bcer	P35
F77	H2	Bcer	P24
F78	H2	Bcer	P35
F79	H2	Bcer	P35
F80	H2	Bcer	P27
F81	H2	Bcer	P35
F82	H2	Bcer	P15
F83	H2	Bcer	P07
F84	H2	Bcer	P35
F85	H2	Bcer	P19
F86	H2	Bcer	P35
F87	H2	Bcer	P27
F88	H2	Bcer	P35
F89	H2	Bcer	P35
F90	H2	Bcer	P30
F91	H2	Bcer	P20
F92	H2	Bcer	P35
F93	H2	Bcer	P35
F94	H2	Bcer	P15
F95	H2	Bcer	P35
F96	H2	Bcer	P35
H1	VL1	BB	P35
H2	VL1	BB	P35
H3	VL1	BB	P35
H4	VL1	BB	P20
H5	VL1	BB	P35
H6	VL1	BB	P35
H7	VL1	BB	P35
H8	VL1	BB	P35
H9	VL1	BB	P35
H10	VL1	BB	P12
H11	VL1	BB	P35
H12	VL1	BB	P35
H13	VL1	BB	P35
H14	VL1	BB	P35
H15	VL1	BB	P35
H16	VL1	BB	P35
H17	VL1	BB	P35
H18	VL1	BB	P35
H19	VL1	BB	P35
H20	VL1	BB	P35
H21	VL1	BB	P35
H22	VL1	BB	P35
H23	VL1	BB	P35
H24	VL1	BB	P35
H25	VL1	BB	P35
H26	VL1	BB	P35
H27	VL1	BB	P35
H28	VL1	BB	P35
H29	VL1	BB	P35
H30	VL1	BB	P35
H31	VL1	BB	P35
H32	VL1	BB	P35
H33	VL1	BB	P35
H34	VL1	BB	P35
H35	VL1	BB	P12
H36	VL1	BB	P35
H37	VL1	BB	P35
H38	VL1	BB	P35
H39	VL1	BB	P35
H40	VL1	BB	P35
H41	VL1	BB	P35
H42	VL1	BB	P35
H43	VL1	BB	P35
H44	VL1	BB	P35
H45	VL1	BB	P35
H46	VL1	BB	P35
H47	VL1	BB	P35
H48	VL1	BB	P35
I1	VL2	BB	P35
I2	VL2	BB	P35
I3	VL2	BB	P35
I4	VL2	BB	P35
I5	VL2	BB	P35
I6	VL2	BB	P35
I7	VL2	BB	P35
I8	VL2	BB	P35
I9	VL2	BB	P35
I10	VL2	BB	P35
I11	VL2	BB	P35
I12	VL2	BB	P35
I13	VL2	BB	P35
I14	VL2	BB	P35
I15	VL2	BB	P35
I16	VL2	BB	P35
I17	VL2	BB	P35
I18	VL2	BB	P35
I19	VL2	BB	P35
I20	VL2	BB	P35
I21	VL2	BB	P35
I22	VL2	BB	P35
I23	VL2	BB	P35
I24	VL2	BB	P35
I25	VL2	BB	P35
I26	VL2	BB	P35
I27	VL2	BB	P35
I28	VL2	BB	P35
I29	VL2	BB	P35
I30	VL2	BB	P35
I31	VL2	BB	P35
I32	VL2	BB	P35
I33	VL2	BB	P35
I34	VL2	BB	P35
I35	VL2	BB	P35
I36	VL2	BB	P35
I37	VL2	BB	P35
I38	VL2	BB	P35
I39	VL2	BB	P35
I40	VL2	BB	P35
I41	VL2	BB	P12
I42	VL2	BB	P35
I43	VL2	BB	P35
I44	VL2	BB	P35
I45	VL2	BB	P35
I46	VL2	BB	P35
I47	VL2	BB	P35
I48	VL2	BB	P35

## Sheet: Figure1E_sporulation
Strain	Sporulation_t0	Sporulation_tmid	Sporulation_tend
A03	yes	yes	yes
A04	yes	no	no
A09	yes	yes	yes
A10	yes	yes	yes
A21	yes	yes	yes
A26	yes	yes	yes
A30	yes	yes	yes
A31	yes	yes	yes
A32	yes	yes	yes
A34	yes	yes	yes
A36	yes	yes	yes
A39	yes	yes	yes
A41	yes	yes	yes
A43	yes	yes	yes
A45	yes	yes	yes
A46	yes	yes	yes
A50	yes	yes	yes
A51	yes	yes	yes
A55	yes	yes	yes
A63	yes	yes	yes
A64	yes	yes	yes
A67	yes	yes	yes
A68	yes	yes	yes
A70	yes	yes	yes
A71	yes	NA	yes
A73	yes	yes	yes
A74	yes	yes	yes
A75	yes	no	no
A76	no	yes	yes
A77	yes	yes	yes
A79	yes	no	no
A81	yes	yes	yes
A87	yes	yes	yes
A88	yes	yes	yes
A91	yes	yes	yes
A92	yes	yes	yes
D03	yes	no	no
D10	yes	yes	yes
D14	yes	yes	yes
D18	yes	yes	yes
D21	yes	yes	yes
D22	yes	yes	yes
D31	yes	yes	yes
D36	yes	yes	yes
D37	yes	yes	yes
D38	yes	no	no
D39	yes	yes	yes
D40	yes	yes	yes
D41	yes	yes	yes
D42	yes	yes	yes
D44	yes	yes	yes
D45	yes	yes	yes
D47	yes	yes	no
D48	yes	yes	yes
D51	yes	yes	yes
D53	yes	yes	yes
D55	yes	yes	yes
D56	yes	yes	yes
D61	yes	yes	yes
D62	yes	yes	yes
D63	yes	yes	yes
D67	yes	no	no
D68	yes	yes	yes
D71	yes	no	no
D75	yes	yes	yes
D84	yes	yes	yes
D85	yes	yes	yes
D86	yes	yes	yes
D89	yes	yes	yes
D91	yes	NA	NA
D93	yes	yes	yes
D95	yes	yes	yes
B7	yes	yes	yes
B13	yes	yes	yes
B17	yes	yes	yes
B23	yes	yes	yes
B24	yes	yes	yes
B29	yes	yes	yes
B30	yes	yes	yes
B31	yes	yes	yes
B37	yes	yes	yes
B40	yes	yes	yes
B43	yes	yes	yes
B49	yes	yes	yes
B52	yes	yes	yes
B61	yes	yes	yes
B63	yes	yes	yes
B67	yes	no	no
B69	yes	yes	yes
B75	yes	yes	yes
B81	yes	yes	yes
B82	yes	yes	yes
B84	yes	yes	yes
B87	yes	yes	yes
B94	yes	NA	yes
B96	yes	yes	yes
E9	yes	yes	yes
E23	yes	no	no
E25	yes	no	no
E28	yes	yes	yes
E34	yes	no	no
E42	yes	yes	yes
E50	yes	yes	yes
E62	yes	no	no
E63	yes	yes	yes
E64	yes	yes	yes
E65	yes	no	no
E68	yes	yes	yes
E70	yes	no	no
E72	yes	yes	yes
E81	yes	no	no
E82	yes	yes	yes
E85	yes	yes	yes
E86	yes	yes	yes
E89	yes	yes	yes
E92	yes	yes	yes
E93	yes	yes	yes
E95	yes	yes	yes
C10	yes	yes	yes
C12	yes	yes	yes
C13	yes	yes	yes
C20	yes	yes	yes
C24	yes	no	no
C31	yes	no	no
C33	yes	yes	yes
C34	yes	no	no
C37	yes	yes	yes
C38	yes	yes	no
C39	yes	yes	yes
C51	no	NA	no
C55	yes	NA	yes
C59	yes	yes	yes
C62	yes	yes	yes
C65	yes	yes	yes
C70	yes	yes	yes
C72	yes	yes	yes
C74	yes	no	no
C78	yes	no	yes
C80	yes	yes	yes
C83	yes	no	no
C90	yes	yes	yes
C96	yes	yes	yes
F6	yes	yes	NA
F8	yes	no	no
F12	yes	no	no
F15	yes	yes	no
F20	yes	no	no
F21	yes	no	no
F23	yes	yes	yes
F25	yes	yes	yes
F38	yes	yes	yes
F46	yes	no	NA
F48	yes	no	no
F49	yes	yes	yes
F50	yes	yes	yes
F60	yes	yes	NA
F65	yes	no	no
F69	yes	NA	no
F72	yes	yes	yes
F74	yes	yes	yes
F76	yes	yes	no
F80	yes	no	no
F81	yes	yes	yes
F85	yes	yes	yes
F90	yes	no	no
F94	yes	yes	yes
H1	yes	yes	yes
H2	yes	yes	yes
H3	yes	yes	yes
H6	yes	yes	yes
H9	yes	yes	yes
H11	yes	yes	yes
H12	yes	yes	yes
H13	yes	yes	yes
H17	yes	yes	yes
H18	yes	yes	yes
H21	yes	yes	yes
H23	yes	no	no
H24	yes	yes	yes
H25	yes	yes	yes
H26	yes	yes	yes
H27	yes	yes	yes
H29	yes	yes	yes
H30	yes	no	no
H32	yes	yes	yes
H33	yes	yes	yes
H43	yes	yes	yes
H44	yes	yes	yes
H45	yes	yes	yes
H46	yes	yes	yes
I1	yes	yes	yes
I2	yes	yes	yes
I3	yes	no	no
I4	yes	yes	yes
I5	yes	yes	yes
I6	yes	yes	yes
I7	yes	yes	yes
I8	yes	yes	yes
I12	yes	yes	yes
I14	yes	yes	yes
I15	yes	yes	yes
I18	yes	yes	yes
I19	yes	yes	yes
I22	yes	yes	yes
I25	yes	yes	yes
I26	yes	yes	yes
I31	yes	yes	yes
I33	yes	yes	yes
I37	yes	yes	yes
I40	yes	yes	yes
I42	yes	yes	yes
I43	yes	yes	yes
I45	yes	yes	yes
I47	yes	yes	yes

## Sheet: Figure2B_FRS
Strain	Cross_type	Divergence	Initial fertility	Final fertility	FRS
A03	BC	L1	0.229	0.271	0.042
A04	BC	L1	0.270833	NA	NA
A09	BC	L1	0.302	0.292	-0.01
A10	BC	L1	0.26	0.146	-0.114
A21	BC	L1	0.302	0.313	0.011
A26	BC	L1	0.271	0.177	-0.094
A30	BC	L1	0.28125	0.489583	0.208333
A31	BC	L1	0.302	0.531	0.229
A32	BC	L1	0.385417	0.510417	0.125
A34	BC	L1	0.281	0.333	0.052
A36	BC	L1	0.333	0.188	-0.145
A39	BC	L1	0.385	0.438	0.053
A41	BC	L1	0.270833	0.0729167	-0.197917
A43	BC	L1	0.344	0.448	0.104
A45	BC	L1	0.25	0.21875	-0.03125
A46	BC	L1	0.427083	0.4375	0.0104167
A50	BC	L1	0.271	0.208	-0.063
A51	BC	L1	0.354	0.906	0.552
A55	BC	L1	0.375	0.333	-0.042
A63	BC	L1	0.1875	0.385417	0.197917
A64	BC	L1	0.229	0.271	0.042
A67	BC	L1	0.385	0.302	-0.083
A68	BC	L1	0.260417	0.427083	0.166667
A70	BC	L1	0.427083	0.395833	-0.03125
A71	BC	L1	0.24	0.281	0.041
A73	BC	L1	0.229	0.188	-0.041
A74	BC	L1	0.385	0.219	-0.166
A75	BC	L1	0.281	NA	NA
A76	BC	L1	NA	0.166667	NA
A77	BC	L1	0.26	0.229	-0.031
A79	BC	L1	0.26	NA	NA
A81	BC	L1	0.156	0.198	0.042
A87	BC	L1	0.323	0.792	0.469
A88	BC	L1	0.3125	0.40625	0.09375
A91	BC	L1	0.313	0.188	-0.125
A92	BC	L1	0.458333	0.458333	0
D03	BC	L2	0.53125	NA	NA
D10	BC	L2	0.25	0.083	-0.167
D14	BC	L2	0.281	0.188	-0.093
D18	BC	L2	0.146	0.271	0.125
D21	BC	L2	0.385	0.313	-0.072
D22	BC	L2	0.323	0.104	-0.219
D31	BC	L2	0.135	0.25	0.115
D36	BC	L2	0.26	0.969	0.709
D37	BC	L2	0.177	0.125	-0.052
D38	BC	L2	0.322917	NA	NA
D39	BC	L2	0.479167	0.427083	-0.0520833
D40	BC	L2	0.24	0.271	0.031
D41	BC	L2	0.4375	0.4375	0
D42	BC	L2	0.521	0.271	-0.25
D44	BC	L2	0.479	0.5	0.021
D45	BC	L2	0.479	0.865	0.386
D47	BC	L2	0.5	NA	NA
D48	BC	L2	0.51	0.427	-0.083
D51	BC	L2	0.395833	0.239583	-0.15625
D53	BC	L2	0.552	0.552	0
D55	BC	L2	0.229	0.177	-0.052
D56	BC	L2	0.479167	0.447917	-0.03125
D61	BC	L2	0.292	0.292	0
D62	BC	L2	0.542	0.51	-0.032
D63	BC	L2	0.520833	0.40625	-0.114583
D67	BC	L2	0.469	NA	NA
D68	BC	L2	0.46875	0.5625	0.09375
D71	BC	L2	0.385417	NA	NA
D75	BC	L2	0.438	0.542	0.104
D84	BC	L2	0.219	0.156	-0.063
D85	BC	L2	0.188	0.188	0
D86	BC	L2	0.427083	0.447917	0.0208333
D89	BC	L2	0.313	0.094	-0.219
D91	BC	L2	0.438	NA	NA
D93	BC	L2	0.406	0.219	-0.187
D95	BC	L2	0.46875	0.28125	-0.1875
B7	BA	M1	0.438	0.406	-0.032
B13	BA	M1	0.438	0.469	0.031
B17	BA	M1	0.26	0.177	-0.083
B23	BA	M1	0.385	0.417	0.032
B24	BA	M1	0.427	0.427	0
B29	BA	M1	0.323	0.469	0.146
B30	BA	M1	0.354	0.438	0.084
B31	BA	M1	0.354	0.177	-0.177
B37	BA	M1	0.323	0.417	0.094
B40	BA	M1	0.26	0.177	-0.083
B43	BA	M1	0.302	0.656	0.354
B49	BA	M1	0.417	0.708	0.291
B52	BA	M1	0.479	0.406	-0.073
B61	BA	M1	0.375	0.26	-0.115
B63	BA	M1	0.354	0.375	0.021
B67	BA	M1	0.365	NA	NA
B69	BA	M1	0.365	0.49	0.125
B75	BA	M1	0.281	0.021	-0.26
B81	BA	M1	0.406	0.438	0.032
B82	BA	M1	0.333	0.417	0.084
B84	BA	M1	0.354	0.375	0.021
B87	BA	M1	0.469	0.417	-0.052
B94	BA	M1	0.323	0.229	-0.094
B96	BA	M1	0.354	0.323	-0.031
E9	BA	M2	0.177	0.188	0.011
E23	BA	M2	0.24	NA	NA
E25	BA	M2	0.146	NA	NA
E28	BA	M2	0.115	0.219	0.104
E34	BA	M2	0.292	NA	NA
E42	BA	M2	0.26	0.188	-0.072
E50	BA	M2	0.271	0.198	-0.073
E62	BA	M2	0.146	NA	NA
E63	BA	M2	0.188	0.198	0.01
E64	BA	M2	0.24	0.146	-0.094
E65	BA	M2	0.208	NA	NA
E68	BA	M2	0.167	0.094	-0.073
E70	BA	M2	0.208	NA	NA
E72	BA	M2	0.167	0.198	0.031
E81	BA	M2	0.125	NA	NA
E82	BA	M2	0.229	0.156	-0.073
E85	BA	M2	0.167	0.26	0.093
E86	BA	M2	0.156	0.427	0.271
E89	BA	M2	0.167	0.302	0.135
E92	BA	M2	0.094	0.219	0.125
E93	BA	M2	0.146	0.167	0.021
E95	BA	M2	0.083	0.406	0.323
C10	Bcer	H1	0	0	0
C12	Bcer	H1	0	0	0
C13	Bcer	H1	0	0	0
C20	Bcer	H1	0.031	0.031	0
C24	Bcer	H1	0	NA	NA
C31	Bcer	H1	0.01	NA	NA
C33	Bcer	H1	0.01	0.021	0.011
C34	Bcer	H1	0	NA	NA
C37	Bcer	H1	0	0	0
C38	Bcer	H1	0	NA	NA
C39	Bcer	H1	0	0	0
C51	Bcer	H1	NA	NA	NA
C55	Bcer	H1	0	0	0
C59	Bcer	H1	0	0	0
C62	Bcer	H1	0	0	0
C65	Bcer	H1	0	0	0
C70	Bcer	H1	0	0	0
C72	Bcer	H1	0	0	0
C74	Bcer	H1	0.021	NA	NA
C78	Bcer	H1	0	0	0
C80	Bcer	H1	0	0	0
C83	Bcer	H1	0	NA	NA
C90	Bcer	H1	0	0	0
C96	Bcer	H1	0	0	0
F6	Bcer	H2	0	NA	NA
F8	Bcer	H2	0	NA	NA
F12	Bcer	H2	0	NA	NA
F15	Bcer	H2	0	NA	NA
F20	Bcer	H2	0	NA	NA
F21	Bcer	H2	0	NA	NA
F23	Bcer	H2	0	0	0
F25	Bcer	H2	0	0	0
F38	Bcer	H2	0	0.698	0.698
F46	Bcer	H2	0	NA	NA
F48	Bcer	H2	0	NA	NA
F49	Bcer	H2	0	0	0
F50	Bcer	H2	0	0	0
F60	Bcer	H2	0	NA	NA
F65	Bcer	H2	0.01	NA	NA
F69	Bcer	H2	0	NA	NA
F72	Bcer	H2	0	0	0
F74	Bcer	H2	0	0	0
F76	Bcer	H2	0	NA	NA
F80	Bcer	H2	0.01	NA	NA
F81	Bcer	H2	0	0	0
F85	Bcer	H2	0	0	0
F90	Bcer	H2	0	NA	NA
F94	Bcer	H2	0	0.031	0.031
H1	BB	VL1	0.697917	0.864583	0.166667
H2	BB	VL1	0.697917	0.708333	0.0104167
H3	BB	VL1	0.729167	0.770833	0.0416667
H6	BB	VL1	0.802083	0.145833	-0.65625
H9	BB	VL1	0.802083	0.8125	0.0104167
H11	BB	VL1	0.770833	0.770833	0
H12	BB	VL1	0.677083	0.78125	0.104167
H13	BB	VL1	0.71875	0.78125	0.0625
H17	BB	VL1	0.75	0.729167	-0.0208333
H18	BB	VL1	0.708333	0.71875	0.0104167
H21	BB	VL1	0.6875	0.5	-0.1875
H23	BB	VL1	0.729167	NA	NA
H24	BB	VL1	0.71875	0.760417	0.0416667
H25	BB	VL1	0.71875	0.15625	-0.5625
H26	BB	VL1	0.697917	0.84375	0.145833
H27	BB	VL1	0.6875	0.802083	0.114583
H29	BB	VL1	0.635417	0.739583	0.104167
H30	BB	VL1	0.802083	NA	NA
H32	BB	VL1	0.802083	0.71875	-0.0833333
H33	BB	VL1	0.697917	0.6875	-0.0104167
H43	BB	VL1	0.78125	0.697917	-0.0833333
H44	BB	VL1	0.71875	0.708333	-0.0104167
H45	BB	VL1	0.78125	0.802083	0.0208333
H46	BB	VL1	0.802083	0.697917	-0.104167
I1	BB	VL2	0.53125	0.322917	-0.208333
I2	BB	VL2	0.572917	0.458333	-0.114583
I3	BB	VL2	0.489583	NA	NA
I4	BB	VL2	0.40625	0.604167	0.197917
I5	BB	VL2	0.489583	0.395833	-0.09375
I6	BB	VL2	0.458333	0.40625	-0.0520833
I7	BB	VL2	0.479167	0.364583	-0.114583
I8	BB	VL2	0.427083	0.489583	0.0625
I12	BB	VL2	0.458333	0.447917	-0.0104167
I14	BB	VL2	0.40625	0.385417	-0.0208333
I15	BB	VL2	0.4375	0.447917	0.0104167
I18	BB	VL2	0.46875	0.4375	-0.03125
I19	BB	VL2	0.59375	0.520833	-0.0729167
I22	BB	VL2	0.59375	0.479167	-0.114583
I25	BB	VL2	0.385417	0.416667	0.03125
I26	BB	VL2	0.375	0.541667	0.166667
I31	BB	VL2	0.510417	0.4375	-0.0729167
I33	BB	VL2	0.354167	0.395833	0.0416667
I37	BB	VL2	0.479167	0.364583	-0.114583
I40	BB	VL2	0.458333	0.395833	-0.0625
I42	BB	VL2	0.489583	0.572917	0.0833333
I43	BB	VL2	0.510417	0.21875	-0.291667
I45	BB	VL2	0.510417	0.0729167	-0.4375
I47	BB	VL2	0.447917	0.416667	-0.03125

## Sheet: Figure2C_Autodiploidization
lineage	Cross	Initial fertility	Middle fertility	End fertility	Fertility autodiploidization initial	Fertility autodiploidization middle	Fertility autodiploidization end
A9	L1	0.302083	0.302083	0.291667	0.9375	NA	0.947917
A21	L1	0.302083	0.302083	0.3125	0.854167	0.875	0.979167
A34	L1	0.28125	0.208333	0.333333	1	0.770833	NA
A39	L1	0.385417	0.270833	0.4375	NA	NA	NA
B13	M1	0.4375	0.229167	0.46875	0.71875	0.9375	NA
B17	M1	0.260417	0.333333	0.177083	NA	NA	0.9375
B23	M1	0.385417	0.302083	0.417	NA	NA	0.947917
B69	M1	0.364583	0.291667	0.489583	0.927083	NA	NA
D42	L2	0.520833	0.34375	0.270833	0.958333	0.958333	0.989583
D48	L2	0.510417	0.416667	0.427083	0.989583	NA	0.979167
D53	L2	0.552083	0.5	0.552083	0.979167	0.958333	0.958333
D75	L2	0.4375	0.375	0.541667	0.9375	NA	NA
E9	M2	0.177083	0.145833	0.1875	0.958333	0.8125	0.947917
E28	M2	0.114583	0.104167	0.21875	0.520833	NA	NA
E86	M2	0.15625	0.197917	0.427083	0.5625	NA	0.958333
E92	M2	0.09375	0.166667	0.21875	0.864583	0.895833	0.989583

## Sheet: Figure4_and_S8_fertility
Strain	Cross_type	Divergence	Ploidy_tini	Ploidy_tmid	Ploidy_tend	t_ini	t_mid	t_end
A03	BC	L1	3	3	3	0.229	0.229	0.271
A04	BC	L1	2	2	2	0.270833	NA	NA
A09	BC	L1	2	2	2	0.302	0.302	0.292
A10	BC	L1	3	3	3	0.26	0.208	0.146
A21	BC	L1	2	2	2	0.302	0.302	0.313
A26	BC	L1	3	3	3	0.271	0.188	0.177
A30	BC	L1	2	2	2	0.28125	0.552083	0.489583
A31	BC	L1	2	4	4	0.302	0.458	0.531
A32	BC	L1	2	2	2	0.385417	0.291667	0.510417
A34	BC	L1	2	2	2	0.281	0.208	0.333
A36	BC	L1	2	2	2	0.333	0.104	0.188
A39	BC	L1	2	2	2	0.385	0.271	0.438
A41	BC	L1	2	2	2	0.270833	0.166667	0.0729167
A43	BC	L1	2	2	2	0.344	0.365	0.448
A45	BC	L1	2	2	2	0.25	0.197917	0.21875
A46	BC	L1	2	2	2	0.427083	0.385417	0.4375
A50	BC	L1	3	3	3	0.271	0.125	0.208
A51	BC	L1	2	4	4	0.354	0.833	0.906
A55	BC	L1	3	3	3	0.375	0.104	0.333
A63	BC	L1	2	2	2	0.1875	0.291667	0.385417
A64	BC	L1	3	3	3	0.229	0.229	0.271
A67	BC	L1	2	2	2	0.385	0.406	0.302
A68	BC	L1	2	2	2	0.260417	0.34375	0.427083
A70	BC	L1	2	3	2	0.427083	0.302083	0.395833
A71	BC	L1	2	2	2	0.24	NA	0.281
A73	BC	L1	3	3	3	0.229	0.125	0.188
A74	BC	L1	2	3	NA	0.385	0.156	0.219
A75	BC	L1	3	3	3	0.281	NA	NA
A76	BC	L1	3	2	2	NA	0.114583	0.166667
A77	BC	L1	3	3	3	0.26	0.115	0.229
A79	BC	L1	3	3	3	0.26	NA	NA
A81	BC	L1	3	3	3	0.156	0.094	0.198
A87	BC	L1	2	2	4	0.323	0.198	0.792
A88	BC	L1	2	2	2	0.3125	0.333333	0.40625
A91	BC	L1	3	3	3	0.313	0.177	0.188
A92	BC	L1	2	2	2	0.458333	0.416667	0.458333
D03	BC	L2	2	2	2	0.53125	NA	NA
D10	BC	L2	3	3	3	0.25	0.083	0.083
D14	BC	L2	3	3	3	0.281	0.146	0.188
D18	BC	L2	3	3	3	0.146	0.177	0.271
D21	BC	L2	3	3	3	0.385	0.177	0.313
D22	BC	L2	3	3	3	0.323	0.156	0.104
D31	BC	L2	3	3	3	0.135	0.073	0.25
D36	BC	L2	2	4	4	0.26	0.938	0.969
D37	BC	L2	3	3	3	0.177	0.188	0.125
D38	BC	L2	2	2	2	0.322917	NA	NA
D39	BC	L2	2	2	2	0.479167	0.458333	0.427083
D40	BC	L2	3	3	3	0.24	0.094	0.271
D41	BC	L2	2	2	2	0.4375	0.552083	0.4375
D42	BC	L2	2	2	2	0.521	0.344	0.271
D44	BC	L2	2	2	2	0.479	0.469	0.5
D45	BC	L2	2	4	4	0.479	0.906	0.865
D47	BC	L2	2	2	2	0.5	0.469	NA
D48	BC	L2	2	2	2	0.51	0.417	0.427
D51	BC	L2	2	2	2	0.395833	0.3125	0.239583
D53	BC	L2	2	2	2	0.552	0.5	0.552
D55	BC	L2	3	3	3	0.229	0.188	0.177
D56	BC	L2	2	2	2	0.479167	0.333333	0.447917
D61	BC	L2	3	3	3	0.292	0.146	0.292
D62	BC	L2	2	2	2	0.542	0.469	0.51
D63	BC	L2	2	2	2	0.520833	0.46875	0.40625
D67	BC	L2	2	3	3	0.469	NA	NA
D68	BC	L2	2	2	2	0.46875	0.46875	0.5625
D71	BC	L2	2	2	2	0.385417	NA	NA
D75	BC	L2	2	2	2	0.438	0.375	0.542
D84	BC	L2	3	3	3	0.219	0.125	0.156
D85	BC	L2	3	3	3	0.188	0.219	0.188
D86	BC	L2	2	2	2	0.427083	0.354167	0.447917
D89	BC	L2	3	3	3	0.313	0.104	0.094
D91	BC	L2	2	2	2	0.438	NA	NA
D93	BC	L2	3	3	3	0.406	0.063	0.219
D95	BC	L2	2	2	2	0.46875	0.364583	0.28125
B7	BA	M1	2	2	2	0.438	0.208	0.406
B13	BA	M1	2	2	2	0.438	0.229	0.469
B17	BA	M1	2	2	2	0.26	0.333	0.177
B23	BA	M1	2	2	2	0.385	0.302	0.417
B24	BA	M1	2	2	2	0.427	0.26	0.427
B29	BA	M1	2	2	2	0.323	0.229	0.469
B30	BA	M1	2	2	2	0.354	0.24	0.438
B31	BA	M1	2	2	2	0.354	0.26	0.177
B37	BA	M1	2	2	2	0.323	0.333	0.417
B40	BA	M1	2	4	2	0.26	0.927	0.177
B43	BA	M1	2	2	2	0.302	0.458	0.656
B49	BA	M1	2	4	4	0.417	0.906	0.708
B52	BA	M1	2	2	2	0.479	0.354	0.406
B61	BA	M1	2	2	2	0.375	0.385	0.26
B63	BA	M1	2	2	2	0.354	0.188	0.375
B67	BA	M1	2	2	2	0.365	NA	NA
B69	BA	M1	2	2	2	0.365	0.292	0.49
B75	BA	M1	2	2	2	0.281	0.021	0.021
B81	BA	M1	2	2	2	0.406	0.177	0.438
B82	BA	M1	2	2	2	0.333	0.177	0.417
B84	BA	M1	2	2	2	0.354	0.125	0.375
B87	BA	M1	2	2	2	0.469	0.281	0.417
B94	BA	M1	2	2	2	0.323	NA	0.229
B96	BA	M1	2	2	2	0.354	0.125	0.323
E9	BA	M2	2	2	2	0.177	0.146	0.188
E23	BA	M2	2	2	2	0.24	NA	NA
E25	BA	M2	2	2	2	0.146	NA	NA
E28	BA	M2	2	2	2	0.115	0.104	0.219
E34	BA	M2	2	2	2	0.292	NA	NA
E42	BA	M2	2	2	2	0.26	0.156	0.188
E50	BA	M2	2	2	2	0.271	0.135	0.198
E62	BA	M2	2	2	2	0.146	NA	NA
E63	BA	M2	2	2	2	0.188	0.188	0.198
E64	BA	M2	2	2	2	0.24	0.146	0.146
E65	BA	M2	2	2	2	0.208	NA	NA
E68	BA	M2	2	2	2	0.167	0.094	0.094
E70	BA	M2	2	2	2	0.208	NA	NA
E72	BA	M2	2	2	2	0.167	0.104	0.198
E81	BA	M2	2	2	2	0.125	NA	NA
E82	BA	M2	2	2	2	0.229	0.208	0.156
E85	BA	M2	2	2	2	0.167	0.198	0.26
E86	BA	M2	2	2	2	0.156	0.198	0.427
E89	BA	M2	2	2	2	0.167	0.063	0.302
E92	BA	M2	2	2	2	0.094	0.167	0.219
E93	BA	M2	2	2	2	0.146	0.167	0.167
E95	BA	M2	2	2	2	0.083	0.188	0.406
C10	Bcer	H1	2	2	2	0	0	0
C12	Bcer	H1	2	2	2	0	0	0
C13	Bcer	H1	2	2	2	0	0	0
C20	Bcer	H1	2	2	2	0.031	0	0.031
C24	Bcer	H1	2	2	2	0	NA	NA
C31	Bcer	H1	2	2	2	0.01	NA	NA
C33	Bcer	H1	2	2	2	0.01	0.021	0.021
C34	Bcer	H1	2	2	2	0	NA	NA
C37	Bcer	H1	2	2	2	0	0	0
C38	Bcer	H1	2	2	2	0	0.021	NA
C39	Bcer	H1	2	2	2	0	0	0
C51	Bcer	H1	2	2	2	NA	NA	NA
C55	Bcer	H1	2	2	2	0	0	0
C59	Bcer	H1	2	2	2	0	0	0
C62	Bcer	H1	2	2	2	0	0	0
C65	Bcer	H1	2	2	2	0	0.021	0
C70	Bcer	H1	2	2	2	0	0	0
C72	Bcer	H1	2	2	2	0	0	0
C74	Bcer	H1	2	2	2	0.021	NA	NA
C78	Bcer	H1	2	2	2	0	NA	0
C80	Bcer	H1	2	2	2	0	0	0
C83	Bcer	H1	2	2	2	0	NA	NA
C90	Bcer	H1	2	2	2	0	0	0
C96	Bcer	H1	2	2	2	0	0	0
F6	Bcer	H2	2	3	NA	0	0.177	NA
F8	Bcer	H2	2	2	2	0	NA	NA
F12	Bcer	H2	2	2	2	0	NA	NA
F15	Bcer	H2	2	2	2	0	0.01	NA
F20	Bcer	H2	2	2	2	0	NA	NA
F21	Bcer	H2	2	2	2	0	NA	NA
F23	Bcer	H2	2	2	2	0	0	0
F25	Bcer	H2	2	2	2	0	0	0
F38	Bcer	H2	2	4	4	0	0.938	0.698
F46	Bcer	H2	2	2	2	0	NA	NA
F48	Bcer	H2	2	2	2	0	NA	NA
F49	Bcer	H2	2	2	2	0	0	0
F50	Bcer	H2	2	2	2	0	0	0
F60	Bcer	H2	2	2	2	0	NA	NA
F65	Bcer	H2	2	2	2	0.01	NA	NA
F69	Bcer	H2	2	2	2	0	NA	NA
F72	Bcer	H2	2	2	2	0	0	0
F74	Bcer	H2	2	2	2	0	0.042	0
F76	Bcer	H2	2	2	2	0	0	NA
F80	Bcer	H2	2	2	2	0.01	NA	NA
F81	Bcer	H2	2	2	2	0	0	0
F85	Bcer	H2	2	2	2	0	0	0
F90	Bcer	H2	2	2	2	0	NA	NA
F94	Bcer	H2	2	2	2	0	0	0.031
H1	BB	VL1	2	2	2	0.697917	0.791667	0.864583
H2	BB	VL1	2	2	2	0.697917	0.75	0.708333
H3	BB	VL1	2	2	2	0.729167	0.791667	0.770833
H6	BB	VL1	2	2	2	0.802083	0.6875	0.145833
H9	BB	VL1	2	2	2	0.802083	0.739583	0.8125
H11	BB	VL1	2	2	2	0.770833	0.71875	0.770833
H12	BB	VL1	2	2	2	0.677083	0.697917	0.78125
H13	BB	VL1	2	2	2	0.71875	0.6875	0.78125
H17	BB	VL1	2	2	2	0.75	0.65625	0.729167
H18	BB	VL1	2	2	2	0.708333	0.791667	0.71875
H21	BB	VL1	2	2	2	0.6875	0.489583	0.5
H23	BB	VL1	2	2	2	0.729167	NA	NA
H24	BB	VL1	2	2	2	0.71875	0.71875	0.760417
H25	BB	VL1	2	2	2	0.71875	0.729167	0.15625
H26	BB	VL1	2	2	2	0.697917	0.729167	0.84375
H27	BB	VL1	2	2	2	0.6875	0.71875	0.802083
H29	BB	VL1	2	2	2	0.635417	0.604167	0.739583
H30	BB	VL1	2	2	2	0.802083	NA	NA
H32	BB	VL1	2	2	2	0.802083	0.760417	0.71875
H33	BB	VL1	2	2	2	0.697917	0.729167	0.6875
H43	BB	VL1	2	2	2	0.78125	0.6875	0.697917
H44	BB	VL1	2	2	2	0.71875	0.604167	0.708333
H45	BB	VL1	2	2	2	0.78125	0.729167	0.802083
H46	BB	VL1	2	2	2	0.802083	0.739583	0.697917
I1	BB	VL2	2	2	2	0.53125	0.510417	0.322917
I2	BB	VL2	2	2	2	0.572917	0.364583	0.458333
I3	BB	VL2	2	2	2	0.489583	NA	NA
I4	BB	VL2	2	2	2	0.40625	0.489583	0.604167
I5	BB	VL2	2	2	2	0.489583	0.5	0.395833
I6	BB	VL2	2	2	2	0.458333	0.510417	0.40625
I7	BB	VL2	2	2	2	0.479167	0.354167	0.364583
I8	BB	VL2	2	2	2	0.427083	0.46875	0.489583
I12	BB	VL2	2	2	2	0.458333	0.541667	0.447917
I14	BB	VL2	2	2	2	0.40625	0.552083	0.385417
I15	BB	VL2	2	2	2	0.4375	0.5625	0.447917
I18	BB	VL2	2	2	2	0.46875	0.458333	0.4375
I19	BB	VL2	2	2	2	0.59375	0.447917	0.520833
I22	BB	VL2	2	2	2	0.59375	0.416667	0.479167
I25	BB	VL2	2	2	2	0.385417	0.375	0.416667
I26	BB	VL2	2	2	2	0.375	0.322917	0.541667
I31	BB	VL2	2	2	2	0.510417	0.479167	0.4375
I33	BB	VL2	2	2	2	0.354167	0.520833	0.395833
I37	BB	VL2	2	2	2	0.479167	0.489583	0.364583
I40	BB	VL2	2	2	2	0.458333	0.354167	0.395833
I42	BB	VL2	2	2	2	0.489583	0.520833	0.572917
I43	BB	VL2	2	2	2	0.510417	0.291667	0.21875
I45	BB	VL2	2	2	2	0.510417	0.1875	0.0729167
I47	BB	VL2	2	2	2	0.447917	0.53125	0.416667

## Sheet: FigureS1_S4_S22_generations
Strain	YPD	Time	Ploidy	Sporulation	Volume	Cells_per_µL	Total_volume	Cells_ initial_500µL	generation_number
A03	VM781753 704	ini	3n	yes	19	417.049	219	2403521	21.1967
A34	VM781753 704	ini	2n	yes	22	415.531	222	2096545	20.9996
A63	VM781753 704	ini	2n	yes	7	483.006	207	7141584	22.7678
D39	VM781753 704	ini	2n	yes	6	445.107	206	7640999	22.8653
D40	VM781753 704	ini	3n	yes	13	397.397	213	3255601	21.6345
B07	VM781753 704	ini	2n	yes	14	475.593	214	3634888	21.7935
B37	VM781753 704	ini	2n	yes	5	502.207	205	10295239	23.2955
B96	VM781753 704	ini	2n	yes	8	547.148	208	7112929	22.762
E23	VM781753 704	ini	2n	yes	4	490.999	204	12520467	23.5778
E81	VM781753 704	ini	2n	yes	10	614.658	210	6453905	22.6217
E92	VM781753 704	ini	2n	yes	5	609.049	205	12485496	23.5737
C12	VM781753 704	ini	2n	yes	11	640.624	211	6144168	22.5508
C37	VM781753 704	ini	2n	yes	16	521.251	216	3518444	21.7465
C83	VM781753 704	ini	2n	yes	10	481.87	210	5059636	22.2706
F15	VM781753 704	ini	2n	yes	6	507.412	206	8710569	23.0543
F23	VM781753 704	ini	2n	yes	8	480.298	208	6243879	22.574
F72	VM781753 704	ini	2n	yes	16	641.764	216	4331908	22.0466
H01	VM781753 704	ini	2n	yes	15	503.063	215	3605286	21.7817
H25	VM781753 704	ini	2n	yes	12	514.332	212	4543269	22.1153
H33	VM781753 704	ini	2n	yes	16	462.114	216	3119268	21.5728
I2	VM781753 704	ini	2n	yes	12	453.383	212	4004888	21.9333
I19	VM781753 704	ini	2n	yes	16	725.672	216	4898284	22.2238
I31	VM781753 704	ini	2n	yes	7	592.524	207	8760892	23.0626
A03	VM781753 704	end	3n	yes	15	398.016	215	2852445	21.4438
A34	VM781753 704	end	2n	yes	22	538.834	222	2718662	21.3745
A63	VM781753 704	end	2n	yes	9	565.049	209	6560846	22.6455
D39	VM781753 704	end	2n	yes	8	647.763	208	8420925	23.0055
D40	VM781753 704	end	3n	yes	9	467.626	209	5429658	22.3724
B07	VM781753 704	end	2n	yes	10	573.524	210	6022001	22.5218
B37	VM781753 704	end	2n	yes	11	715.157	211	6859007	22.7096
B96	VM781753 704	end	2n	yes	14	558.947	214	4271954	22.0265
E23	VM781753 704	end	2n	no	28	810.363	228	3299336	21.6537
E81	VM781753 704	end	2n	no	30	891.561	230	3417650	21.7046
E92	VM781753 704	end	2n	yes	8	618.449	208	8039838	22.9387
C12	VM781753 704	end	2n	yes	26	693.343	226	3013376	21.5229
C37	VM781753 704	end	2n	yes	35	548.59	235	1841695	20.8126
C83	VM781753 704	end	2n	no	28	974.613	228	3968067	21.92
F15	VM781753 704	end	2n	no	15	864.753	215	6197394	22.5632
F23	VM781753 704	end	2n	yes	15	752.304	215	5391514	22.3623
F72	VM781753 704	end	2n	yes	10	595.907	210	6257026	22.577
H01	VM781753 704	end	2n	yes	10	612.397	210	6430166	22.6164
H25	VM781753 704	end	2n	yes	14	579.746	214	4430913	22.0792
H33	VM781753 704	end	2n	yes	12	738.718	212	6525345	22.6376
I2	VM781753 704	end	2n	yes	11	721.627	211	6921063	22.7226
I19	VM781753 704	end	2n	yes	14	672.283	214	5138160	22.2928
I31	VM781753 704	end	2n	yes	7	661.135	207	9775352	23.2207
A10_1	VM806753 728	ini	3n	yes	37	317.418	250	1.07236e+06	20.0324
A26_1	VM806753 728	ini	3n	yes	35	281.087	250	1.00388e+06	19.9372
A50_1	VM806753 728	ini	3n	yes	50	310.759	250	776897	19.5674
A55_1	VM806753 728	ini	3n	yes	37	313.733	250	1.05991e+06	20.0155
A73_1	VM806753 728	ini	3n	yes	54	311.183	250	720330	19.4583
D10_1	VM806753 728	ini	3n	yes	95	426.504	250	561190	19.0981
D21_1	VM806753 728	ini	3n	yes	38	425.623	250	1.40008e+06	20.4171
D31_1	VM806753 728	ini	3n	yes	74	399.414	250	674685	19.3639
D55_1	VM806753 728	ini	3n	yes	100	488.178	250	610223	19.219
D84_1	VM806753 728	ini	3n	yes	49	370.113	250	944167	19.8487
A31_1	VM806753 728	end	4n	yes	53	223.674	250	527534	19.0089
A51_1	VM806753 728	end	4n	yes	31	228.49	250	921331	19.8134
A87_1	VM806753 728	end	4n	yes	59	372.138	250	788429	19.5886
D36_1	VM806753 728	end	4n	yes	27	319.456	250	1.47896e+06	20.4962
D45_1	VM806753 728	end	4n	yes	53	283.304	250	668169	19.3499
149_1	VM806753 728	end	4n	yes	38	301.344	250	991263	19.9189
F38_1	VM806753 728	end	4n	yes	53	319.71	250	754032	19.5243
A10_1	VM781753 704	ini	3n	yes	15	417.416	250	3.47847e+06	21.73
A26_2	VM781753 704	ini	3n	yes	8	349.52	250	5.46125e+06	22.3808
A50_2	VM781753 704	ini	3n	yes	19	350.679	250	2.3071e+06	21.1376
A55_2	VM781753 704	ini	3n	yes	17	387.524	250	2.84944e+06	21.4422
A73_2	VM781753 704	ini	3n	yes	15	357.911	250	2.98259e+06	21.5081
D10_2	VM781753 704	ini	3n	yes	21	490.13	250	2.91744e+06	21.4763
D21_2	VM781753 704	ini	3n	yes	26	463.838	250	2.22999e+06	21.0886
D31_2	VM781753 704	ini	3n	yes	23	526.742	250	2.86273e+06	21.449
D55_2	VM781753 704	ini	3n	yes	21	509.33	250	3.03173e+06	21.5317
D84_2	VM781753 704	ini	3n	yes	9	435.529	250	6.04902e+06	22.5283
A31_2	VM781753 704	end	4n	yes	35	361.286	250	1.29031e+06	20.2993
A51_2	VM781753 704	end	4n	yes	9	309.527	250	4.29899e+06	22.0356
A87_2	VM781753 704	end	4n	yes	28	487.859	250	2.17794e+06	21.0545
D36_2	VM781753 704	end	4n	yes	8	376.727	250	5.88637e+06	22.4889
D45_2	VM781753 704	end	4n	yes	18	355.149	250	2.46631e+06	21.2339
B49_2	VM781753 704	end	4n	yes	12	458.477	250	4.7758e+06	22.1873
F38_2	VM781753 704	end	4n	yes	14	546.201	250	4.87679e+06	22.2175

## Sheet: Figure_S3_Initial_Fertilities
Strain	Cross_type	Divergence	Initial fertility
A03	BC	L1	0.229
A04	BC	L1	0.270833
A09	BC	L1	0.302
A10	BC	L1	0.26
A21	BC	L1	0.302
A26	BC	L1	0.271
A30	BC	L1	0.28125
A31	BC	L1	0.302
A32	BC	L1	0.385417
A34	BC	L1	0.281
A36	BC	L1	0.333
A39	BC	L1	0.385
A41	BC	L1	0.270833
A43	BC	L1	0.344
A45	BC	L1	0.25
A46	BC	L1	0.427083
A50	BC	L1	0.271
A51	BC	L1	0.354
A55	BC	L1	0.375
A63	BC	L1	0.1875
A64	BC	L1	0.229
A67	BC	L1	0.385
A68	BC	L1	0.260417
A70	BC	L1	0.427083
A71	BC	L1	0.24
A73	BC	L1	0.229
A74	BC	L1	0.385
A75	BC	L1	0.281
A76	BC	L1	NA
A77	BC	L1	0.26
A79	BC	L1	0.26
A81	BC	L1	0.156
A87	BC	L1	0.323
A88	BC	L1	0.3125
A91	BC	L1	0.313
A92	BC	L1	0.458333
D03	BC	L2	0.53125
D10	BC	L2	0.25
D14	BC	L2	0.281
D18	BC	L2	0.146
D21	BC	L2	0.385
D22	BC	L2	0.323
D31	BC	L2	0.135
D36	BC	L2	0.26
D37	BC	L2	0.177
D38	BC	L2	0.322917
D39	BC	L2	0.479167
D40	BC	L2	0.24
D41	BC	L2	0.4375
D42	BC	L2	0.521
D44	BC	L2	0.479
D45	BC	L2	0.479
D47	BC	L2	0.5
D48	BC	L2	0.51
D51	BC	L2	0.395833
D53	BC	L2	0.552
D55	BC	L2	0.229
D56	BC	L2	0.479167
D61	BC	L2	0.292
D62	BC	L2	0.542
D63	BC	L2	0.520833
D67	BC	L2	0.469
D68	BC	L2	0.46875
D71	BC	L2	0.385417
D75	BC	L2	0.438
D84	BC	L2	0.219
D85	BC	L2	0.188
D86	BC	L2	0.427083
D89	BC	L2	0.313
D91	BC	L2	0.438
D93	BC	L2	0.406
D95	BC	L2	0.46875
B7	BA	M1	0.438
B13	BA	M1	0.438
B17	BA	M1	0.26
B23	BA	M1	0.385
B24	BA	M1	0.427
B29	BA	M1	0.323
B30	BA	M1	0.354
B31	BA	M1	0.354
B37	BA	M1	0.323
B40	BA	M1	0.26
B43	BA	M1	0.302
B49	BA	M1	0.417
B52	BA	M1	0.479
B61	BA	M1	0.375
B63	BA	M1	0.354
B67	BA	M1	0.365
B69	BA	M1	0.365
B75	BA	M1	0.281
B81	BA	M1	0.406
B82	BA	M1	0.333
B84	BA	M1	0.354
B87	BA	M1	0.469
B94	BA	M1	0.323
B96	BA	M1	0.354
E9	BA	M2	0.177
E23	BA	M2	0.24
E25	BA	M2	0.146
E28	BA	M2	0.115
E34	BA	M2	0.292
E42	BA	M2	0.26
E50	BA	M2	0.271
E62	BA	M2	0.146
E63	BA	M2	0.188
E64	BA	M2	0.24
E65	BA	M2	0.208
E68	BA	M2	0.167
E70	BA	M2	0.208
E72	BA	M2	0.167
E81	BA	M2	0.125
E82	BA	M2	0.229
E85	BA	M2	0.167
E86	BA	M2	0.156
E89	BA	M2	0.167
E92	BA	M2	0.094
E93	BA	M2	0.146
E95	BA	M2	0.083
C10	Bcer	H1	0
C12	Bcer	H1	0
C13	Bcer	H1	0
C20	Bcer	H1	0.031
C24	Bcer	H1	0
C31	Bcer	H1	0.01
C33	Bcer	H1	0.01
C34	Bcer	H1	0
C37	Bcer	H1	0
C38	Bcer	H1	0
C39	Bcer	H1	0
C51	Bcer	H1	NA
C55	Bcer	H1	0
C59	Bcer	H1	0
C62	Bcer	H1	0
C65	Bcer	H1	0
C70	Bcer	H1	0
C72	Bcer	H1	0
C74	Bcer	H1	0.021
C78	Bcer	H1	0
C80	Bcer	H1	0
C83	Bcer	H1	0
C90	Bcer	H1	0
C96	Bcer	H1	0
F6	Bcer	H2	0
F8	Bcer	H2	0
F12	Bcer	H2	0
F15	Bcer	H2	0
F20	Bcer	H2	0
F21	Bcer	H2	0
F23	Bcer	H2	0
F25	Bcer	H2	0
F38	Bcer	H2	0
F46	Bcer	H2	0
F48	Bcer	H2	0
F49	Bcer	H2	0
F50	Bcer	H2	0
F60	Bcer	H2	0
F65	Bcer	H2	0.01
F69	Bcer	H2	0
F72	Bcer	H2	0
F74	Bcer	H2	0
F76	Bcer	H2	0
F80	Bcer	H2	0.01
F81	Bcer	H2	0
F85	Bcer	H2	0
F90	Bcer	H2	0
F94	Bcer	H2	0
H1	BB	VL1	0.697917
H2	BB	VL1	0.697917
H3	BB	VL1	0.729167
H6	BB	VL1	0.802083
H9	BB	VL1	0.802083
H11	BB	VL1	0.770833
H12	BB	VL1	0.677083
H13	BB	VL1	0.71875
H17	BB	VL1	0.75
H18	BB	VL1	0.708333
H21	BB	VL1	0.6875
H23	BB	VL1	0.729167
H24	BB	VL1	0.71875
H25	BB	VL1	0.71875
H26	BB	VL1	0.697917
H27	BB	VL1	0.6875
H29	BB	VL1	0.635417
H30	BB	VL1	0.802083
H32	BB	VL1	0.802083
H33	BB	VL1	0.697917
H43	BB	VL1	0.78125
H44	BB	VL1	0.71875
H45	BB	VL1	0.78125
H46	BB	VL1	0.802083
I1	BB	VL2	0.53125
I2	BB	VL2	0.572917
I3	BB	VL2	0.489583
I4	BB	VL2	0.40625
I5	BB	VL2	0.489583
I6	BB	VL2	0.458333
I7	BB	VL2	0.479167
I8	BB	VL2	0.427083
I12	BB	VL2	0.458333
I14	BB	VL2	0.40625
I15	BB	VL2	0.4375
I18	BB	VL2	0.46875
I19	BB	VL2	0.59375
I22	BB	VL2	0.59375
I25	BB	VL2	0.385417
I26	BB	VL2	0.375
I31	BB	VL2	0.510417
I33	BB	VL2	0.354167
I37	BB	VL2	0.479167
I40	BB	VL2	0.458333
I42	BB	VL2	0.489583
I43	BB	VL2	0.510417
I45	BB	VL2	0.510417
I47	BB	VL2	0.447917

## Sheet: FigureS6_ITC
lineage	Cross	Divergence	Fertility ITC0	Fertility ITC1	Fertility ITC6	Fertility ITC12	0 spores tetrads ITC0	1 spore tetrads ITC0	2 spores tetrads ITC0	3 spores tetrads ITC0	4 spores tetrads ITC0	0 spores tetrads ITC1	1 spore tetrads ITC1	2 spores tetrads ITC1	3 spores tetrads ITC1	4 spores tetrads ITC1	0 spores tetrads ITC6	1 spore tetrads ITC6	2 spores tetrads ITC6	3 spores tetrads ITC6	4 spores tetrads ITC6	0 spores tetrads ITC12	1 spore tetrads ITC12	2 spores tetrads ITC12	3 spores tetrads ITC12	4 spores tetrads ITC12
A6_1	A	L1	0.302083	0.59375	0.96875	0.96875	9	5	7	2	1	1	2	11	7	3	0	0	1	1	22	0	0	1	1	22
A6_1_1	A	L1	0.302083	0.65625	0.979167	0.9375	9	5	7	2	1	0	3	5	14	2	0	0	1	0	23	0	0	1	4	19
A19	A	L1	0.427083	0.458333	0.84375	0.90625	6	3	7	8	0	4	7	5	5	3	0	1	1	10	12	1	0	0	5	18
A29	A	L1	0.53125	0.46875	0.427083	0.96875	2	3	10	8	1	5	6	4	5	4	1	7	14	2	0	0	0	0	3	21
A57	A	L1	0.458333	0.4375	0.802083	0.96875	6	3	7	5	3	3	7	8	5	1	0	1	4	8	11	0	0	1	1	22
A61	A	L1	0.385417	0.520833	0.572917	0.770833	2	10	9	3	0	3	5	4	11	1	1	2	14	3	4	2	1	2	7	12
A70	A	L1	0.447917	0.260417	0.90625	0.979167	4	8	3	7	2	6	11	7	0	0	0	0	3	3	18	0	0	0	2	22
A82	A	L1	0.447917	0.46875	0.739583	0.927083	4	5	8	6	1	3	5	9	6	1	0	1	7	8	8	0	0	2	3	19
D8_1	D	L2	0.479167	0.479167	0.833333	0.96875	3	5	8	7	1	3	5	10	3	3	0	0	2	12	10	0	0	0	3	21
D8_2	D	L2	0.479167	0.510417	0.708333	0.885417	3	5	8	7	1	2	4	10	7	1	1	1	3	15	4	0	0	3	5	16
D36_1	D	L2	0.260417	0.583333	0.96875	0.96875	10	4	9	1	0	1	4	7	10	2	0	0	1	1	22	0	0	1	1	22
D36_2	D	L2	0.260417	0.677083	0.78125	0.947917	10	4	9	1	0	1	3	5	8	7	0	0	7	7	10	0	0	1	3	20
D_57	D	L2	0.427083	0.854167	0.864583	0.854167	2	10	5	7	0	0	1	3	5	15	0	1	2	6	15	0	0	2	10	12
D63_1	D	L2	0.552083	0.458333	0.947917	1	2	3	9	8	2	4	5	6	9	0	0	0	0	5	19	0	0	0	0	24
D63_2	D	L2	0.552083	0.635417	0.90625	0.96875	2	3	9	8	2	3	2	4	9	6	0	1	2	2	19	0	0	1	1	22
D75	D	L2	0.4375	0.739583	0.84375	0.927083	3	7	7	7	0	1	1	4	10	8	0	0	3	9	12	0	0	1	5	18

## Sheet: FigureS7_tetrad_types
Strain	Cross_type	Divergence	0 spores tetrads initial	1 spore tetrads initial	2 spores tetrads initial	3 spores tetrads initial	4 spores tetrads initial	0 spores tetrads middle	1 spore tetrads middle	2 spores tetrads middle	3 spores tetrads middle	4 spores tetrads middle	0 spores tetrads end	1 spore tetrads end	2 spores tetrads end	3 spores tetrads end	4 spores tetrads end
A03	BC	L1	9	10	3	2	0	10	6	8	0	0	9	6	8	0	1
A04	BC	L1	7	11	3	3	0	0	0	0	0	0	0	0	0	0	0
A09	BC	L1	9	7	3	4	1	9	8	2	3	2	10	5	5	3	1
A10	BC	L1	8	8	7	1	0	13	5	3	3	0	12	11	0	1	0
A21	BC	L1	10	4	5	5	0	7	7	8	2	0	6	9	6	3	0
A26	BC	L1	11	5	4	3	1	11	8	5	0	0	12	8	3	1	0
A30	BC	L1	8	7	7	2	0	0	10	3	7	4	3	6	9	1	5
A31	BC	L1	7	7	8	2	0	2	2	19	0	1	2	3	12	4	3
A32	BC	L1	6	5	9	2	2	11	5	2	5	1	1	8	7	5	3
A34	BC	L1	8	8	5	3	0	11	7	5	1	0	9	3	7	5	0
A36	BC	L1	9	4	6	4	1	15	8	1	0	0	12	6	6	0	0
A39	BC	L1	4	8	7	5	0	10	5	7	1	1	3	6	9	6	0
A41	BC	L1	8	8	6	2	0	10	12	2	0	0	17	7	0	0	0
A43	BC	L1	6	8	7	1	2	6	6	8	3	1	2	10	6	3	3
A45	BC	L1	10	5	8	1	0	10	9	5	0	0	9	9	6	0	0
A46	BC	L1	4	5	11	2	2	7	4	8	3	2	6	5	3	9	1
A50	BC	L1	9	6	7	2	0	17	4	2	0	1	11	8	4	0	1
A51	BC	L1	6	8	6	2	2	0	1	5	3	15	0	0	2	5	17
A55	BC	L1	5	8	7	2	2	16	6	2	0	0	7	5	9	3	0
A63	BC	L1	14	4	4	2	0	8	6	8	2	0	6	5	7	6	0
A64	BC	L1	12	6	3	2	1	10	6	8	0	0	7	10	5	2	0
A67	BC	L1	7	5	5	6	1	4	7	8	4	1	8	7	5	4	0
A68	BC	L1	10	5	7	2	0	8	5	6	4	1	3	6	10	5	0
A70	BC	L1	5	4	9	5	1	8	7	5	4	0	4	7	9	3	1
A71	BC	L1	7	12	4	1	0	0	0	0	0	0	11	3	6	4	0
A73	BC	L1	13	5	2	3	1	17	3	3	1	0	12	6	6	0	0
A74	BC	L1	5	8	5	5	1	15	5	2	2	0	12	6	3	3	0
A75	BC	L1	7	11	3	2	1	0	0	0	0	0	0	0	0	0	0
A76	BC	L1	0	0	0	0	0	17	3	4	0	0	12	8	4	0	0
A77	BC	L1	7	11	4	2	0	17	3	4	0	0	12	5	4	3	0
A79	BC	L1	7	10	6	1	0	0	0	0	0	0	0	0	0	0	0
A81	BC	L1	14	6	3	1	0	18	4	1	1	0	12	5	7	0	0
A87	BC	L1	8	7	4	4	1	8	13	3	0	0	1	0	4	8	11
A88	BC	L1	10	3	6	5	0	8	4	8	4	0	3	8	8	5	0
A91	BC	L1	9	7	3	3	2	13	7	3	0	1	12	7	4	1	0
A92	BC	L1	4	7	4	7	2	6	6	4	6	2	6	4	5	6	3
D03	BC	L2	3	6	3	9	3	0	0	0	0	0	0	0	0	0	0
D10	BC	L2	11	6	3	4	0	17	6	1	0	0	18	4	2	0	0
D14	BC	L2	7	10	4	3	0	16	3	4	1	0	13	6	3	2	0
D18	BC	L2	17	3	2	1	1	14	5	3	2	0	10	6	5	2	1
D21	BC	L2	8	5	4	4	3	13	6	4	1	0	7	7	8	1	1
D22	BC	L2	6	7	9	2	0	15	5	3	0	1	15	8	1	0	0
D31	BC	L2	16	5	1	2	0	19	4	0	1	0	10	7	5	1	1
D36	BC	L2	10	4	9	1	0	0	0	1	4	19	0	0	1	1	22
D37	BC	L2	11	9	4	0	0	13	5	5	1	0	16	4	4	0	0
D38	BC	L2	6	8	7	3	0	0	0	0	0	0	0	0	0	0	0
D39	BC	L2	4	3	9	7	1	4	4	10	4	2	1	8	13	1	1
D40	BC	L2	11	5	6	2	0	18	4	1	1	0	10	5	7	1	1
D41	BC	L2	6	3	9	3	3	1	5	10	4	4	2	9	6	7	0
D42	BC	L2	4	3	8	5	4	4	7	13	0	0	6	10	8	0	0
D44	BC	L2	3	5	8	7	1	3	6	6	9	0	3	7	4	7	3
D45	BC	L2	4	3	10	5	2	0	0	3	3	18	0	1	3	4	16
D47	BC	L2	4	3	8	7	2	3	6	8	5	2	0	0	0	0	0
D48	BC	L2	4	6	2	9	3	5	4	9	6	0	4	5	10	4	1
D51	BC	L2	5	5	9	5	0	6	9	6	3	0	10	8	3	3	0
D53	BC	L2	2	3	9	8	2	1	7	9	5	2	0	6	9	7	2
D55	BC	L2	9	8	7	0	0	14	2	8	0	0	14	5	3	2	0
D56	BC	L2	3	4	11	4	2	5	8	9	2	0	3	5	10	6	0
D61	BC	L2	7	10	4	2	1	14	6	4	0	0	11	5	3	3	2
D62	BC	L2	4	3	4	11	2	4	4	9	5	2	1	5	10	8	0
D63	BC	L2	3	2	10	8	1	3	6	7	7	1	6	6	5	5	2
D67	BC	L2	4	3	10	6	1	0	0	0	0	0	0	0	0	0	0
D68	BC	L2	1	7	10	6	0	2	6	9	7	0	0	3	13	7	1
D71	BC	L2	6	5	7	6	0	0	0	0	0	0	0	0	0	0	0
D75	BC	L2	3	7	7	7	0	5	7	8	3	1	2	6	4	10	2
D84	BC	L2	10	8	5	1	0	14	8	2	0	0	15	3	6	0	0
D85	BC	L2	13	6	4	0	1	10	7	7	0	0	15	2	6	0	1
D86	BC	L2	4	6	8	5	1	6	6	8	4	0	4	5	9	4	2
D89	BC	L2	8	8	4	2	2	17	4	3	0	0	18	4	1	1	0
D91	BC	L2	4	6	6	8	0	0	0	0	0	0	0	0	0	0	0
D93	BC	L2	8	4	4	5	3	21	2	0	0	1	10	8	5	1	0
D95	BC	L2	5	4	7	5	3	6	4	12	1	1	7	9	6	2	0
B7	BA	M1	9	3	3	3	6	15	2	5	0	2	4	6	10	3	1
B13	BA	M1	5	5	8	3	3	12	5	5	1	1	4	7	5	4	4
B17	BA	M1	11	6	3	3	1	9	4	7	2	2	11	9	4	0	0
B23	BA	M1	7	4	7	5	1	8	6	8	1	1	6	4	7	6	1
B24	BA	M1	6	5	5	6	2	10	5	7	2	0	5	4	9	5	1
B29	BA	M1	7	7	6	4	0	12	4	6	2	0	4	8	4	3	5
B30	BA	M1	7	4	10	2	1	12	3	8	0	1	5	4	8	6	1
B31	BA	M1	7	6	6	4	1	12	5	3	2	2	10	11	3	0	0
B37	BA	M1	9	3	9	2	1	10	4	4	4	2	6	2	11	4	1
B40	BA	M1	9	6	8	1	0	0	0	1	5	18	12	7	5	0	0
B43	BA	M1	7	9	5	2	1	6	4	5	6	3	2	4	5	3	10
B49	BA	M1	4	8	5	6	1	0	0	1	7	16	1	4	3	6	10
B52	BA	M1	6	4	5	4	5	9	6	3	2	4	6	4	9	3	2
B61	BA	M1	6	6	8	2	2	8	3	6	6	1	11	5	4	4	0
B63	BA	M1	7	8	3	4	2	15	3	4	1	1	9	4	3	6	2
B67	BA	M1	8	2	10	3	1	0	0	0	0	0	0	0	0	0	0
B69	BA	M1	6	8	5	3	2	10	6	4	2	2	4	7	3	6	4
B75	BA	M1	11	7	1	2	3	23	0	1	0	0	23	0	1	0	0
B81	BA	M1	7	6	2	7	2	17	0	5	1	1	5	5	8	3	3
B82	BA	M1	8	5	7	3	1	14	6	2	1	1	6	5	7	3	3
B84	BA	M1	12	2	2	4	4	18	2	3	0	1	7	5	6	5	1
B87	BA	M1	6	3	5	8	2	10	4	7	3	0	4	7	8	3	2
B94	BA	M1	11	3	4	4	2	0	0	0	0	0	11	6	5	2	0
B96	BA	M1	11	3	3	3	4	19	1	1	3	0	8	8	2	5	1
E9	BA	M2	12	8	3	1	0	14	8	1	0	1	11	8	5	0	0
E23	BA	M2	10	7	5	2	0	0	0	0	0	0	0	0	0	0	0
E25	BA	M2	16	3	4	1	0	0	0	0	0	0	0	0	0	0	0
E28	BA	M2	18	2	3	1	0	16	6	2	0	0	8	13	1	2	0
E34	BA	M2	9	7	4	3	1	0	0	0	0	0	0	0	0	0	0
E42	BA	M2	11	4	6	3	0	11	11	2	0	0	12	7	4	1	0
E50	BA	M2	5	14	4	0	1	15	6	2	1	0	12	5	7	0	0
E62	BA	M2	12	10	2	0	0	0	0	0	0	0	0	0	0	0	0
E63	BA	M2	14	5	3	1	1	10	10	4	0	0	10	9	5	0	0
E64	BA	M2	11	5	6	2	0	14	6	4	0	0	10	14	0	0	0
E65	BA	M2	11	6	7	0	0	0	0	0	0	0	0	0	0	0	0
E68	BA	M2	14	6	2	2	0	18	3	3	0	0	18	4	1	1	0
E70	BA	M2	11	7	5	1	0	0	0	0	0	0	0	0	0	0	0
E72	BA	M2	13	7	3	1	0	15	8	1	0	0	10	10	3	1	0
E81	BA	M2	17	3	3	1	0	0	0	0	0	0	0	0	0	0	0
E82	BA	M2	10	8	5	0	1	10	10	2	2	0	15	5	3	0	1
E85	BA	M2	14	4	6	0	0	12	6	5	1	0	9	7	6	2	0
E86	BA	M2	12	9	3	0	0	14	3	6	0	1	7	2	9	3	3
E89	BA	M2	11	10	3	0	0	19	4	1	0	0	6	10	6	1	1
E92	BA	M2	17	6	0	1	0	15	4	3	2	0	11	5	8	0	0
E93	BA	M2	12	10	2	0	0	14	4	6	0	0	13	6	5	0	0
E95	BA	M2	18	4	2	0	0	11	9	3	1	0	4	8	7	3	2
C10	Bcer	H1	24	0	0	0	0	24	0	0	0	0	24	0	0	0	0
C12	Bcer	H1	24	0	0	0	0	24	0	0	0	0	24	0	0	0	0
C13	Bcer	H1	24	0	0	0	0	24	0	0	0	0	24	0	0	0	0
C20	Bcer	H1	23	0	0	1	0	24	0	0	0	0	22	1	1	0	0
C24	Bcer	H1	24	0	0	0	0	0	0	0	0	0	0	0	0	0	0
C31	Bcer	H1	23	1	0	0	0	0	0	0	0	0	0	0	0	0	0
C33	Bcer	H1	23	1	0	0	0	23	0	1	0	0	23	0	1	0	0
C34	Bcer	H1	24	0	0	0	0	0	0	0	0	0	0	0	0	0	0
C37	Bcer	H1	24	0	0	0	0	24	0	0	0	0	24	0	0	0	0
C38	Bcer	H1	24	0	0	0	0	23	0	1	0	0	0	0	0	0	0
C39	Bcer	H1	24	0	0	0	0	24	0	0	0	0	24	0	0	0	0
C51	Bcer	H1	0	0	0	0	0	0	0	0	0	0	0	0	0	0	0
C55	Bcer	H1	24	0	0	0	0	0	0	0	0	0	24	0	0	0	0
C59	Bcer	H1	24	0	0	0	0	24	0	0	0	0	24	0	0	0	0
C62	Bcer	H1	24	0	0	0	0	24	0	0	0	0	24	0	0	0	0
C65	Bcer	H1	24	0	0	0	0	23	0	1	0	0	24	0	0	0	0
C70	Bcer	H1	24	0	0	0	0	24	0	0	0	0	24	0	0	0	0
C72	Bcer	H1	24	0	0	0	0	24	0	0	0	0	24	0	0	0	0
C74	Bcer	H1	23	0	1	0	0	0	0	0	0	0	0	0	0	0	0
C78	Bcer	H1	24	0	0	0	0	0	0	0	0	0	24	0	0	0	0
C80	Bcer	H1	24	0	0	0	0	24	0	0	0	0	24	0	0	0	0
C83	Bcer	H1	24	0	0	0	0	0	0	0	0	0	0	0	0	0	0
C90	Bcer	H1	24	0	0	0	0	24	0	0	0	0	24	0	0	0	0
C96	Bcer	H1	24	0	0	0	0	24	0	0	0	0	24	0	0	0	0
F6	Bcer	H2	24	0	0	0	0	13	6	4	1	0	0	0	0	0	0
F8	Bcer	H2	24	0	0	0	0	0	0	0	0	0	0	0	0	0	0
F12	Bcer	H2	24	0	0	0	0	0	0	0	0	0	0	0	0	0	0
F15	Bcer	H2	24	0	0	0	0	23	1	0	0	0	0	0	0	0	0
F20	Bcer	H2	24	0	0	0	0	0	0	0	0	0	0	0	0	0	0
F21	Bcer	H2	24	0	0	0	0	0	0	0	0	0	0	0	0	0	0
F23	Bcer	H2	24	0	0	0	0	24	0	0	0	0	24	0	0	0	0
F25	Bcer	H2	24	0	0	0	0	24	0	0	0	0	24	0	0	0	0
F38	Bcer	H2	24	0	0	0	0	0	0	1	4	19	0	2	8	7	7
F46	Bcer	H2	24	0	0	0	0	0	0	0	0	0	0	0	0	0	0
F48	Bcer	H2	24	0	0	0	0	0	0	0	0	0	0	0	0	0	0
F49	Bcer	H2	24	0	0	0	0	24	0	0	0	0	24	0	0	0	0
F50	Bcer	H2	24	0	0	0	0	24	0	0	0	0	24	0	0	0	0
F60	Bcer	H2	24	0	0	0	0	24	0	0	0	0	0	0	0	0	0
F65	Bcer	H2	23	1	0	0	0	0	0	0	0	0	0	0	0	0	0
F69	Bcer	H2	24	0	0	0	0	0	0	0	0	0	0	0	0	0	0
F72	Bcer	H2	24	0	0	0	0	24	0	0	0	0	24	0	0	0	0
F74	Bcer	H2	24	0	0	0	0	22	0	2	0	0	24	0	0	0	0
F76	Bcer	H2	24	0	0	0	0	24	0	0	0	0	0	0	0	0	0
F80	Bcer	H2	23	1	0	0	0	0	0	0	0	0	0	0	0	0	0
F81	Bcer	H2	24	0	0	0	0	24	0	0	0	0	24	0	0	0	0
F85	Bcer	H2	24	0	0	0	0	24	0	0	0	0	24	0	0	0	0
F90	Bcer	H2	24	0	0	0	0	0	0	0	0	0	0	0	0	0	0
F94	Bcer	H2	24	0	0	0	0	24	0	0	0	0	22	1	1	0	0
H1	BB	VL1	2	1	5	8	8	0	3	4	3	14	1	0	2	5	16
H2	BB	VL1	2	2	4	7	9	0	2	8	2	12	1	2	5	8	8
H3	BB	VL1	0	2	7	6	9	0	2	5	4	13	0	1	7	5	11
H6	BB	VL1	0	0	7	5	12	1	1	10	3	9	11	12	1	0	0
H9	BB	VL1	0	1	6	4	13	1	2	4	7	10	1	0	4	6	13
H11	BB	VL1	0	0	9	4	11	1	1	8	4	10	0	2	6	4	12
H12	BB	VL1	0	4	6	7	7	0	6	5	1	12	1	1	4	6	12
H13	BB	VL1	1	1	8	4	10	1	4	4	6	9	1	0	4	9	10
H17	BB	VL1	0	1	7	7	9	0	5	5	8	6	0	2	7	6	9
H18	BB	VL1	2	1	6	5	10	0	2	6	2	14	0	2	5	11	6
H21	BB	VL1	1	2	8	4	9	3	4	10	5	2	1	5	11	7	0
H23	BB	VL1	0	1	10	3	10	0	0	0	0	0	0	0	0	0	0
H24	BB	VL1	2	0	8	3	11	1	1	8	4	10	1	1	5	6	11
H25	BB	VL1	2	0	8	3	11	1	3	6	1	13	10	13	1	0	0
H26	BB	VL1	0	3	6	8	7	1	3	6	1	13	0	0	5	5	14
H27	BB	VL1	2	3	4	5	10	1	2	5	7	9	0	2	4	5	13
H29	BB	VL1	0	3	10	6	5	2	1	9	9	3	0	1	9	4	10
H30	BB	VL1	0	2	4	5	13	0	0	0	0	0	0	0	0	0	0
H32	BB	VL1	0	2	5	3	14	1	2	5	3	13	2	1	5	6	10
H33	BB	VL1	2	1	8	2	11	1	2	6	4	11	2	1	7	5	9
H43	BB	VL1	0	1	5	8	10	0	3	8	5	8	1	1	7	8	7
H44	BB	VL1	0	3	7	4	10	3	0	10	6	5	2	2	5	4	11
H45	BB	VL1	0	1	8	2	13	1	2	6	4	11	0	2	3	7	12
H46	BB	VL1	1	0	5	5	13	1	1	8	2	12	0	2	9	5	8
I1	BB	VL2	3	3	11	2	5	4	2	12	1	5	9	2	11	1	1
I2	BB	VL2	2	3	12	0	7	8	1	13	0	2	5	2	13	0	4
I3	BB	VL2	3	5	11	0	5	0	0	0	0	0	0	0	0	0	0
I4	BB	VL2	3	7	11	2	1	3	4	12	1	4	0	3	9	11	1
I5	BB	VL2	4	2	12	3	3	4	3	11	1	5	6	4	11	0	3
I6	BB	VL2	6	2	11	0	5	3	2	14	1	4	7	1	12	2	2
I7	BB	VL2	2	2	17	2	1	6	3	14	1	0	6	7	8	0	3
I8	BB	VL2	7	1	12	0	4	4	1	16	0	3	3	3	14	0	4
I12	BB	VL2	6	3	9	1	5	4	1	12	1	6	3	5	13	0	3
I14	BB	VL2	5	2	15	1	1	1	1	17	2	3	7	3	11	0	3
I15	BB	VL2	3	6	12	0	3	1	0	19	0	4	4	3	14	0	3
I18	BB	VL2	4	5	10	0	5	5	0	16	0	3	4	1	17	1	1
I19	BB	VL2	2	1	14	0	7	3	5	13	0	3	2	5	11	1	5
I22	BB	VL2	3	1	12	0	8	6	1	14	1	2	2	5	13	1	3
I25	BB	VL2	8	2	10	1	3	9	1	10	1	3	5	2	15	0	2
I26	BB	VL2	7	4	10	0	3	8	3	12	0	1	1	2	17	0	4
I31	BB	VL2	2	2	16	1	3	2	2	18	0	2	6	1	13	1	3
I33	BB	VL2	8	1	13	1	1	1	4	12	6	1	3	8	10	2	1
I37	BB	VL2	2	2	17	2	1	5	1	12	2	4	7	2	13	1	1
I40	BB	VL2	6	2	11	0	5	6	6	10	0	2	7	2	12	0	3
I42	BB	VL2	1	4	16	1	2	2	3	14	1	4	1	1	17	0	5
I43	BB	VL2	3	0	17	1	3	6	8	10	0	0	9	9	6	0	0
I45	BB	VL2	3	3	13	0	5	11	8	5	0	0	17	7	0	0	0
I47	BB	VL2	7	3	8	0	6	2	1	17	0	4	7	3	9	1	4

## Sheet: Figure3A_Ploidy
strain	time	Generations	cross	bin	cell_count_mean	fluorescence
25	t0	0	M_Tini	11	1.5	4400
25	t0	0	M_Tini	12	2.75	4800
25	t0	0	M_Tini	13	15.6667	5200
25	t0	0	M_Tini	14	49.1667	5600
25	t0	0	M_Tini	15	124.333	6000
25	t0	0	M_Tini	16	187.8	6400
25	t0	0	M_Tini	17	184.2	6800
25	t0	0	M_Tini	18	114.2	7200
25	t0	0	M_Tini	19	46.2	7600
25	t0	0	M_Tini	20	18	8000
25	t0	0	M_Tini	21	7.25	8400
25	tf	1000	M_Tend	11	2	4400
25	tf	1000	M_Tend	12	3.625	4800
25	tf	1000	M_Tend	13	13.1667	5200
25	tf	1000	M_Tend	14	41.3333	5600
25	tf	1000	M_Tend	15	102.167	6000
25	tf	1000	M_Tend	16	154.6	6400
25	tf	1000	M_Tend	17	148.2	6800
25	tf	1000	M_Tend	18	117.6	7200
25	tf	1000	M_Tend	19	57.2	7600
25	tf	1000	M_Tend	20	21.5	8000
25	tf	1000	M_Tend	21	11.75	8400
26	t0	0	M_Tini	11	2	4400
26	t0	0	M_Tini	12	6.5	4800
26	t0	0	M_Tini	13	23.6667	5200
26	t0	0	M_Tini	14	61.8333	5600
26	t0	0	M_Tini	15	136.5	6000
26	t0	0	M_Tini	16	192.8	6400
26	t0	0	M_Tini	17	161.8	6800
26	t0	0	M_Tini	18	94.2	7200
26	t0	0	M_Tini	19	36.2	7600
26	t0	0	M_Tini	20	12.75	8000
26	t0	0	M_Tini	21	8.25	8400
26	tf	1000	M_Tend	11	1	4400
26	tf	1000	M_Tend	12	4.375	4800
26	tf	1000	M_Tend	13	18.1667	5200
26	tf	1000	M_Tend	14	57.3333	5600
26	tf	1000	M_Tend	15	135.333	6000
26	tf	1000	M_Tend	16	193	6400
26	tf	1000	M_Tend	17	169.6	6800
26	tf	1000	M_Tend	18	84.8	7200
26	tf	1000	M_Tend	19	30.4	7600
26	tf	1000	M_Tend	20	11.25	8000
26	tf	1000	M_Tend	21	11.25	8400
27	t0	0	M_Tini	11	2.2	4400
27	t0	0	M_Tini	12	5.75	4800
27	t0	0	M_Tini	13	16.1667	5200
27	t0	0	M_Tini	14	59.3333	5600
27	t0	0	M_Tini	15	136.333	6000
27	t0	0	M_Tini	16	180.8	6400
27	t0	0	M_Tini	17	163.2	6800
27	t0	0	M_Tini	18	89.6	7200
27	t0	0	M_Tini	19	31.4	7600
27	t0	0	M_Tini	20	10.25	8000
27	t0	0	M_Tini	21	7.25	8400
27	tf	1000	M_Tend	12	2	4800
27	tf	1000	M_Tend	13	5.33333	5200
27	tf	1000	M_Tend	14	19.5	5600
27	tf	1000	M_Tend	15	66.1667	6000
27	tf	1000	M_Tend	16	129.4	6400
27	tf	1000	M_Tend	17	161	6800
27	tf	1000	M_Tend	18	147.4	7200
27	tf	1000	M_Tend	19	96.2	7600
27	tf	1000	M_Tend	20	44.5	8000
27	tf	1000	M_Tend	21	17.5	8400
27	tf	1000	M_Tend	22	10.5	8800
28	t0	0	M_Tini	11	1.83333	4400
28	t0	0	M_Tini	12	7.625	4800
28	t0	0	M_Tini	13	22.6667	5200
28	t0	0	M_Tini	14	64.5	5600
28	t0	0	M_Tini	15	148.5	6000
28	t0	0	M_Tini	16	188.4	6400
28	t0	0	M_Tini	17	170	6800
28	t0	0	M_Tini	18	86.8	7200
28	t0	0	M_Tini	19	28.2	7600
28	t0	0	M_Tini	20	9	8000
28	t0	0	M_Tini	21	5	8400
28	tf	1000	M_Tend	12	3.66667	4800
28	tf	1000	M_Tend	13	9	5200
28	tf	1000	M_Tend	14	36.1667	5600
28	tf	1000	M_Tend	15	104.667	6000
28	tf	1000	M_Tend	16	156	6400
28	tf	1000	M_Tend	17	176.4	6800
28	tf	1000	M_Tend	18	128.6	7200
28	tf	1000	M_Tend	19	58	7600
28	tf	1000	M_Tend	20	23.5	8000
28	tf	1000	M_Tend	21	11.25	8400
28	tf	1000	M_Tend	22	11	8800
29	t0	0	M_Tini	12	4.875	4800
29	t0	0	M_Tini	13	19.1667	5200
29	t0	0	M_Tini	14	64.3333	5600
29	t0	0	M_Tini	15	153.833	6000
29	t0	0	M_Tini	16	181.6	6400
29	t0	0	M_Tini	17	173.4	6800
29	t0	0	M_Tini	18	90.2	7200
29	t0	0	M_Tini	19	27.8	7600
29	t0	0	M_Tini	20	7.75	8000
29	t0	0	M_Tini	21	3.75	8400
29	t0	0	M_Tini	22	6.75	8800
29	tf	1000	M_Tend	11	4.14286	4400
29	tf	1000	M_Tend	12	16	4800
29	tf	1000	M_Tend	13	31	5200
29	tf	1000	M_Tend	14	53.6667	5600
29	tf	1000	M_Tend	15	93.5	6000
29	tf	1000	M_Tend	16	118.2	6400
29	tf	1000	M_Tend	17	111.6	6800
29	tf	1000	M_Tend	18	79.2	7200
29	tf	1000	M_Tend	19	34	7600
29	tf	1000	M_Tend	20	24.5	8000
29	tf	1000	M_Tend	21	19.5	8400
33	t0	0	M_Tini	11	1.33333	4400
33	t0	0	M_Tini	12	5	4800
33	t0	0	M_Tini	13	15.6667	5200
33	t0	0	M_Tini	14	45.6667	5600
33	t0	0	M_Tini	15	125.5	6000
33	t0	0	M_Tini	16	182.4	6400
33	t0	0	M_Tini	17	181.6	6800
33	t0	0	M_Tini	18	130.8	7200
33	t0	0	M_Tini	19	51.8	7600
33	t0	0	M_Tini	20	17	8000
33	t0	0	M_Tini	21	6.25	8400
33	tf	1000	M_Tend	11	2	4400
33	tf	1000	M_Tend	12	6.28571	4800
33	tf	1000	M_Tend	13	15.3333	5200
33	tf	1000	M_Tend	14	46	5600
33	tf	1000	M_Tend	15	105	6000
33	tf	1000	M_Tend	16	149.8	6400
33	tf	1000	M_Tend	17	144.2	6800
33	tf	1000	M_Tend	18	102.8	7200
33	tf	1000	M_Tend	19	48.6	7600
33	tf	1000	M_Tend	20	20	8000
33	tf	1000	M_Tend	21	10.25	8400
34	t0	0	M_Tini	11	1.71429	4400
34	t0	0	M_Tini	12	10.125	4800
34	t0	0	M_Tini	13	36	5200
34	t0	0	M_Tini	14	76.5	5600
34	t0	0	M_Tini	15	137.167	6000
34	t0	0	M_Tini	16	162.4	6400
34	t0	0	M_Tini	17	139.8	6800
34	t0	0	M_Tini	18	89.2	7200
34	t0	0	M_Tini	19	33	7600
34	t0	0	M_Tini	20	14.75	8000
34	t0	0	M_Tini	21	8.25	8400
34	tf	1000	M_Tend	13	4	5200
34	tf	1000	M_Tend	14	13.8333	5600
34	tf	1000	M_Tend	15	49.5	6000
34	tf	1000	M_Tend	16	94.8	6400
34	tf	1000	M_Tend	17	143	6800
34	tf	1000	M_Tend	18	135.6	7200
34	tf	1000	M_Tend	19	97	7600
34	tf	1000	M_Tend	20	52	8000
34	tf	1000	M_Tend	21	25.25	8400
34	tf	1000	M_Tend	22	12.5	8800
34	tf	1000	M_Tend	23	6.75	9200
35	t0	0	M_Tini	11	2	4400
35	t0	0	M_Tini	12	5.14286	4800
35	t0	0	M_Tini	13	18	5200
35	t0	0	M_Tini	14	58.5	5600
35	t0	0	M_Tini	15	159.167	6000
35	t0	0	M_Tini	16	214	6400
35	t0	0	M_Tini	17	192.6	6800
35	t0	0	M_Tini	18	107.6	7200
35	t0	0	M_Tini	19	29.2	7600
35	t0	0	M_Tini	20	8.25	8000
35	t0	0	M_Tini	21	6	8400
35	tf	1000	M_Tend	13	7.5	5200
35	tf	1000	M_Tend	14	21.8333	5600
35	tf	1000	M_Tend	15	62.3333	6000
35	tf	1000	M_Tend	16	121.8	6400
35	tf	1000	M_Tend	17	147	6800
35	tf	1000	M_Tend	18	157.6	7200
35	tf	1000	M_Tend	19	99.2	7600
35	tf	1000	M_Tend	20	42	8000
35	tf	1000	M_Tend	21	19.25	8400
35	tf	1000	M_Tend	22	10.75	8800
35	tf	1000	M_Tend	23	11.75	9200
36	t0	0	M_Tini	12	4.875	4800
36	t0	0	M_Tini	13	15.3333	5200
36	t0	0	M_Tini	14	65.1667	5600
36	t0	0	M_Tini	15	143.333	6000
36	t0	0	M_Tini	16	175.2	6400
36	t0	0	M_Tini	17	175	6800
36	t0	0	M_Tini	18	89.2	7200
36	t0	0	M_Tini	19	25.8	7600
36	t0	0	M_Tini	20	10	8000
36	t0	0	M_Tini	21	6.75	8400
36	t0	0	M_Tini	22	6.25	8800
36	tf	1000	M_Tend	28	37.6667	11200
36	tf	1000	M_Tend	29	70.3333	11600
36	tf	1000	M_Tend	30	108	12000
36	tf	1000	M_Tend	31	129.333	12400
36	tf	1000	M_Tend	32	138.5	12800
36	tf	1000	M_Tend	33	152.667	13200
36	tf	1000	M_Tend	34	129	13600
36	tf	1000	M_Tend	35	100	14000
36	tf	1000	M_Tend	36	62.6667	14400
36	tf	1000	M_Tend	37	43	14800
36	tf	1000	M_Tend	38	28	15200
42	t0	0	M_Tini	11	2	4400
42	t0	0	M_Tini	12	6	4800
42	t0	0	M_Tini	13	20.6667	5200
42	t0	0	M_Tini	14	49.6667	5600
42	t0	0	M_Tini	15	110.833	6000
42	t0	0	M_Tini	16	150.4	6400
42	t0	0	M_Tini	17	145.6	6800
42	t0	0	M_Tini	18	83.8	7200
42	t0	0	M_Tini	19	29.6	7600
42	t0	0	M_Tini	20	11.5	8000
42	t0	0	M_Tini	21	13.25	8400
42	tf	1000	M_Tend	12	4	4800
42	tf	1000	M_Tend	13	13.1667	5200
42	tf	1000	M_Tend	14	38.6667	5600
42	tf	1000	M_Tend	15	104.167	6000
42	tf	1000	M_Tend	16	152.4	6400
42	tf	1000	M_Tend	17	177.2	6800
42	tf	1000	M_Tend	18	110.6	7200
42	tf	1000	M_Tend	19	43.2	7600
42	tf	1000	M_Tend	20	20	8000
42	tf	1000	M_Tend	21	10.5	8400
42	tf	1000	M_Tend	22	10.75	8800
43	t0	0	M_Tini	12	4.25	4800
43	t0	0	M_Tini	13	15.6667	5200
43	t0	0	M_Tini	14	49.3333	5600
43	t0	0	M_Tini	15	133.333	6000
43	t0	0	M_Tini	16	195.8	6400
43	t0	0	M_Tini	17	182.2	6800
43	t0	0	M_Tini	18	111	7200
43	t0	0	M_Tini	19	34.2	7600
43	t0	0	M_Tini	20	14.75	8000
43	t0	0	M_Tini	21	4.25	8400
43	t0	0	M_Tini	22	3.5	8800
43	tf	1000	M_Tend	12	4.75	4800
43	tf	1000	M_Tend	13	15.5	5200
43	tf	1000	M_Tend	14	37.6667	5600
43	tf	1000	M_Tend	15	97.6667	6000
43	tf	1000	M_Tend	16	142.8	6400
43	tf	1000	M_Tend	17	158.6	6800
43	tf	1000	M_Tend	18	118	7200
43	tf	1000	M_Tend	19	56.6	7600
43	tf	1000	M_Tend	20	22.5	8000
43	tf	1000	M_Tend	21	13.75	8400
43	tf	1000	M_Tend	22	9.75	8800
44	t0	0	M_Tini	11	2.25	4400
44	t0	0	M_Tini	12	5.375	4800
44	t0	0	M_Tini	13	16.1667	5200
44	t0	0	M_Tini	14	67.5	5600
44	t0	0	M_Tini	15	151.833	6000
44	t0	0	M_Tini	16	203.6	6400
44	t0	0	M_Tini	17	168.6	6800
44	t0	0	M_Tini	18	83.2	7200
44	t0	0	M_Tini	19	25	7600
44	t0	0	M_Tini	20	8.5	8000
44	t0	0	M_Tini	21	5.25	8400
44	tf	1000	M_Tend	11	3.28571	4400
44	tf	1000	M_Tend	12	12.875	4800
44	tf	1000	M_Tend	13	34.3333	5200
44	tf	1000	M_Tend	14	68.6667	5600
44	tf	1000	M_Tend	15	119.167	6000
44	tf	1000	M_Tend	16	142.8	6400
44	tf	1000	M_Tend	17	124.8	6800
44	tf	1000	M_Tend	18	84.8	7200
44	tf	1000	M_Tend	19	42	7600
44	tf	1000	M_Tend	20	13.75	8000
44	tf	1000	M_Tend	21	10.25	8400
50	t0	0	H_Tini	12	4.375	4800
50	t0	0	H_Tini	13	11	5200
50	t0	0	H_Tini	14	27.8333	5600
50	t0	0	H_Tini	15	76.6667	6000
50	t0	0	H_Tini	16	149.8	6400
50	t0	0	H_Tini	17	167.8	6800
50	t0	0	H_Tini	18	143	7200
50	t0	0	H_Tini	19	55	7600
50	t0	0	H_Tini	20	16	8000
50	t0	0	H_Tini	21	14.75	8400
50	t0	0	H_Tini	22	14.75	8800
50	tf	1000	H_Tend	12	4.875	4800
50	tf	1000	H_Tend	13	13.8333	5200
50	tf	1000	H_Tend	14	34.1667	5600
50	tf	1000	H_Tend	15	69.8333	6000
50	tf	1000	H_Tend	16	105.2	6400
50	tf	1000	H_Tend	17	127.4	6800
50	tf	1000	H_Tend	18	125	7200
50	tf	1000	H_Tend	19	90	7600
50	tf	1000	H_Tend	20	48	8000
50	tf	1000	H_Tend	21	35.25	8400
50	tf	1000	H_Tend	22	24.75	8800
51	t0	0	H_Tini	12	4	4800
51	t0	0	H_Tini	13	10.1667	5200
51	t0	0	H_Tini	14	25.6667	5600
51	t0	0	H_Tini	15	78.8333	6000
51	t0	0	H_Tini	16	153.6	6400
51	t0	0	H_Tini	17	179	6800
51	t0	0	H_Tini	18	128.2	7200
51	t0	0	H_Tini	19	52.2	7600
51	t0	0	H_Tini	20	19.5	8000
51	t0	0	H_Tini	21	12.5	8400
51	t0	0	H_Tini	22	15.5	8800
51	tf	1000	H_Tend	12	7.25	4800
51	tf	1000	H_Tend	13	24.8333	5200
51	tf	1000	H_Tend	14	57.5	5600
51	tf	1000	H_Tend	15	100.667	6000
51	tf	1000	H_Tend	16	147	6400
51	tf	1000	H_Tend	17	148.8	6800
51	tf	1000	H_Tend	18	106	7200
51	tf	1000	H_Tend	19	62.4	7600
51	tf	1000	H_Tend	20	29.75	8000
51	tf	1000	H_Tend	21	16.5	8400
51	tf	1000	H_Tend	22	12.5	8800
52	t0	0	H_Tini	11	3	4400
52	t0	0	H_Tini	12	5.25	4800
52	t0	0	H_Tini	13	14	5200
52	t0	0	H_Tini	14	31.6667	5600
52	t0	0	H_Tini	15	92.1667	6000
52	t0	0	H_Tini	16	163.4	6400
52	t0	0	H_Tini	17	167.4	6800
52	t0	0	H_Tini	18	110.2	7200
52	t0	0	H_Tini	19	39.6	7600
52	t0	0	H_Tini	20	14.5	8000
52	t0	0	H_Tini	21	9	8400
52	tf	1000	H_Tend	13	1.75	5200
52	tf	1000	H_Tend	14	3.5	5600
52	tf	1000	H_Tend	15	9.5	6000
52	tf	1000	H_Tend	16	20	6400
52	tf	1000	H_Tend	17	25.2	6800
52	tf	1000	H_Tend	18	33.6	7200
52	tf	1000	H_Tend	19	26.6	7600
52	tf	1000	H_Tend	20	23.5	8000
52	tf	1000	H_Tend	21	12.25	8400
52	tf	1000	H_Tend	22	5.5	8800
52	tf	1000	H_Tend	23	4.75	9200
53	t0	0	H_Tini	13	15	5200
53	t0	0	H_Tini	14	27.8333	5600
53	t0	0	H_Tini	15	82.1667	6000
53	t0	0	H_Tini	16	155.6	6400
53	t0	0	H_Tini	17	173.4	6800
53	t0	0	H_Tini	18	126.4	7200
53	t0	0	H_Tini	19	44.6	7600
53	t0	0	H_Tini	20	16.25	8000
53	t0	0	H_Tini	21	15.75	8400
53	t0	0	H_Tini	22	17	8800
53	t0	0	H_Tini	23	24.75	9200
53	tf	1000	H_Tend	11	2.57143	4400
53	tf	1000	H_Tend	12	8.875	4800
53	tf	1000	H_Tend	13	27.8333	5200
53	tf	1000	H_Tend	14	58.3333	5600
53	tf	1000	H_Tend	15	109	6000
53	tf	1000	H_Tend	16	154.2	6400
53	tf	1000	H_Tend	17	144	6800
53	tf	1000	H_Tend	18	99.8	7200
53	tf	1000	H_Tend	19	58.8	7600
53	tf	1000	H_Tend	20	23.5	8000
53	tf	1000	H_Tend	21	13	8400
54	t0	0	L_Tini	20	14.75	8000
54	t0	0	L_Tini	21	38.5	8400
54	t0	0	L_Tini	22	72.5	8800
54	t0	0	L_Tini	23	113.25	9200
54	t0	0	L_Tini	24	117.25	9600
54	t0	0	L_Tini	25	117.667	10000
54	t0	0	L_Tini	26	90.25	10400
54	t0	0	L_Tini	27	52.6667	10800
54	t0	0	L_Tini	28	24.3333	11200
54	t0	0	L_Tini	29	12.3333	11600
54	t0	0	L_Tini	30	3.33333	12000
54	tf	1000	L_Tend	20	16	8000
54	tf	1000	L_Tend	21	43.25	8400
54	tf	1000	L_Tend	22	76.25	8800
54	tf	1000	L_Tend	23	133.75	9200
54	tf	1000	L_Tend	24	164.25	9600
54	tf	1000	L_Tend	25	181.333	10000
54	tf	1000	L_Tend	26	160	10400
54	tf	1000	L_Tend	27	95.6667	10800
54	tf	1000	L_Tend	28	65.6667	11200
54	tf	1000	L_Tend	29	31.6667	11600
54	tf	1000	L_Tend	30	18	12000
55	t0	0	L_Tini	12	5.125	4800
55	t0	0	L_Tini	13	15.6667	5200
55	t0	0	L_Tini	14	34	5600
55	t0	0	L_Tini	15	74.6667	6000
55	t0	0	L_Tini	16	103	6400
55	t0	0	L_Tini	17	97.8	6800
55	t0	0	L_Tini	18	64	7200
55	t0	0	L_Tini	19	22.8	7600
55	t0	0	L_Tini	20	7.25	8000
55	t0	0	L_Tini	21	4.75	8400
55	t0	0	L_Tini	22	5	8800
55	tf	1000	L_Tend	29	54.6667	11600
55	tf	1000	L_Tend	30	98	12000
55	tf	1000	L_Tend	31	137	12400
55	tf	1000	L_Tend	32	158.5	12800
55	tf	1000	L_Tend	33	144.667	13200
55	tf	1000	L_Tend	34	152	13600
55	tf	1000	L_Tend	35	135	14000
55	tf	1000	L_Tend	36	85.3333	14400
55	tf	1000	L_Tend	37	66.5	14800
55	tf	1000	L_Tend	38	38.5	15200
55	tf	1000	L_Tend	39	30.3333	15600
56	t0	0	L_Tini	18	3.8	7200
56	t0	0	L_Tini	19	10.2	7600
56	t0	0	L_Tini	20	23.5	8000
56	t0	0	L_Tini	21	78	8400
56	t0	0	L_Tini	22	154.75	8800
56	t0	0	L_Tini	23	183.5	9200
56	t0	0	L_Tini	24	188.75	9600
56	t0	0	L_Tini	25	151.333	10000
56	t0	0	L_Tini	26	112	10400
56	t0	0	L_Tini	27	50.6667	10800
56	t0	0	L_Tini	28	19.6667	11200
56	tf	1000	L_Tend	19	9.4	7600
56	tf	1000	L_Tend	20	17.75	8000
56	tf	1000	L_Tend	21	40.5	8400
56	tf	1000	L_Tend	22	84.75	8800
56	tf	1000	L_Tend	23	126.75	9200
56	tf	1000	L_Tend	24	157.75	9600
56	tf	1000	L_Tend	25	170	10000
56	tf	1000	L_Tend	26	144	10400
56	tf	1000	L_Tend	27	81	10800
56	tf	1000	L_Tend	28	50	11200
56	tf	1000	L_Tend	29	23	11600
57	t0	0	H_Tini	11	7.85714	4400
57	t0	0	H_Tini	12	14.25	4800
57	t0	0	H_Tini	13	38	5200
57	t0	0	H_Tini	14	69.5	5600
57	t0	0	H_Tini	15	95.5	6000
57	t0	0	H_Tini	16	113.2	6400
57	t0	0	H_Tini	17	77.8	6800
57	t0	0	H_Tini	18	47.2	7200
57	t0	0	H_Tini	19	23.6	7600
57	t0	0	H_Tini	20	18.5	8000
57	t0	0	H_Tini	21	19.25	8400
57	tf	1000	H_Tend	25	36.3333	10000
57	tf	1000	H_Tend	26	54.75	10400
57	tf	1000	H_Tend	27	78.6667	10800
57	tf	1000	H_Tend	28	88	11200
57	tf	1000	H_Tend	29	86	11600
57	tf	1000	H_Tend	30	113.667	12000
57	tf	1000	H_Tend	31	109.667	12400
57	tf	1000	H_Tend	32	99.5	12800
57	tf	1000	H_Tend	33	71.6667	13200
57	tf	1000	H_Tend	34	53	13600
57	tf	1000	H_Tend	35	40.5	14000
58	t0	0	L_Tini	13	8.33333	5200
58	t0	0	L_Tini	14	23.6667	5600
58	t0	0	L_Tini	15	56	6000
58	t0	0	L_Tini	16	99.6	6400
58	t0	0	L_Tini	17	126.2	6800
58	t0	0	L_Tini	18	118.6	7200
58	t0	0	L_Tini	19	67	7600
58	t0	0	L_Tini	20	32	8000
58	t0	0	L_Tini	21	15.25	8400
58	t0	0	L_Tini	22	8.5	8800
58	t0	0	L_Tini	23	8.5	9200
58	tf	1000	L_Tend	13	2.16667	5200
58	tf	1000	L_Tend	14	8.16667	5600
58	tf	1000	L_Tend	15	23.1667	6000
58	tf	1000	L_Tend	16	71.6	6400
58	tf	1000	L_Tend	17	136.8	6800
58	tf	1000	L_Tend	18	159.6	7200
58	tf	1000	L_Tend	19	121.8	7600
58	tf	1000	L_Tend	20	74.25	8000
58	tf	1000	L_Tend	21	37.25	8400
58	tf	1000	L_Tend	22	14.75	8800
58	tf	1000	L_Tend	23	8	9200
59	t0	0	H_Tini	12	4	4800
59	t0	0	H_Tini	13	14	5200
59	t0	0	H_Tini	14	26.5	5600
59	t0	0	H_Tini	15	71	6000
59	t0	0	H_Tini	16	146	6400
59	t0	0	H_Tini	17	181.6	6800
59	t0	0	H_Tini	18	128.6	7200
59	t0	0	H_Tini	19	63	7600
59	t0	0	H_Tini	20	25.25	8000
59	t0	0	H_Tini	21	11	8400
59	t0	0	H_Tini	22	15.25	8800
59	tf	1000	L_Tend	13	8.83333	5200
59	tf	1000	L_Tend	14	22.3333	5600
59	tf	1000	L_Tend	15	49.3333	6000
59	tf	1000	L_Tend	16	92	6400
59	tf	1000	L_Tend	17	136.8	6800
59	tf	1000	L_Tend	18	137.8	7200
59	tf	1000	L_Tend	19	107.8	7600
59	tf	1000	L_Tend	20	47.25	8000
59	tf	1000	L_Tend	21	25.75	8400
59	tf	1000	L_Tend	22	15.5	8800
59	tf	1000	L_Tend	23	14	9200
60	t0	0	H_Tini	12	5.625	4800
60	t0	0	H_Tini	13	11.3333	5200
60	t0	0	H_Tini	14	27.1667	5600
60	t0	0	H_Tini	15	81.3333	6000
60	t0	0	H_Tini	16	169.4	6400
60	t0	0	H_Tini	17	192.2	6800
60	t0	0	H_Tini	18	132.6	7200
60	t0	0	H_Tini	19	46	7600
60	t0	0	H_Tini	20	15.25	8000
60	t0	0	H_Tini	21	11	8400
60	t0	0	H_Tini	22	14.75	8800
60	tf	1000	H_Tend	11	1.5	4400
60	tf	1000	H_Tend	12	6.375	4800
60	tf	1000	H_Tend	13	18	5200
60	tf	1000	H_Tend	14	48.1667	5600
60	tf	1000	H_Tend	15	99.6667	6000
60	tf	1000	H_Tend	16	151.4	6400
60	tf	1000	H_Tend	17	145.8	6800
60	tf	1000	H_Tend	18	109.8	7200
60	tf	1000	H_Tend	19	45.6	7600
60	tf	1000	H_Tend	20	16.75	8000
60	tf	1000	H_Tend	21	16	8400
61	t0	0	H_Tini	12	2.5	4800
61	t0	0	H_Tini	13	11.8333	5200
61	t0	0	H_Tini	14	23.5	5600
61	t0	0	H_Tini	15	81.3333	6000
61	t0	0	H_Tini	16	183.6	6400
61	t0	0	H_Tini	17	204.2	6800
61	t0	0	H_Tini	18	136	7200
61	t0	0	H_Tini	19	45.2	7600
61	t0	0	H_Tini	20	12.75	8000
61	t0	0	H_Tini	21	7.25	8400
61	t0	0	H_Tini	22	11.25	8800
61	tf	1000	H_Tend	11	3.57143	4400
61	tf	1000	H_Tend	12	7.875	4800
61	tf	1000	H_Tend	13	27.6667	5200
61	tf	1000	H_Tend	14	62.5	5600
61	tf	1000	H_Tend	15	124.5	6000
61	tf	1000	H_Tend	16	169.4	6400
61	tf	1000	H_Tend	17	152.8	6800
61	tf	1000	H_Tend	18	103.4	7200
61	tf	1000	H_Tend	19	38	7600
61	tf	1000	H_Tend	20	14.25	8000
61	tf	1000	H_Tend	21	14	8400
64	t0	0	L_Tini	19	5.2	7600
64	t0	0	L_Tini	20	12	8000
64	t0	0	L_Tini	21	48	8400
64	t0	0	L_Tini	22	89.25	8800
64	t0	0	L_Tini	23	110.5	9200
64	t0	0	L_Tini	24	109.25	9600
64	t0	0	L_Tini	25	89	10000
64	t0	0	L_Tini	26	58	10400
64	t0	0	L_Tini	27	25	10800
64	t0	0	L_Tini	28	13.6667	11200
64	t0	0	L_Tini	29	4	11600
64	tf	1000	L_Tend	13	1	5200
64	tf	1000	L_Tend	14	1	5600
64	tf	1000	L_Tend	15	1.66667	6000
64	tf	1000	L_Tend	16	4.2	6400
64	tf	1000	L_Tend	17	3.4	6800
64	tf	1000	L_Tend	18	13.2	7200
64	tf	1000	L_Tend	19	23.4	7600
64	tf	1000	L_Tend	20	49.75	8000
64	tf	1000	L_Tend	21	74	8400
64	tf	1000	L_Tend	22	109.5	8800
64	tf	1000	L_Tend	23	121.25	9200
65	t0	0	L_Tini	12	2.25	4800
65	t0	0	L_Tini	13	5	5200
65	t0	0	L_Tini	14	13	5600
65	t0	0	L_Tini	15	49	6000
65	t0	0	L_Tini	16	114.6	6400
65	t0	0	L_Tini	17	166.2	6800
65	t0	0	L_Tini	18	166.8	7200
65	t0	0	L_Tini	19	136	7600
65	t0	0	L_Tini	20	75.75	8000
65	t0	0	L_Tini	21	30.5	8400
65	t0	0	L_Tini	22	9.75	8800
65	tf	1000	L_Tend	12	2.375	4800
65	tf	1000	L_Tend	13	8.83333	5200
65	tf	1000	L_Tend	14	25.8333	5600
65	tf	1000	L_Tend	15	49.5	6000
65	tf	1000	L_Tend	16	87.4	6400
65	tf	1000	L_Tend	17	112	6800
65	tf	1000	L_Tend	18	126.8	7200
65	tf	1000	L_Tend	19	85.2	7600
65	tf	1000	L_Tend	20	59.25	8000
65	tf	1000	L_Tend	21	27.75	8400
65	tf	1000	L_Tend	22	13.75	8800
66	t0	0	H_Tini	12	2	4800
66	t0	0	H_Tini	13	5.33333	5200
66	t0	0	H_Tini	14	13.8333	5600
66	t0	0	H_Tini	15	56.1667	6000
66	t0	0	H_Tini	16	125.4	6400
66	t0	0	H_Tini	17	192.2	6800
66	t0	0	H_Tini	18	163	7200
66	t0	0	H_Tini	19	72.2	7600
66	t0	0	H_Tini	20	20.75	8000
66	t0	0	H_Tini	21	8	8400
66	t0	0	H_Tini	22	12.75	8800
66	tf	1000	H_Tend	13	7.5	5200
66	tf	1000	H_Tend	14	20.6667	5600
66	tf	1000	H_Tend	15	75.3333	6000
66	tf	1000	H_Tend	16	148.4	6400
66	tf	1000	H_Tend	17	177.6	6800
66	tf	1000	H_Tend	18	170.6	7200
66	tf	1000	H_Tend	19	85	7600
66	tf	1000	H_Tend	20	28.75	8000
66	tf	1000	H_Tend	21	7	8400
66	tf	1000	H_Tend	22	7.25	8800
66	tf	1000	H_Tend	23	4.25	9200
67	t0	0	H_Tini	12	4	4800
67	t0	0	H_Tini	13	11.3333	5200
67	t0	0	H_Tini	14	25	5600
67	t0	0	H_Tini	15	80.8333	6000
67	t0	0	H_Tini	16	152.8	6400
67	t0	0	H_Tini	17	191.6	6800
67	t0	0	H_Tini	18	143.8	7200
67	t0	0	H_Tini	19	55.4	7600
67	t0	0	H_Tini	20	18.5	8000
67	t0	0	H_Tini	21	11.5	8400
67	t0	0	H_Tini	22	10	8800
67	tf	1000	L_Tend	13	3.83333	5200
67	tf	1000	L_Tend	14	12.1667	5600
67	tf	1000	L_Tend	15	34.1667	6000
67	tf	1000	L_Tend	16	81	6400
67	tf	1000	L_Tend	17	129.8	6800
67	tf	1000	L_Tend	18	159.4	7200
67	tf	1000	L_Tend	19	129.8	7600
67	tf	1000	L_Tend	20	84.25	8000
67	tf	1000	L_Tend	21	38.25	8400
67	tf	1000	L_Tend	22	19.5	8800
67	tf	1000	L_Tend	23	11	9200
68	t0	0	H_Tini	11	3	4400
68	t0	0	H_Tini	12	4.75	4800
68	t0	0	H_Tini	13	14.6667	5200
68	t0	0	H_Tini	14	38.3333	5600
68	t0	0	H_Tini	15	96.1667	6000
68	t0	0	H_Tini	16	137	6400
68	t0	0	H_Tini	17	146.6	6800
68	t0	0	H_Tini	18	95.8	7200
68	t0	0	H_Tini	19	42.2	7600
68	t0	0	H_Tini	20	16.5	8000
68	t0	0	H_Tini	21	13	8400
68	tf	1000	H_Tend	12	9.75	4800
68	tf	1000	H_Tend	13	27.8333	5200
68	tf	1000	H_Tend	14	60.8333	5600
68	tf	1000	H_Tend	15	104.333	6000
68	tf	1000	H_Tend	16	146.4	6400
68	tf	1000	H_Tend	17	157.8	6800
68	tf	1000	H_Tend	18	115.8	7200
68	tf	1000	H_Tend	19	69.4	7600
68	tf	1000	H_Tend	20	26.75	8000
68	tf	1000	H_Tend	21	15.5	8400
68	tf	1000	H_Tend	22	9.75	8800
69	t0	0	H_Tini	11	1.8	4400
69	t0	0	H_Tini	12	7.125	4800
69	t0	0	H_Tini	13	15.6667	5200
69	t0	0	H_Tini	14	44.8333	5600
69	t0	0	H_Tini	15	106.667	6000
69	t0	0	H_Tini	16	161.2	6400
69	t0	0	H_Tini	17	145.6	6800
69	t0	0	H_Tini	18	85.4	7200
69	t0	0	H_Tini	19	26.6	7600
69	t0	0	H_Tini	20	12.5	8000
69	t0	0	H_Tini	21	14	8400
69	tf	1000	H_Tend	11	2	4400
69	tf	1000	H_Tend	12	7.5	4800
69	tf	1000	H_Tend	13	34.8333	5200
69	tf	1000	H_Tend	14	73.6667	5600
69	tf	1000	H_Tend	15	117.5	6000
69	tf	1000	H_Tend	16	144	6400
69	tf	1000	H_Tend	17	126.8	6800
69	tf	1000	H_Tend	18	84.4	7200
69	tf	1000	H_Tend	19	36.4	7600
69	tf	1000	H_Tend	20	27.25	8000
69	tf	1000	H_Tend	21	12.75	8400
70	t0	0	L_Tini	18	3.6	7200
70	t0	0	L_Tini	19	6.4	7600
70	t0	0	L_Tini	20	16.5	8000
70	t0	0	L_Tini	21	39.5	8400
70	t0	0	L_Tini	22	96.75	8800
70	t0	0	L_Tini	23	126.25	9200
70	t0	0	L_Tini	24	127.5	9600
70	t0	0	L_Tini	25	106	10000
70	t0	0	L_Tini	26	79.5	10400
70	t0	0	L_Tini	27	34	10800
70	t0	0	L_Tini	28	14.3333	11200
70	tf	1000	L_Tend	21	27.75	8400
70	tf	1000	L_Tend	22	59	8800
70	tf	1000	L_Tend	23	103.75	9200
70	tf	1000	L_Tend	24	157	9600
70	tf	1000	L_Tend	25	171	10000
70	tf	1000	L_Tend	26	171.25	10400
70	tf	1000	L_Tend	27	136.333	10800
70	tf	1000	L_Tend	28	80.3333	11200
70	tf	1000	L_Tend	29	44.6667	11600
70	tf	1000	L_Tend	30	23.3333	12000
70	tf	1000	L_Tend	31	11.3333	12400
72	t0	0	L_Tini	19	6.6	7600
72	t0	0	L_Tini	20	24.25	8000
72	t0	0	L_Tini	21	65	8400
72	t0	0	L_Tini	22	120	8800
72	t0	0	L_Tini	23	134.25	9200
72	t0	0	L_Tini	24	141.75	9600
72	t0	0	L_Tini	25	118.667	10000
72	t0	0	L_Tini	26	67	10400
72	t0	0	L_Tini	27	27.6667	10800
72	t0	0	L_Tini	28	11.6667	11200
72	t0	0	L_Tini	29	5.33333	11600
72	tf	1000	L_Tend	22	19.5	8800
72	tf	1000	L_Tend	23	51.5	9200
72	tf	1000	L_Tend	24	84.75	9600
72	tf	1000	L_Tend	25	117.667	10000
72	tf	1000	L_Tend	26	140.75	10400
72	tf	1000	L_Tend	27	146.333	10800
72	tf	1000	L_Tend	28	131.667	11200
72	tf	1000	L_Tend	29	97.6667	11600
72	tf	1000	L_Tend	30	68.3333	12000
72	tf	1000	L_Tend	31	38.3333	12400
72	tf	1000	L_Tend	32	28.5	12800
73	t0	0	VL_Tini	12	2	4800
73	t0	0	VL_Tini	13	8	5200
73	t0	0	VL_Tini	14	19.3333	5600
73	t0	0	VL_Tini	15	44	6000
73	t0	0	VL_Tini	16	96.6	6400
73	t0	0	VL_Tini	17	143	6800
73	t0	0	VL_Tini	18	144.6	7200
73	t0	0	VL_Tini	19	92.8	7600
73	t0	0	VL_Tini	20	32.75	8000
73	t0	0	VL_Tini	21	18.25	8400
73	t0	0	VL_Tini	22	11.25	8800
73	tf	1000	VL_Tend	12	3.42857	4800
73	tf	1000	VL_Tend	13	9.5	5200
73	tf	1000	VL_Tend	14	27	5600
73	tf	1000	VL_Tend	15	62.5	6000
73	tf	1000	VL_Tend	16	111.8	6400
73	tf	1000	VL_Tend	17	137	6800
73	tf	1000	VL_Tend	18	125.2	7200
73	tf	1000	VL_Tend	19	85	7600
73	tf	1000	VL_Tend	20	44.25	8000
73	tf	1000	VL_Tend	21	20.25	8400
73	tf	1000	VL_Tend	22	14.25	8800
74	t0	0	VL_Tini	13	4.33333	5200
74	t0	0	VL_Tini	14	15.5	5600
74	t0	0	VL_Tini	15	36.5	6000
74	t0	0	VL_Tini	16	87.4	6400
74	t0	0	VL_Tini	17	139	6800
74	t0	0	VL_Tini	18	158.8	7200
74	t0	0	VL_Tini	19	107.8	7600
74	t0	0	VL_Tini	20	41.75	8000
74	t0	0	VL_Tini	21	23.25	8400
74	t0	0	VL_Tini	22	18	8800
74	t0	0	VL_Tini	23	13.25	9200
74	tf	1000	VL_Tend	13	4.4	5200
74	tf	1000	VL_Tend	14	8.33333	5600
74	tf	1000	VL_Tend	15	22	6000
74	tf	1000	VL_Tend	16	60.2	6400
74	tf	1000	VL_Tend	17	107.6	6800
74	tf	1000	VL_Tend	18	141.4	7200
74	tf	1000	VL_Tend	19	133.8	7600
74	tf	1000	VL_Tend	20	100.5	8000
74	tf	1000	VL_Tend	21	51.25	8400
74	tf	1000	VL_Tend	22	22.5	8800
74	tf	1000	VL_Tend	23	13.75	9200
75	t0	0	VL_Tini	12	2.83333	4800
75	t0	0	VL_Tini	13	7.5	5200
75	t0	0	VL_Tini	14	15.6667	5600
75	t0	0	VL_Tini	15	48.8333	6000
75	t0	0	VL_Tini	16	92.8	6400
75	t0	0	VL_Tini	17	153.6	6800
75	t0	0	VL_Tini	18	142.4	7200
75	t0	0	VL_Tini	19	91.4	7600
75	t0	0	VL_Tini	20	35.75	8000
75	t0	0	VL_Tini	21	15.75	8400
75	t0	0	VL_Tini	22	17.25	8800
75	tf	1000	VL_Tend	12	3.375	4800
75	tf	1000	VL_Tend	13	14	5200
75	tf	1000	VL_Tend	14	33.5	5600
75	tf	1000	VL_Tend	15	104.667	6000
75	tf	1000	VL_Tend	16	161	6400
75	tf	1000	VL_Tend	17	189	6800
75	tf	1000	VL_Tend	18	131.6	7200
75	tf	1000	VL_Tend	19	64.6	7600
75	tf	1000	VL_Tend	20	15.75	8000
75	tf	1000	VL_Tend	21	5.75	8400
75	tf	1000	VL_Tend	22	5.25	8800
76	t0	0	VL_Tini	12	2	4800
76	t0	0	VL_Tini	13	6.66667	5200
76	t0	0	VL_Tini	14	12	5600
76	t0	0	VL_Tini	15	47.1667	6000
76	t0	0	VL_Tini	16	116.4	6400
76	t0	0	VL_Tini	17	164	6800
76	t0	0	VL_Tini	18	158.6	7200
76	t0	0	VL_Tini	19	94.6	7600
76	t0	0	VL_Tini	20	35.25	8000
76	t0	0	VL_Tini	21	15	8400
76	t0	0	VL_Tini	22	9	8800
76	tf	1000	VL_Tend	13	1.6	5200
76	tf	1000	VL_Tend	14	4.5	5600
76	tf	1000	VL_Tend	15	19.1667	6000
76	tf	1000	VL_Tend	16	63.8	6400
76	tf	1000	VL_Tend	17	122	6800
76	tf	1000	VL_Tend	18	169	7200
76	tf	1000	VL_Tend	19	156	7600
76	tf	1000	VL_Tend	20	110.5	8000
76	tf	1000	VL_Tend	21	50.75	8400
76	tf	1000	VL_Tend	22	17.75	8800
76	tf	1000	VL_Tend	23	11.25	9200
81	t0	0	VL_Tini	12	1	4800
81	t0	0	VL_Tini	13	5.2	5200
81	t0	0	VL_Tini	14	7.33333	5600
81	t0	0	VL_Tini	15	34	6000
81	t0	0	VL_Tini	16	103.4	6400
81	t0	0	VL_Tini	17	165	6800
81	t0	0	VL_Tini	18	183.2	7200
81	t0	0	VL_Tini	19	125	7600
81	t0	0	VL_Tini	20	53	8000
81	t0	0	VL_Tini	21	19.75	8400
81	t0	0	VL_Tini	22	11.25	8800
81	tf	1000	VL_Tend	12	1.66667	4800
81	tf	1000	VL_Tend	13	7.33333	5200
81	tf	1000	VL_Tend	14	24.8333	5600
81	tf	1000	VL_Tend	15	67.3333	6000
81	tf	1000	VL_Tend	16	109	6400
81	tf	1000	VL_Tend	17	145.8	6800
81	tf	1000	VL_Tend	18	138.2	7200
81	tf	1000	VL_Tend	19	88.8	7600
81	tf	1000	VL_Tend	20	37.75	8000
81	tf	1000	VL_Tend	21	23.75	8400
81	tf	1000	VL_Tend	22	12.5	8800
82	t0	0	VL_Tini	13	4.4	5200
82	t0	0	VL_Tini	14	8.33333	5600
82	t0	0	VL_Tini	15	36.1667	6000
82	t0	0	VL_Tini	16	123.2	6400
82	t0	0	VL_Tini	17	193.4	6800
82	t0	0	VL_Tini	18	200.4	7200
82	t0	0	VL_Tini	19	121.8	7600
82	t0	0	VL_Tini	20	42	8000
82	t0	0	VL_Tini	21	14	8400
82	t0	0	VL_Tini	22	7.5	8800
82	t0	0	VL_Tini	23	5.5	9200
82	tf	1000	VL_Tend	12	1.85714	4800
82	tf	1000	VL_Tend	13	6.16667	5200
82	tf	1000	VL_Tend	14	18.6667	5600
82	tf	1000	VL_Tend	15	49.3333	6000
82	tf	1000	VL_Tend	16	100	6400
82	tf	1000	VL_Tend	17	145.4	6800
82	tf	1000	VL_Tend	18	137	7200
82	tf	1000	VL_Tend	19	105.2	7600
82	tf	1000	VL_Tend	20	61	8000
82	tf	1000	VL_Tend	21	26.25	8400
82	tf	1000	VL_Tend	22	8.25	8800
83	t0	0	VL_Tini	12	2	4800
83	t0	0	VL_Tini	13	2.66667	5200
83	t0	0	VL_Tini	14	10.1667	5600
83	t0	0	VL_Tini	15	43.5	6000
83	t0	0	VL_Tini	16	122.6	6400
83	t0	0	VL_Tini	17	201.2	6800
83	t0	0	VL_Tini	18	192.2	7200
83	t0	0	VL_Tini	19	99.2	7600
83	t0	0	VL_Tini	20	35.5	8000
83	t0	0	VL_Tini	21	12	8400
83	t0	0	VL_Tini	22	8	8800
83	tf	1000	VL_Tend	13	5	5200
83	tf	1000	VL_Tend	14	16	5600
83	tf	1000	VL_Tend	15	56.1667	6000
83	tf	1000	VL_Tend	16	115.6	6400
83	tf	1000	VL_Tend	17	157.4	6800
83	tf	1000	VL_Tend	18	176.6	7200
83	tf	1000	VL_Tend	19	121.8	7600
83	tf	1000	VL_Tend	20	57.25	8000
83	tf	1000	VL_Tend	21	22.75	8400
83	tf	1000	VL_Tend	22	9.75	8800
83	tf	1000	VL_Tend	23	3.5	9200
84	t0	0	VL_Tini	12	1	4800
84	t0	0	VL_Tini	13	4.6	5200
84	t0	0	VL_Tini	14	11.1667	5600
84	t0	0	VL_Tini	15	46.1667	6000
84	t0	0	VL_Tini	16	128	6400
84	t0	0	VL_Tini	17	199.4	6800
84	t0	0	VL_Tini	18	174	7200
84	t0	0	VL_Tini	19	92.4	7600
84	t0	0	VL_Tini	20	35	8000
84	t0	0	VL_Tini	21	10.25	8400
84	t0	0	VL_Tini	22	8	8800
84	tf	1000	VL_Tend	13	6.33333	5200
84	tf	1000	VL_Tend	14	17	5600
84	tf	1000	VL_Tend	15	42.1667	6000
84	tf	1000	VL_Tend	16	84	6400
84	tf	1000	VL_Tend	17	130.4	6800
84	tf	1000	VL_Tend	18	144.6	7200
84	tf	1000	VL_Tend	19	122	7600
84	tf	1000	VL_Tend	20	74.5	8000
84	tf	1000	VL_Tend	21	31.5	8400
84	tf	1000	VL_Tend	22	10.25	8800
84	tf	1000	VL_Tend	23	7.75	9200
89	t0	0	VL_Tini	12	1.25	4800
89	t0	0	VL_Tini	13	3.2	5200
89	t0	0	VL_Tini	14	8.5	5600
89	t0	0	VL_Tini	15	28.3333	6000
89	t0	0	VL_Tini	16	98	6400
89	t0	0	VL_Tini	17	194	6800
89	t0	0	VL_Tini	18	200.6	7200
89	t0	0	VL_Tini	19	124.8	7600
89	t0	0	VL_Tini	20	51	8000
89	t0	0	VL_Tini	21	16.75	8400
89	t0	0	VL_Tini	22	10.75	8800
89	tf	1000	VL_Tend	13	4.5	5200
89	tf	1000	VL_Tend	14	14.3333	5600
89	tf	1000	VL_Tend	15	34.8333	6000
89	tf	1000	VL_Tend	16	72.6	6400
89	tf	1000	VL_Tend	17	109.4	6800
89	tf	1000	VL_Tend	18	133.2	7200
89	tf	1000	VL_Tend	19	100.6	7600
89	tf	1000	VL_Tend	20	63.75	8000
89	tf	1000	VL_Tend	21	37.75	8400
89	tf	1000	VL_Tend	22	14.75	8800
89	tf	1000	VL_Tend	23	10.75	9200
90	t0	0	VL_Tini	13	4	5200
90	t0	0	VL_Tini	14	10.5	5600
90	t0	0	VL_Tini	15	46.8333	6000
90	t0	0	VL_Tini	16	124	6400
90	t0	0	VL_Tini	17	197.2	6800
90	t0	0	VL_Tini	18	184.2	7200
90	t0	0	VL_Tini	19	97	7600
90	t0	0	VL_Tini	20	33.75	8000
90	t0	0	VL_Tini	21	12.25	8400
90	t0	0	VL_Tini	22	7.5	8800
90	t0	0	VL_Tini	23	9	9200
90	tf	1000	VL_Tend	13	1.6	5200
90	tf	1000	VL_Tend	14	3.5	5600
90	tf	1000	VL_Tend	15	14	6000
90	tf	1000	VL_Tend	16	49	6400
90	tf	1000	VL_Tend	17	119	6800
90	tf	1000	VL_Tend	18	153.8	7200
90	tf	1000	VL_Tend	19	143.4	7600
90	tf	1000	VL_Tend	20	104	8000
90	tf	1000	VL_Tend	21	44.25	8400
90	tf	1000	VL_Tend	22	14.5	8800
90	tf	1000	VL_Tend	23	6.75	9200
91	t0	0	VL_Tini	12	1.66667	4800
91	t0	0	VL_Tini	13	6.16667	5200
91	t0	0	VL_Tini	14	15	5600
91	t0	0	VL_Tini	15	43.8333	6000
91	t0	0	VL_Tini	16	114.8	6400
91	t0	0	VL_Tini	17	178	6800
91	t0	0	VL_Tini	18	174.2	7200
91	t0	0	VL_Tini	19	104.2	7600
91	t0	0	VL_Tini	20	33	8000
91	t0	0	VL_Tini	21	12.75	8400
91	t0	0	VL_Tini	22	7.75	8800
91	tf	1000	VL_Tend	13	7.83333	5200
91	tf	1000	VL_Tend	14	25.6667	5600
91	tf	1000	VL_Tend	15	59.1667	6000
91	tf	1000	VL_Tend	16	100.8	6400
91	tf	1000	VL_Tend	17	131.2	6800
91	tf	1000	VL_Tend	18	143.2	7200
91	tf	1000	VL_Tend	19	90.2	7600
91	tf	1000	VL_Tend	20	39	8000
91	tf	1000	VL_Tend	21	25.25	8400
91	tf	1000	VL_Tend	22	17.5	8800
91	tf	1000	VL_Tend	23	23.75	9200
92	t0	0	VL_Tini	12	1.83333	4800
92	t0	0	VL_Tini	13	6.5	5200
92	t0	0	VL_Tini	14	14.3333	5600
92	t0	0	VL_Tini	15	62.1667	6000
92	t0	0	VL_Tini	16	147.2	6400
92	t0	0	VL_Tini	17	191.6	6800
92	t0	0	VL_Tini	18	168	7200
92	t0	0	VL_Tini	19	80	7600
92	t0	0	VL_Tini	20	26	8000
92	t0	0	VL_Tini	21	10	8400
92	t0	0	VL_Tini	22	9.75	8800
92	tf	1000	VL_Tend	12	3.66667	4800
92	tf	1000	VL_Tend	13	6.83333	5200
92	tf	1000	VL_Tend	14	23.5	5600
92	tf	1000	VL_Tend	15	64.1667	6000
92	tf	1000	VL_Tend	16	127.4	6400
92	tf	1000	VL_Tend	17	171.2	6800
92	tf	1000	VL_Tend	18	156	7200
92	tf	1000	VL_Tend	19	89.8	7600
92	tf	1000	VL_Tend	20	40.25	8000
92	tf	1000	VL_Tend	21	17.5	8400
92	tf	1000	VL_Tend	22	13.25	8800
ctl3	t0	ctrl	c	6	1.5	2400
ctl3	t0	ctrl	c	7	6.41667	2800
ctl3	t0	ctrl	c	8	41.6364	3200
ctl3	t0	ctrl	c	9	66.2222	3600
ctl3	t0	ctrl	c	10	32.8889	4000
ctl3	t0	ctrl	c	11	4.5	4400
ctl3	t0	ctrl	c	12	1.75	4800
ctl3	t0	ctrl	c	13	1.25	5200
ctl3	t0	ctrl	c	14	2.4	5600
ctl3	tf	ctrl	c	6	1.5	2400
ctl3	tf	ctrl	c	7	6.41667	2800
ctl3	tf	ctrl	c	8	41.6364	3200
ctl3	tf	ctrl	c	9	66.2222	3600
ctl3	tf	ctrl	c	10	32.8889	4000
ctl3	tf	ctrl	c	11	4.5	4400
ctl3	tf	ctrl	c	12	1.75	4800
ctl3	tf	ctrl	c	13	1.25	5200
ctl3	tf	ctrl	c	14	2.4	5600
Haplo	t0	ctrl	c	29	24.6667	11600
Haplo	t0	ctrl	c	30	35.6667	12000
Haplo	t0	ctrl	c	31	48.3333	12400
Haplo	t0	ctrl	c	32	50.5	12800
Haplo	t0	ctrl	c	33	69	13200
Haplo	t0	ctrl	c	34	83.6667	13600
Haplo	t0	ctrl	c	35	77	14000
Haplo	t0	ctrl	c	36	59.6667	14400
Haplo	t0	ctrl	c	37	64.5	14800
Haplo	t0	ctrl	c	38	55.5	15200
Haplo	t0	ctrl	c	39	34.3333	15600
Haplo	tf	ctrl	c	14	19.5	5600
Haplo	tf	ctrl	c	15	24.8333	6000
Haplo	tf	ctrl	c	16	42.4	6400
Haplo	tf	ctrl	c	17	64.2	6800
Haplo	tf	ctrl	c	18	56.2	7200
Haplo	tf	ctrl	c	19	63.2	7600
Haplo	tf	ctrl	c	20	41.25	8000
Haplo	tf	ctrl	c	21	29.5	8400
Haplo	tf	ctrl	c	22	17.5	8800
Haplo	tf	ctrl	c	23	9.25	9200
Haplo	tf	ctrl	c	24	7.25	9600

[truncated: 13 more sheets: Figure3B_Ploidy, Figure3C_GBS, FigureS9_Ploidy, FigureS10_Matingtype, FigureS11_Ploidy, FigureS12_Ploidy, FigureS13_GBS, FigureS14_GBS, FigureS18_Genome, FigureS19_Genome, FigureS20_Genome, FigureS21A_Genome, FigureS21B_Genome]
